# Supplementary material for: Hydrogen Bond Benchmark: Focal‐Point Analysis and Assessment of DFT Functionals
Source: J Comput Chem. 2025 Nov 7;46(30):e70265. doi: 10.1002/jcc.70265 (PMC12595407; doi:10.1002/jcc.70265)
Supplement: Supplementary file 2 — Data S2: jcc70265‐sup‐0002‐SupinfoB.xlsx. [file JCC-46-0-s001.xlsx]

## Sheet: neutral_DFT-CCSD(T)
System	Level	Donor	Acceptor	Ecomplex_eq	EDonor_eq	EAcceptor_eq	EDonor_ghost	EAcceptor_ghost	EDonor	EAcceptor	dEcpc	BSSE	EDonor_bsse	EAcceptor_bsse	dE
fh-brh	B1LYP_TZ2P	fh	brh	-397.927	-237.857	-157.234	-238.032	-157.466	-237.859	-157.235	-2.43169	0.404505	0.17285	0.231655	-2.83619
fh-brh	B1PW91_TZ2P	fh	brh	-406.368	-241.475	-162.524	-241.653	-162.752	-241.449	-162.52	-1.93256	0.436835	0.204551	0.232284	-2.36939
fh-brh	B2KPLYP_TZ2P	fh	brh	-610.597	-365.74	-241.157	-366.127	-241.841	-365.716	-241.15	-2.59819	1.10264	0.411246	0.691393	-3.70083
fh-brh	B2PLYP_TZ2P	fh	brh	-528.681	-316.408	-208.864	-316.739	-209.397	-316.412	-208.862	-2.54786	0.862122	0.327109	0.535014	-3.40998
fh-brh	B2TPLYP_TZ2P	fh	brh	-558.158	-334.149	-220.509	-334.491	-221.082	-334.139	-220.505	-2.57003	0.929294	0.35201	0.577284	-3.49932
fh-brh	B3LYP_TZ2P	fh	brh	-379.688	-226.735	-150.045	-226.919	-150.276	-226.75	-150.047	-2.51005	0.398055	0.169703	0.228352	-2.9081
fh-brh	B3LYPs_TZ2P	fh	brh	-361.304	-215.47	-142.732	-215.667	-142.962	-215.503	-142.737	-2.71218	0.389783	0.164146	0.225637	-3.10197
fh-brh	BEE_TZ2P	fh	brh	-305.337	-180.238	-122.47	-180.467	-122.712	-180.307	-122.482	-2.23759	0.39092	0.160226	0.230695	-2.62851
fh-brh	BHandHLYP_TZ2P	fh	brh	-497.866	-297.888	-196.985	-298.017	-197.214	-297.809	-196.973	-2.54453	0.448788	0.207925	0.240863	-2.99331
fh-brh	BHandH_TZ2P	fh	brh	-512.879	-304.716	-203.149	-304.867	-203.37	-304.65	-203.139	-4.56456	0.449112	0.217375	0.231738	-5.01367
fh-brh	BLYP-D4_TZ2P	fh	brh	-299.285	-177.915	-117.749	-178.148	-117.987	-178.002	-117.763	-3.25119	0.368815	0.145492	0.223324	-3.62001
fh-brh	BLYP_TZ2P	fh	brh	-297.975	-177.81	-117.381	-178.042	-117.618	-177.896	-117.395	-2.41575	0.368815	0.145492	0.223324	-2.78457
fh-brh	BP86-D4_TZ2P	fh	brh	-307.879	-181.834	-122.622	-182.063	-122.855	-181.904	-122.633	-3.04035	0.382545	0.159798	0.222747	-3.4229
fh-brh	BP86_TZ2P	fh	brh	-307.054	-181.783	-122.422	-182.012	-122.655	-181.852	-122.432	-2.46743	0.382545	0.159798	0.222747	-2.84997
fh-brh	CAM-B3LYP_TZ2P	fh	brh	-488.611	-284.425	-200.896	-284.602	-201.124	-284.432	-200.893	-2.88821	0.40087	0.169781	0.231089	-3.28908
fh-brh	CAMY-B3LYP_TZ2P	fh	brh	-465.593	-271.945	-190.171	-272.12	-190.399	-271.949	-190.169	-3.07644	0.401074	0.171073	0.230001	-3.47751
fh-brh	HTBS_TZ2P	fh	brh	-309.336	-182.683	-124.198	-182.926	-124.444	-182.744	-124.207	-2.03589	0.418416	0.182089	0.236327	-2.45431
fh-brh	KMLYP_TZ2P	fh	brh	-532.199	-317.114	-210.969	-317.248	-211.188	-317.012	-210.953	-3.64348	0.472419	0.236839	0.235581	-4.1159
fh-brh	LS1-TPSS_TZ2P	fh	brh	-674.822	-403.599	-267.326	-404.077	-268.214	-403.562	-267.316	-2.48501	1.41276	0.514596	0.898169	-3.89778
fh-brh	M06-2X_TZ2P	fh	brh	-496.531	-296.783	-196.458	-296.946	-196.678	-296.767	-196.455	-2.88672	0.40287	0.179156	0.223714	-3.28959
fh-brh	M06-HF_TZ2P	fh	brh	-633.671	-380.823	-249.935	-381.059	-250.17	-380.825	-249.929	-2.43736	0.475195	0.233777	0.241418	-2.91256
fh-brh	M06L_TZ2P	fh	brh	-334.379	-197.156	-134.167	-197.332	-134.509	-197.121	-134.163	-2.49917	0.556453	0.210616	0.345836	-3.05562
fh-brh	M06_TZ2P	fh	brh	-407.266	-242.329	-162.032	-242.469	-162.3	-242.281	-162.031	-2.44847	0.456646	0.188097	0.268549	-2.90512
fh-brh	MVS_TZ2P	fh	brh	-349.281	-204.925	-140.87	-205.083	-141.159	-204.879	-140.858	-2.98105	0.504961	0.204605	0.300356	-3.48601
fh-brh	O3LYP_TZ2P	fh	brh	-383.838	-225.718	-151.615	-225.896	-151.826	-225.714	-151.609	-6.10557	0.398883	0.18212	0.216763	-6.50445
fh-brh	OLYP-D4_TZ2P	fh	brh	-305.933	-181.038	-121.744	-181.23	-122.013	-181.062	-121.748	-2.71713	0.433023	0.167728	0.265295	-3.15015
fh-brh	OLYP_TZ2P	fh	brh	-302.949	-180.612	-120.753	-180.803	-121.021	-180.636	-120.756	-1.15128	0.433023	0.167728	0.265295	-1.58431
fh-brh	OPBE-D4_TZ2P	fh	brh	-314.41	-184.643	-127.116	-184.823	-127.384	-184.64	-127.114	-2.19813	0.452713	0.182983	0.26973	-2.65084
fh-brh	OPBE0_TZ2P	fh	brh	-411.101	-243.94	-165.65	-244.078	-165.898	-243.867	-165.639	-1.04152	0.469146	0.210941	0.258205	-1.51066
fh-brh	OPBE_TZ2P	fh	brh	-311.494	-184.188	-126.197	-184.367	-126.465	-184.184	-126.196	-0.65665	0.452713	0.182983	0.26973	-1.10936
fh-brh	PBE-D4_TZ2P	fh	brh	-310.743	-182.608	-124.033	-182.833	-124.272	-182.676	-124.044	-3.71829	0.383871	0.156349	0.227521	-4.10216
fh-brh	PBE0-DH_TZ2P	fh	brh	-516.588	-307.187	-205.964	-307.416	-206.337	-307.131	-205.955	-2.76969	0.667248	0.284822	0.382426	-3.43694
fh-brh	PBE0_TZ2P	fh	brh	-409.538	-242.494	-163.664	-242.667	-163.896	-242.475	-163.662	-2.95293	0.426667	0.192165	0.234502	-3.3796
fh-brh	PBE_TZ2P	fh	brh	-310.143	-182.564	-123.877	-182.789	-124.115	-182.632	-123.888	-3.31816	0.383871	0.156349	0.227521	-3.70203
fh-brh	PBEsol_TZ2P	fh	brh	-317.687	-186.418	-127.046	-186.657	-127.274	-186.491	-127.056	-3.83805	0.384313	0.166641	0.217672	-4.22236
fh-brh	PW91_TZ2P	fh	brh	-311.856	-183.657	-124.255	-183.882	-124.494	-183.719	-124.265	-3.55142	0.392105	0.162996	0.229108	-3.94352
fh-brh	RPBE_TZ2P	fh	brh	-302.37	-178.607	-121.071	-178.832	-121.324	-178.675	-121.083	-2.29359	0.39886	0.157325	0.241535	-2.69245
fh-brh	S12H_TZ2P	fh	brh	-407.509	-240.927	-162.846	-241.066	-163.093	-240.892	-162.843	-3.31189	0.424083	0.174426	0.249657	-3.73597
fh-brh	TPSSH_TZ2P	fh	brh	-356.466	-210.091	-143.306	-210.297	-143.543	-210.115	-143.306	-2.64966	0.419168	0.182337	0.236831	-3.06882
fh-brh	TPSS_TZ2P	fh	brh	-317.629	-186.626	-127.851	-186.853	-128.09	-186.684	-127.855	-2.74871	0.403733	0.169034	0.234699	-3.15244
fh-brh	VWN_TZ2P	fh	brh	-326.268	-191.213	-129.291	-191.458	-129.507	-191.293	-129.3	-5.3909	0.372613	0.165909	0.206704	-5.76351
fh-brh	WB97X-D4_TZ2P	fh	brh	-559.437	-318.891	-236.821	-319.051	-237.053	-318.876	-236.815	-3.31039	0.414028	0.175828	0.2382	-3.72442
fh-brh	WB97X_TZ2P	fh	brh	-559.358	-318.886	-236.804	-319.046	-237.036	-318.87	-236.798	-3.25347	0.414029	0.175828	0.238202	-3.6675
fh-brh	WB97_TZ2P	fh	brh	-575.57	-326.066	-245.822	-326.226	-246.051	-326.072	-245.812	-3.28906	0.393051	0.153949	0.239102	-3.68211
fh-brh	X3LYP_TZ2P	fh	brh	-387.861	-231.438	-153.194	-231.619	-153.425	-231.449	-153.196	-2.82879	0.399781	0.17035	0.229431	-3.22857
fh-brh	XLYP_TZ2P	fh	brh	-297.722	-177.564	-117.077	-177.795	-117.316	-177.65	-117.091	-2.71088	0.369432	0.144898	0.224534	-3.08032
fh-brh	mPBE_TZ2P	fh	brh	-308.064	-181.492	-123.111	-181.716	-123.353	-181.561	-123.122	-3.07426	0.386176	0.155669	0.230507	-3.46044
fh-brh	mPW1K_TZ2P	fh	brh	-478.957	-284.839	-191.239	-284.984	-191.466	-284.755	-191.227	-2.40974	0.468829	0.229217	0.239612	-2.87857
fh-brh	mPW1PW_TZ2P	fh	brh	-407.826	-242.08	-162.826	-242.253	-163.056	-242.054	-162.822	-2.48691	0.432706	0.198676	0.23403	-2.91961
fh-brh	mPW2KPLYP_TZ2P	fh	brh	-611.111	-365.956	-241.249	-366.34	-241.933	-365.931	-241.242	-2.80639	1.09989	0.409231	0.690663	-3.90629
fh-brh	mPW2PLYP_TZ2P	fh	brh	-535.816	-320.545	-211.549	-320.852	-212.058	-320.534	-211.545	-2.89083	0.831443	0.31848	0.512963	-3.72227
fh-brh	mPW_TZ2P	fh	brh	-307.927	-182.018	-122.837	-182.241	-123.074	-182.077	-122.846	-2.68003	0.391031	0.163361	0.22767	-3.07107
fh-brh	rev-DSD-BLYP-D4_TZ2P	fh	brh	-609.013	-364.423	-240.707	-364.865	-241.453	-364.418	-240.704	-2.68732	1.19538	0.446124	0.749254	-3.8827
fh-brh	rev-DSD-PBE-D4_TZ2P	fh	brh	-599.84	-357.937	-238.071	-358.397	-238.824	-357.937	-238.071	-2.61944	1.21258	0.459284	0.7533	-3.83202
fh-brh	rev-DSD-PBEP86-D4_TZ2P	fh	brh	-601.344	-359.205	-238.457	-359.657	-239.205	-359.203	-238.456	-2.47985	1.20269	0.453812	0.748879	-3.68254
fh-brh	revPBE_TZ2P	fh	brh	-302.764	-178.994	-121.318	-179.22	-121.566	-179.06	-121.33	-2.05688	0.395234	0.159197	0.236037	-2.45212
fh-brh	revTPSS_TZ2P	fh	brh	-317.32	-185.537	-128.606	-185.76	-128.843	-185.603	-128.61	-2.78772	0.38906	0.156706	0.232355	-3.17678
fh-brh	B3LYP-D4_TZ2P	fh	brh	-380.7	-226.8	-150.3	-227	-150.5	-226.8	-150.3	-3.1	-0.4	-0.2	-0.2	-3.5
fh-brh	BLYP-D3BJ_TZ2P	fh	brh	-299.6	-178	-117.9	-178.2	-118.1	-178	-117.9	-3.4	-0.4	-0.1	-0.2	-3.8
fh-brh	PBE0-D4_TZ2P	fh	brh	-410.1	-242.5	-163.8	-242.7	-164	-242.5	-163.8	-3.3	-0.4	-0.2	-0.2	-3.7
fh-clh	B1LYP_TZ2P	fh	clh	-416.415	-237.857	-175.73	-238.017	-175.77	-237.86	-175.739	-2.63902	0.18863	0.15745	0.03118	-2.82765
fh-clh	B1PW91_TZ2P	fh	clh	-424.72	-241.475	-181.012	-241.638	-181.041	-241.451	-181.016	-2.02066	0.212476	0.187045	0.0254308	-2.23314
fh-clh	B2KPLYP_TZ2P	fh	clh	-635.305	-365.74	-266.138	-366.094	-266.406	-365.718	-266.134	-2.77803	0.648911	0.376285	0.272626	-3.42694
fh-clh	B2PLYP_TZ2P	fh	clh	-550.939	-316.408	-231.306	-316.709	-231.505	-316.412	-231.309	-2.73291	0.492783	0.296773	0.196009	-3.22569
fh-clh	B2TPLYP_TZ2P	fh	clh	-581.333	-334.149	-243.892	-334.461	-244.107	-334.14	-243.892	-2.75609	0.536007	0.32047	0.215537	-3.2921
fh-clh	B3LYP_TZ2P	fh	clh	-397.464	-226.735	-167.844	-226.904	-167.887	-226.75	-167.855	-2.69938	0.185558	0.154337	0.0312219	-2.88493
fh-clh	B3LYPs_TZ2P	fh	clh	-378.361	-215.47	-159.812	-215.651	-159.86	-215.502	-159.827	-2.89768	0.181622	0.149001	0.0326209	-3.0793
fh-clh	BEE_TZ2P	fh	clh	-320.202	-180.238	-137.475	-180.45	-137.54	-180.305	-137.498	-2.30238	0.187245	0.144975	0.0422701	-2.48962
fh-clh	BHandHLYP_TZ2P	fh	clh	-519.826	-297.888	-218.939	-298.005	-218.956	-297.813	-218.932	-2.78198	0.216074	0.192226	0.0238476	-2.99806
fh-clh	BHandH_TZ2P	fh	clh	-534.627	-304.716	-224.85	-304.855	-224.87	-304.653	-224.848	-4.83736	0.223278	0.201125	0.0221534	-5.06064
fh-clh	BLYP-D4_TZ2P	fh	clh	-314.049	-177.915	-132.628	-178.131	-132.697	-178	-132.654	-3.33156	0.174299	0.131047	0.0432524	-3.50586
fh-clh	BLYP_TZ2P	fh	clh	-312.885	-177.81	-132.317	-178.025	-132.386	-177.894	-132.343	-2.58444	0.174299	0.131047	0.0432524	-2.75874
fh-clh	BP86-D4_TZ2P	fh	clh	-322.554	-181.834	-137.498	-182.047	-137.551	-181.902	-137.521	-3.04738	0.174674	0.145319	0.0293548	-3.22205
fh-clh	BP86_TZ2P	fh	clh	-321.846	-181.783	-137.335	-181.996	-137.388	-181.85	-137.358	-2.55377	0.174674	0.145319	0.0293548	-2.72845
fh-clh	CAM-B3LYP_TZ2P	fh	clh	-508.301	-284.425	-220.562	-284.587	-220.598	-284.433	-220.567	-3.12959	0.184366	0.153759	0.0306067	-3.31396
fh-clh	CAMY-B3LYP_TZ2P	fh	clh	-484.701	-271.945	-209.262	-272.105	-209.299	-271.949	-209.268	-3.30805	0.186514	0.155396	0.0311182	-3.49457
fh-clh	HTBS_TZ2P	fh	clh	-323.888	-182.683	-138.942	-182.906	-139.012	-182.742	-138.964	-2.05111	0.211289	0.163898	0.0473915	-2.26239
fh-clh	KMLYP_TZ2P	fh	clh	-554.808	-317.114	-233.583	-317.236	-233.595	-317.016	-233.572	-3.86922	0.24234	0.219629	0.0227107	-4.11156
fh-clh	LS1-TPSS_TZ2P	fh	clh	-700.965	-403.599	-293.915	-404.039	-294.274	-403.565	-293.906	-2.60871	0.84247	0.474349	0.368121	-3.45118
fh-clh	M06-2X_TZ2P	fh	clh	-517.837	-296.783	-217.846	-296.935	-217.882	-296.768	-217.849	-3.00802	0.199993	0.166417	0.0335758	-3.20801
fh-clh	M06-HF_TZ2P	fh	clh	-659.959	-380.823	-276.342	-381.043	-276.408	-380.826	-276.342	-2.5108	0.283277	0.216727	0.06655	-2.79408
fh-clh	M06L_TZ2P	fh	clh	-350.159	-197.156	-149.983	-197.316	-150.101	-197.123	-149.982	-2.70952	0.311128	0.19249	0.118637	-3.02064
fh-clh	M06_TZ2P	fh	clh	-422.935	-242.329	-177.883	-242.458	-177.932	-242.284	-177.892	-2.50813	0.214184	0.174338	0.0398455	-2.72231
fh-clh	MVS_TZ2P	fh	clh	-365.402	-204.925	-157.108	-205.067	-157.165	-204.881	-157.105	-3.12202	0.245997	0.185747	0.0602494	-3.36801
fh-clh	O3LYP_TZ2P	fh	clh	-400.877	-225.718	-168.614	-225.88	-168.646	-225.714	-168.619	-6.35268	0.192859	0.165988	0.0268714	-6.54554
fh-clh	OLYP-D4_TZ2P	fh	clh	-321.217	-181.038	-137.133	-181.211	-137.256	-181.062	-137.146	-2.78611	0.259789	0.149118	0.110671	-3.0459
fh-clh	OLYP_TZ2P	fh	clh	-318.322	-180.612	-136.176	-180.785	-136.299	-180.636	-136.188	-1.27362	0.259789	0.149118	0.110671	-1.53341
fh-clh	OPBE-D4_TZ2P	fh	clh	-329.526	-184.643	-142.44	-184.805	-142.531	-184.641	-142.447	-2.19295	0.249085	0.164637	0.0844485	-2.44204
fh-clh	OPBE0_TZ2P	fh	clh	-429.615	-243.94	-184.34	-244.063	-184.384	-243.871	-184.334	-1.09192	0.242611	0.191867	0.0507435	-1.33453
fh-clh	OPBE_TZ2P	fh	clh	-326.61	-184.188	-141.512	-184.349	-141.603	-184.185	-141.518	-0.6618	0.249085	0.164637	0.0844485	-0.910885
fh-clh	PBE-D4_TZ2P	fh	clh	-325.598	-182.608	-139.04	-182.816	-139.104	-182.674	-139.063	-3.76854	0.18189	0.141154	0.0407351	-3.95043
fh-clh	PBE0-DH_TZ2P	fh	clh	-538.368	-307.187	-227.92	-307.395	-228.019	-307.134	-227.915	-2.89715	0.364344	0.2606	0.103744	-3.26149
fh-clh	PBE0_TZ2P	fh	clh	-427.954	-242.494	-182.182	-242.651	-182.216	-242.476	-182.187	-3.07384	0.204278	0.175325	0.0289523	-3.27812
fh-clh	PBE_TZ2P	fh	clh	-325.068	-182.564	-138.91	-182.772	-138.973	-182.631	-138.932	-3.41284	0.18189	0.141154	0.0407351	-3.59473
fh-clh	PBEsol_TZ2P	fh	clh	-332.395	-186.418	-141.864	-186.64	-141.92	-186.489	-141.889	-3.93132	0.182053	0.151204	0.0308497	-4.11338
fh-clh	PW91_TZ2P	fh	clh	-326.797	-183.657	-139.301	-183.864	-139.365	-183.717	-139.322	-3.64974	0.189653	0.146238	0.0434149	-3.83939
fh-clh	RPBE_TZ2P	fh	clh	-317.245	-178.607	-136.066	-178.814	-136.152	-178.673	-136.089	-2.36815	0.203717	0.140865	0.0628519	-2.57187
fh-clh	S12H_TZ2P	fh	clh	-426.733	-240.927	-182.135	-241.053	-182.18	-240.894	-182.136	-3.46768	0.202919	0.158789	0.0441301	-3.6706
fh-clh	TPSSH_TZ2P	fh	clh	-372.589	-210.091	-159.547	-210.281	-159.582	-210.115	-159.556	-2.7592	0.191621	0.165559	0.0260612	-2.95082
fh-clh	TPSS_TZ2P	fh	clh	-332.333	-186.626	-142.678	-186.836	-142.721	-186.683	-142.693	-2.84735	0.181222	0.153099	0.0281227	-3.02858
fh-clh	VWN_TZ2P	fh	clh	-341.067	-191.213	-144.114	-191.442	-144.17	-191.29	-144.141	-5.55931	0.180545	0.151066	0.0294791	-5.73985
fh-clh	WB97X-D4_TZ2P	fh	clh	-580.486	-318.891	-257.88	-319.036	-257.913	-318.877	-257.879	-3.52148	0.193018	0.159171	0.0338478	-3.7145
fh-clh	WB97X_TZ2P	fh	clh	-580.415	-318.886	-257.865	-319.031	-257.899	-318.872	-257.865	-3.47014	0.193016	0.15917	0.0338461	-3.66316
fh-clh	WB97_TZ2P	fh	clh	-598.24	-326.066	-268.446	-326.211	-268.486	-326.072	-268.441	-3.54485	0.18373	0.138546	0.0451844	-3.72858
fh-clh	X3LYP_TZ2P	fh	clh	-405.91	-231.438	-171.25	-231.604	-171.293	-231.449	-171.261	-3.03389	0.187201	0.15469	0.0325112	-3.22109
fh-clh	XLYP_TZ2P	fh	clh	-312.671	-177.564	-132.042	-177.778	-132.116	-177.648	-132.068	-2.88718	0.17767	0.12968	0.0479901	-3.06485
fh-clh	mPBE_TZ2P	fh	clh	-322.985	-181.492	-138.141	-181.699	-138.21	-181.559	-138.164	-3.16519	0.185804	0.140265	0.0455392	-3.351
fh-clh	mPW1K_TZ2P	fh	clh	-499.815	-284.839	-212.205	-284.969	-212.22	-284.759	-212.197	-2.53601	0.233917	0.210947	0.0229706	-2.76992
fh-clh	mPW1PW_TZ2P	fh	clh	-426.239	-242.08	-181.356	-242.237	-181.386	-242.056	-181.359	-2.5945	0.207788	0.181348	0.0264399	-2.80229
fh-clh	mPW2KPLYP_TZ2P	fh	clh	-635.845	-365.956	-266.25	-366.307	-266.518	-365.933	-266.245	-2.99304	0.646506	0.374106	0.272401	-3.63954
fh-clh	mPW2PLYP_TZ2P	fh	clh	-558.39	-320.545	-234.28	-320.824	-234.463	-320.535	-234.28	-3.09348	0.47174	0.289207	0.182534	-3.56522
fh-clh	mPW_TZ2P	fh	clh	-322.815	-182.018	-137.858	-182.224	-137.915	-182.076	-137.878	-2.75339	0.18504	0.147935	0.0371047	-2.93843
fh-clh	rev-DSD-BLYP-D4_TZ2P	fh	clh	-633.652	-364.423	-265.639	-364.826	-265.964	-364.419	-265.639	-2.85922	0.730823	0.406331	0.324492	-3.59004
fh-clh	rev-DSD-PBE-D4_TZ2P	fh	clh	-624.046	-357.937	-262.604	-358.356	-262.943	-357.938	-262.608	-2.7513	0.753164	0.417475	0.33569	-3.50446
fh-clh	rev-DSD-PBEP86-D4_TZ2P	fh	clh	-625.735	-359.205	-263.159	-359.617	-263.494	-359.204	-263.162	-2.62611	0.744913	0.412772	0.332141	-3.37102
fh-clh	revPBE_TZ2P	fh	clh	-317.599	-178.994	-136.291	-179.202	-136.364	-179.059	-136.314	-2.12035	0.194024	0.143405	0.0506187	-2.31437
fh-clh	revTPSS_TZ2P	fh	clh	-331.373	-185.537	-142.764	-185.744	-142.809	-185.602	-142.781	-2.90196	0.169785	0.142175	0.02761	-3.07175
fh-clh	B3LYP-D4_TZ2P	fh	clh	-398.3	-226.8	-168.1	-227	-168.1	-226.8	-168.1	-3.3	-0.2	-0.2	0	-3.4
fh-clh	BLYP-D3BJ_TZ2P	fh	clh	-314.3	-178	-132.8	-178.2	-132.8	-178	-132.8	-3.4	-0.2	-0.1	0	-3.6
fh-clh	PBE0-D4_TZ2P	fh	clh	-428.4	-242.5	-182.3	-242.7	-182.3	-242.5	-182.3	-3.4	-0.2	-0.2	0	-3.6
fh-fh	B1LYP_TZ2P	fh	fh	-480.343	-237.857	-237.857	-238.103	-237.893	-237.858	-237.864	-4.35477	0.273431	0.244265	0.0291664	-4.6282
fh-fh	B1PW91_TZ2P	fh	fh	-486.657	-241.475	-241.475	-241.72	-241.51	-241.447	-241.466	-3.39137	0.316672	0.27263	0.0440429	-3.70805
fh-fh	B2KPLYP_TZ2P	fh	fh	-737.197	-365.74	-365.74	-366.235	-366.478	-365.714	-365.732	-4.45147	1.26607	0.520404	0.745667	-5.71754
fh-fh	B2PLYP_TZ2P	fh	fh	-638.093	-316.408	-316.408	-316.834	-316.902	-316.411	-316.415	-4.36722	0.910406	0.423199	0.487206	-5.27763
fh-fh	B2TPLYP_TZ2P	fh	fh	-673.73	-334.149	-334.149	-334.59	-334.707	-334.138	-334.149	-4.42054	1.01012	0.45221	0.557913	-5.43066
fh-fh	B3LYP_TZ2P	fh	fh	-458.089	-226.735	-226.735	-226.989	-226.777	-226.75	-226.749	-4.35195	0.267341	0.23923	0.0281113	-4.61929
fh-fh	B3LYPs_TZ2P	fh	fh	-435.732	-215.47	-215.47	-215.736	-215.521	-215.504	-215.493	-4.53297	0.259515	0.232226	0.0272882	-4.79249
fh-fh	BEE_TZ2P	fh	fh	-364.151	-180.238	-180.238	-180.532	-180.313	-180.31	-180.282	-3.4201	0.254022	0.222414	0.0316073	-3.67412
fh-fh	BHandHLYP_TZ2P	fh	fh	-600.847	-297.888	-297.888	-298.091	-297.904	-297.805	-297.85	-4.73023	0.3399	0.286038	0.0538618	-5.07013
fh-fh	BHandH_TZ2P	fh	fh	-616.843	-304.716	-304.716	-304.941	-304.748	-304.646	-304.685	-7.05295	0.357592	0.294987	0.0626049	-7.41054
fh-fh	BLYP-D4_TZ2P	fh	fh	-360.567	-177.915	-177.915	-178.215	-178.007	-178.006	-177.969	-4.48908	0.247537	0.209475	0.0380618	-4.73662
fh-fh	BLYP_TZ2P	fh	fh	-359.925	-177.81	-177.81	-178.109	-177.901	-177.9	-177.863	-4.05771	0.247537	0.209475	0.0380618	-4.30525
fh-fh	BP86-D4_TZ2P	fh	fh	-367.963	-181.834	-181.834	-182.127	-181.904	-181.906	-181.878	-4.04886	0.246484	0.220289	0.0261951	-4.29534
fh-fh	BP86_TZ2P	fh	fh	-367.609	-181.783	-181.783	-182.075	-181.853	-181.855	-181.826	-3.79728	0.246484	0.220289	0.0261951	-4.04377
fh-fh	CAM-B3LYP_TZ2P	fh	fh	-574.175	-284.425	-284.425	-284.672	-284.464	-284.432	-284.435	-5.05434	0.269512	0.239835	0.0296773	-5.32386
fh-fh	CAMY-B3LYP_TZ2P	fh	fh	-549.318	-271.945	-271.945	-272.19	-271.981	-271.948	-271.952	-5.15797	0.270286	0.241359	0.0289268	-5.42825
fh-fh	HTBS_TZ2P	fh	fh	-368.733	-182.683	-182.683	-182.994	-182.754	-182.746	-182.722	-3.08725	0.279659	0.248041	0.0316177	-3.36691
fh-fh	KMLYP_TZ2P	fh	fh	-640.556	-317.114	-317.114	-317.321	-317.151	-317.006	-317.063	-5.92609	0.402729	0.31445	0.0882788	-6.32882
fh-fh	LS1-TPSS_TZ2P	fh	fh	-813.041	-403.599	-403.599	-404.195	-404.674	-403.56	-403.584	-4.12011	1.72413	0.634202	1.08993	-5.84424
fh-fh	M06-2X_TZ2P	fh	fh	-598.515	-296.783	-296.783	-297.006	-296.845	-296.765	-296.78	-4.64355	0.305721	0.240425	0.0652955	-4.94927
fh-fh	M06-HF_TZ2P	fh	fh	-766.093	-380.823	-380.823	-381.135	-380.933	-380.825	-380.83	-4.03466	0.412415	0.309879	0.102536	-4.44707
fh-fh	M06L_TZ2P	fh	fh	-398.894	-197.156	-197.156	-197.372	-197.286	-197.119	-197.142	-4.18503	0.396513	0.252608	0.143905	-4.58154
fh-fh	M06_TZ2P	fh	fh	-488.925	-242.329	-242.329	-242.511	-242.373	-242.278	-242.308	-3.96917	0.297004	0.23252	0.0644837	-4.26618
fh-fh	MVS_TZ2P	fh	fh	-415.017	-204.925	-204.925	-205.149	-204.953	-204.876	-204.905	-4.84557	0.320596	0.272684	0.0479115	-5.16616
fh-fh	O3LYP_TZ2P	fh	fh	-460.196	-225.718	-225.718	-225.964	-225.753	-225.713	-225.721	-8.47609	0.282967	0.250838	0.032129	-8.75906
fh-fh	OLYP-D4_TZ2P	fh	fh	-365.948	-181.038	-181.038	-181.301	-181.154	-181.063	-181.057	-3.53701	0.335317	0.238028	0.0972887	-3.87232
fh-fh	OLYP_TZ2P	fh	fh	-363.993	-180.612	-180.612	-180.874	-180.728	-180.636	-180.63	-2.43312	0.335317	0.238028	0.0972887	-2.76844
fh-fh	OPBE-D4_TZ2P	fh	fh	-372.258	-184.643	-184.643	-184.891	-184.699	-184.639	-184.647	-2.66665	0.303949	0.251608	0.0523407	-2.97059
fh-fh	OPBE0_TZ2P	fh	fh	-490.44	-243.94	-243.94	-244.15	-243.935	-243.863	-243.905	-2.24292	0.316288	0.286575	0.0297131	-2.55921
fh-fh	OPBE_TZ2P	fh	fh	-370.172	-184.188	-184.188	-184.435	-184.243	-184.183	-184.191	-1.49259	0.303949	0.251608	0.0523407	-1.79654
fh-fh	PBE-D4_TZ2P	fh	fh	-370.348	-182.608	-182.608	-182.9	-182.684	-182.679	-182.651	-4.8782	0.254079	0.220866	0.0332131	-5.13228
fh-fh	PBE0-DH_TZ2P	fh	fh	-619.455	-307.187	-307.187	-307.498	-307.432	-307.128	-307.162	-4.441	0.640067	0.370058	0.270009	-5.08107
fh-fh	PBE0_TZ2P	fh	fh	-489.823	-242.494	-242.494	-242.736	-242.522	-242.473	-242.489	-4.538	0.296734	0.263416	0.0333179	-4.83473
fh-fh	PBE_TZ2P	fh	fh	-370.063	-182.564	-182.564	-182.856	-182.64	-182.635	-182.607	-4.6808	0.254079	0.220866	0.0332131	-4.93488
fh-fh	PBEsol_TZ2P	fh	fh	-378.399	-186.418	-186.418	-186.722	-186.489	-186.494	-186.464	-5.30909	0.25345	0.22809	0.0253601	-5.56255
fh-fh	PW91_TZ2P	fh	fh	-372.518	-183.657	-183.657	-183.946	-183.729	-183.721	-183.697	-4.94683	0.256709	0.224486	0.0322226	-5.20354
fh-fh	RPBE_TZ2P	fh	fh	-360.918	-178.607	-178.607	-178.902	-178.701	-178.677	-178.65	-3.42843	0.276201	0.224781	0.0514204	-3.70463
fh-fh	S12H_TZ2P	fh	fh	-486.974	-240.927	-240.927	-241.137	-240.949	-240.89	-240.913	-4.83752	0.282531	0.247044	0.0354876	-5.12005
fh-fh	TPSSH_TZ2P	fh	fh	-424.546	-210.091	-210.091	-210.359	-210.134	-210.116	-210.11	-4.0971	0.26701	0.243126	0.023884	-4.36411
fh-fh	TPSS_TZ2P	fh	fh	-377.605	-186.626	-186.626	-186.913	-186.683	-186.687	-186.664	-4.10669	0.246104	0.226322	0.0197814	-4.3528
fh-fh	VWN_TZ2P	fh	fh	-390.01	-191.213	-191.213	-191.524	-191.29	-191.296	-191.262	-7.32797	0.255301	0.22781	0.0274907	-7.58327
fh-fh	WB97X-D4_TZ2P	fh	fh	-643.09	-318.891	-318.891	-319.109	-318.928	-318.874	-318.888	-5.03258	0.274577	0.234841	0.0397359	-5.30716
fh-fh	WB97X_TZ2P	fh	fh	-643.052	-318.886	-318.886	-319.104	-318.923	-318.869	-318.883	-5.00496	0.274575	0.234839	0.0397361	-5.27954
fh-fh	WB97_TZ2P	fh	fh	-657.49	-326.066	-326.066	-326.282	-326.112	-326.072	-326.075	-5.10982	0.247989	0.210347	0.0376414	-5.3578
fh-fh	X3LYP_TZ2P	fh	fh	-467.891	-231.438	-231.438	-231.69	-231.477	-231.449	-231.45	-4.74535	0.26854	0.240752	0.027788	-5.01389
fh-fh	XLYP_TZ2P	fh	fh	-359.747	-177.564	-177.564	-177.863	-177.66	-177.654	-177.617	-4.36606	0.252172	0.208983	0.0431892	-4.61823
fh-fh	mPBE_TZ2P	fh	fh	-367.626	-181.492	-181.492	-181.784	-181.572	-181.563	-181.535	-4.38286	0.258048	0.220956	0.0370918	-4.64091
fh-fh	mPW1K_TZ2P	fh	fh	-574.15	-284.839	-284.839	-285.052	-284.859	-284.75	-284.798	-4.1085	0.362977	0.301629	0.0613477	-4.47147
fh-fh	mPW1PW_TZ2P	fh	fh	-488.477	-242.08	-242.08	-242.318	-242.105	-242.052	-242.071	-4.0168	0.299562	0.266095	0.0334667	-4.31636
fh-fh	mPW2KPLYP_TZ2P	fh	fh	-737.855	-365.956	-365.956	-366.448	-366.688	-365.93	-365.948	-4.68583	1.25812	0.518291	0.739834	-5.94396
fh-fh	mPW2PLYP_TZ2P	fh	fh	-646.761	-320.545	-320.545	-320.946	-320.996	-320.533	-320.544	-4.80682	0.86472	0.413348	0.451372	-5.67154
fh-fh	mPW_TZ2P	fh	fh	-368.244	-182.018	-182.018	-182.303	-182.082	-182.08	-182.056	-3.95775	0.249352	0.223013	0.0263394	-4.2071
fh-fh	rev-DSD-BLYP-D4_TZ2P	fh	fh	-734.643	-364.423	-364.423	-364.979	-365.277	-364.418	-364.426	-4.38428	1.41147	0.561017	0.850455	-5.79575
fh-fh	rev-DSD-PBE-D4_TZ2P	fh	fh	-721.421	-357.937	-357.937	-358.511	-358.808	-357.937	-357.943	-4.10652	1.43963	0.574366	0.865264	-5.54615
fh-fh	rev-DSD-PBEP86-D4_TZ2P	fh	fh	-723.864	-359.205	-359.205	-359.771	-360.066	-359.203	-359.21	-4.02829	1.42561	0.568851	0.856755	-5.4539
fh-fh	revPBE_TZ2P	fh	fh	-361.432	-178.994	-178.994	-179.286	-179.074	-179.063	-179.036	-3.18374	0.260795	0.222826	0.037969	-3.44454
fh-fh	revTPSS_TZ2P	fh	fh	-375.516	-185.537	-185.537	-185.815	-185.6	-185.606	-185.579	-4.21186	0.229149	0.208686	0.0204628	-4.44101
fh-fh	B3LYP-D4_TZ2P	fh	fh	-458.5	-226.8	-226.8	-227.1	-226.8	-226.8	-226.8	-4.7	-0.3	-0.2	0	-4.9
fh-fh	BLYP-D3BJ_TZ2P	fh	fh	-360.7	-178	-178	-178.3	-178	-178	-178	-4.5	-0.2	-0.2	0	-4.8
fh-fh	PBE0-D4_TZ2P	fh	fh	-490.1	-242.5	-242.5	-242.8	-242.6	-242.5	-242.5	-4.7	-0.3	-0.3	0	-5
nh3-nh3	B1LYP_TZ2P	nh3	nh3	-1083.05	-540.268	-540.268	-540.391	-540.35	-540.256	-540.266	-2.29851	0.220435	0.13561	0.0848243	-2.51894
nh3-nh3	B1PW91_TZ2P	nh3	nh3	-1107.91	-552.943	-552.943	-553.064	-552.982	-552.92	-552.938	-1.84097	0.187773	0.143809	0.0439638	-2.02874
nh3-nh3	B2KPLYP_TZ2P	nh3	nh3	-1517.95	-757.429	-757.429	-757.602	-757.627	-757.404	-757.424	-2.69105	0.400967	0.198088	0.202879	-3.09202
nh3-nh3	B2PLYP_TZ2P	nh3	nh3	-1350.89	-673.998	-673.998	-674.162	-674.167	-673.984	-673.995	-2.54353	0.350259	0.178182	0.172077	-2.89379
nh3-nh3	B2TPLYP_TZ2P	nh3	nh3	-1411.47	-704.25	-704.25	-704.415	-704.423	-704.231	-704.247	-2.60472	0.360831	0.184096	0.176735	-2.96555
nh3-nh3	B3LYP_TZ2P	nh3	nh3	-1045.47	-521.453	-521.453	-521.58	-521.539	-521.447	-521.452	-2.34364	0.220001	0.133021	0.0869802	-2.56364
nh3-nh3	B3LYPs_TZ2P	nh3	nh3	-1006.91	-502.09	-502.09	-502.223	-502.186	-502.092	-502.091	-2.50199	0.225474	0.130655	0.0948188	-2.72746
nh3-nh3	BEE_TZ2P	nh3	nh3	-890.727	-444.279	-444.279	-444.431	-444.379	-444.297	-444.284	-1.94039	0.229504	0.134706	0.0947981	-2.1699
nh3-nh3	BHandHLYP_TZ2P	nh3	nh3	-1292.95	-645.09	-645.09	-645.191	-645.127	-645.046	-645.08	-2.58195	0.192678	0.145855	0.0468231	-2.77463
nh3-nh3	BHandH_TZ2P	nh3	nh3	-1328.66	-661.936	-661.936	-662.049	-661.965	-661.909	-661.93	-4.61378	0.17545	0.140575	0.034875	-4.78923
nh3-nh3	BLYP-D4_TZ2P	nh3	nh3	-872.398	-434.533	-434.533	-434.684	-434.685	-434.555	-434.539	-3.05753	0.273606	0.128345	0.14526	-3.33113
nh3-nh3	BLYP_TZ2P	nh3	nh3	-870.141	-433.899	-433.899	-434.049	-434.05	-433.92	-433.905	-2.07013	0.273606	0.128345	0.14526	-2.34373
nh3-nh3	BP86-D4_TZ2P	nh3	nh3	-896.101	-446.5	-446.5	-446.638	-446.581	-446.517	-446.505	-2.90436	0.196647	0.120317	0.0763298	-3.101
nh3-nh3	BP86_TZ2P	nh3	nh3	-894.751	-446.188	-446.188	-446.325	-446.269	-446.205	-446.192	-2.17945	0.196647	0.120317	0.0763298	-2.3761
nh3-nh3	CAM-B3LYP_TZ2P	nh3	nh3	-1290.36	-643.667	-643.667	-643.788	-643.743	-643.659	-643.665	-2.81685	0.206508	0.12908	0.0774278	-3.02336
nh3-nh3	CAMY-B3LYP_TZ2P	nh3	nh3	-1238.9	-617.857	-617.857	-617.978	-617.937	-617.847	-617.856	-2.97232	0.212629	0.131363	0.081266	-3.18495
nh3-nh3	HTBS_TZ2P	nh3	nh3	-899.892	-448.966	-448.966	-449.132	-449.067	-448.985	-448.972	-1.71646	0.242869	0.14708	0.0957894	-1.95933
nh3-nh3	KMLYP_TZ2P	nh3	nh3	-1369.62	-682.85	-682.85	-682.951	-682.872	-682.802	-682.839	-3.74125	0.180819	0.148341	0.032478	-3.92207
nh3-nh3	LS1-TPSS_TZ2P	nh3	nh3	-1649.35	-823.111	-823.111	-823.302	-823.352	-823.081	-823.105	-2.66086	0.467958	0.221021	0.246937	-3.12882
nh3-nh3	M06-2X_TZ2P	nh3	nh3	-1275.31	-636.164	-636.164	-636.253	-636.203	-636.148	-636.161	-2.83238	0.146225	0.104684	0.0415415	-2.9786
nh3-nh3	M06-HF_TZ2P	nh3	nh3	-1546.19	-771.767	-771.767	-771.866	-771.822	-771.763	-771.768	-2.49354	0.158365	0.103779	0.0545861	-2.6519
nh3-nh3	M06L_TZ2P	nh3	nh3	-961.89	-479.531	-479.531	-479.635	-479.655	-479.493	-479.522	-2.55457	0.274143	0.14181	0.132333	-2.82871
nh3-nh3	M06_TZ2P	nh3	nh3	-1097.12	-547.188	-547.188	-547.279	-547.238	-547.167	-547.184	-2.57382	0.16648	0.112405	0.0540745	-2.7403
nh3-nh3	MVS_TZ2P	nh3	nh3	-997.662	-497.419	-497.419	-497.561	-497.474	-497.385	-497.411	-2.58522	0.238958	0.176555	0.0624028	-2.82418
nh3-nh3	O3LYP_TZ2P	nh3	nh3	-1071.16	-532.56	-532.56	-532.672	-532.617	-532.546	-532.557	-5.85682	0.185686	0.126105	0.0595813	-6.0425
nh3-nh3	OLYP-D4_TZ2P	nh3	nh3	-888.467	-442.734	-442.734	-442.893	-442.929	-442.726	-442.733	-2.63756	0.362079	0.166124	0.195955	-2.99964
nh3-nh3	OLYP_TZ2P	nh3	nh3	-881.866	-440.312	-440.312	-440.47	-440.507	-440.304	-440.311	-0.879338	0.362079	0.166124	0.195955	-1.24142
nh3-nh3	OPBE-D4_TZ2P	nh3	nh3	-913.578	-455.503	-455.503	-455.655	-455.605	-455.486	-455.5	-2.2975	0.274658	0.169491	0.105167	-2.57216
nh3-nh3	OPBE0_TZ2P	nh3	nh3	-1118.01	-558.398	-558.398	-558.527	-558.436	-558.355	-558.389	-0.996281	0.218781	0.171891	0.0468905	-1.21506
nh3-nh3	OPBE_TZ2P	nh3	nh3	-906.64	-452.957	-452.957	-453.108	-453.059	-452.938	-452.954	-0.452096	0.274658	0.169491	0.105167	-0.726753
nh3-nh3	PBE-D4_TZ2P	nh3	nh3	-903.895	-450.08	-450.08	-450.227	-450.185	-450.096	-450.084	-3.50379	0.232047	0.131417	0.10063	-3.73584
nh3-nh3	PBE0-DH_TZ2P	nh3	nh3	-1335.3	-666.124	-666.124	-666.259	-666.203	-666.089	-666.117	-2.80155	0.25589	0.169425	0.0864647	-3.05745
nh3-nh3	PBE0_TZ2P	nh3	nh3	-1114.6	-555.783	-555.783	-555.908	-555.83	-555.765	-555.78	-2.8395	0.193478	0.142817	0.050661	-3.03297
nh3-nh3	PBE_TZ2P	nh3	nh3	-902.85	-449.817	-449.817	-449.964	-449.922	-449.833	-449.821	-2.98438	0.232047	0.131417	0.10063	-3.21643
nh3-nh3	PBEsol_TZ2P	nh3	nh3	-920.911	-458.6	-458.6	-458.752	-458.679	-458.625	-458.606	-3.51277	0.198368	0.126184	0.0721848	-3.71113
nh3-nh3	PW91_TZ2P	nh3	nh3	-907.672	-452.111	-452.111	-452.257	-452.224	-452.122	-452.114	-3.20522	0.244895	0.134743	0.110152	-3.45012
nh3-nh3	RPBE_TZ2P	nh3	nh3	-882.056	-439.892	-439.892	-440.051	-440.03	-439.907	-439.897	-1.99572	0.276478	0.143554	0.132924	-2.2722
nh3-nh3	S12H_TZ2P	nh3	nh3	-1111.4	-553.856	-553.856	-553.972	-553.918	-553.825	-553.849	-3.47094	0.215515	0.147098	0.0684173	-3.68646
nh3-nh3	TPSSH_TZ2P	nh3	nh3	-1003.79	-500.577	-500.577	-500.706	-500.636	-500.569	-500.576	-2.44072	0.197254	0.137091	0.0601633	-2.63797
nh3-nh3	TPSS_TZ2P	nh3	nh3	-921.378	-459.36	-459.36	-459.496	-459.435	-459.364	-459.362	-2.45342	0.205334	0.131727	0.0736068	-2.65876
nh3-nh3	VWN_TZ2P	nh3	nh3	-941.66	-468.206	-468.206	-468.355	-468.283	-468.238	-468.214	-5.06347	0.185522	0.116628	0.0688939	-5.24899
nh3-nh3	WB97X-D4_TZ2P	nh3	nh3	-1456.53	-726.412	-726.412	-726.514	-726.471	-726.396	-726.409	-3.52641	0.180044	0.118175	0.0618686	-3.70646
nh3-nh3	WB97X_TZ2P	nh3	nh3	-1456.37	-726.382	-726.382	-726.483	-726.44	-726.365	-726.378	-3.42866	0.180044	0.118173	0.0618702	-3.6087
nh3-nh3	WB97_TZ2P	nh3	nh3	-1498.57	-747.482	-747.482	-747.582	-747.554	-747.47	-747.479	-3.41631	0.187833	0.112712	0.075121	-3.60414
nh3-nh3	X3LYP_TZ2P	nh3	nh3	-1062.82	-529.966	-529.966	-530.093	-530.055	-529.958	-529.965	-2.66705	0.225018	0.134824	0.0901943	-2.89207
nh3-nh3	XLYP_TZ2P	nh3	nh3	-869.265	-433.311	-433.311	-433.462	-433.476	-433.33	-433.316	-2.35118	0.291771	0.131955	0.159816	-2.64295
nh3-nh3	mPBE_TZ2P	nh3	nh3	-897.302	-447.155	-447.155	-447.305	-447.268	-447.171	-447.16	-2.74874	0.242816	0.134113	0.108703	-2.99156
nh3-nh3	mPW1K_TZ2P	nh3	nh3	-1261.03	-629.204	-629.204	-629.311	-629.226	-629.157	-629.193	-2.43339	0.187574	0.154528	0.0330463	-2.62096
nh3-nh3	mPW1PW_TZ2P	nh3	nh3	-1111.34	-554.384	-554.384	-554.504	-554.429	-554.36	-554.38	-2.37971	0.192893	0.143375	0.0495186	-2.5726
nh3-nh3	mPW2KPLYP_TZ2P	nh3	nh3	-1519.19	-757.947	-757.947	-758.119	-758.146	-757.921	-757.941	-2.89233	0.403132	0.198141	0.204991	-3.29546
nh3-nh3	mPW2PLYP_TZ2P	nh3	nh3	-1366.52	-681.644	-681.644	-681.8	-681.804	-681.623	-681.64	-2.89372	0.340962	0.176822	0.16414	-3.23468
nh3-nh3	mPW_TZ2P	nh3	nh3	-898.56	-447.992	-447.992	-448.131	-448.089	-448	-447.994	-2.35112	0.226169	0.131093	0.0950767	-2.57729
nh3-nh3	rev-DSD-BLYP-D4_TZ2P	nh3	nh3	-1514.41	-755.54	-755.54	-755.742	-755.784	-755.526	-755.538	-2.86645	0.46295	0.216729	0.246221	-3.3294
nh3-nh3	rev-DSD-PBE-D4_TZ2P	nh3	nh3	-1497.65	-747.175	-747.175	-747.393	-747.425	-747.166	-747.174	-2.819	0.478436	0.226967	0.251468	-3.29743
nh3-nh3	rev-DSD-PBEP86-D4_TZ2P	nh3	nh3	-1499.51	-748.183	-748.183	-748.397	-748.432	-748.173	-748.181	-2.67096	0.474763	0.224656	0.250107	-3.14572
nh3-nh3	revPBE_TZ2P	nh3	nh3	-883.826	-440.906	-440.906	-441.06	-441.022	-440.921	-440.91	-1.76385	0.249997	0.138551	0.111446	-2.01384
nh3-nh3	revTPSS_TZ2P	nh3	nh3	-918.727	-458.02	-458.02	-458.148	-458.093	-458.026	-458.022	-2.49401	0.193407	0.122169	0.0712384	-2.68742
nh3-nh3	B3LYP-D4_TZ2P	nh3	nh3	-1047.1	-521.9	-521.9	-522	-522	-521.9	-521.9	-3.1	-0.2	-0.1	-0.1	-3.3
nh3-nh3	BLYP-D3BJ_TZ2P	nh3	nh3	-873	-434.9	-434.9	-435	-435	-434.9	-434.9	-3	-0.3	-0.1	-0.1	-3.3
nh3-nh3	PBE0-D4_TZ2P	nh3	nh3	-1115.5	-556	-556	-556.1	-556	-556	-556	-3.3	-0.2	-0.1	-0.1	-3.5
nh3-ph3	B1LYP_TZ2P	nh3	ph3	-970.187	-540.268	-429.438	-540.306	-429.458	-540.265	-429.425	-0.407182	0.0746118	0.0416961	0.0329157	-0.481794
nh3-ph3	B1PW91_TZ2P	nh3	ph3	-994.08	-552.943	-441.07	-552.958	-441.097	-552.937	-441.039	0.0114325	0.0788805	0.0210851	0.0577954	-0.067448
nh3-ph3	B2KPLYP_TZ2P	nh3	ph3	-1361.38	-757.429	-602.6	-757.563	-602.748	-757.423	-602.602	-1.0616	0.287132	0.140364	0.146768	-1.34873
nh3-ph3	B2PLYP_TZ2P	nh3	ph3	-1211.06	-673.998	-536.034	-674.106	-536.131	-673.995	-536.021	-0.8074	0.221007	0.111364	0.109644	-1.02841
nh3-ph3	B2TPLYP_TZ2P	nh3	ph3	-1265.62	-704.25	-560.229	-704.362	-560.343	-704.245	-560.223	-0.908131	0.236937	0.117178	0.119759	-1.14507
nh3-ph3	B3LYP_TZ2P	nh3	ph3	-936.104	-521.453	-414.152	-521.495	-414.162	-521.452	-414.129	-0.423526	0.0756989	0.0429873	0.0327116	-0.499224
nh3-ph3	B3LYPs_TZ2P	nh3	ph3	-900.986	-502.09	-398.281	-502.14	-398.28	-502.092	-398.248	-0.534002	0.0803597	0.0486166	0.0317431	-0.614362
nh3-ph3	BEE_TZ2P	nh3	ph3	-798.548	-444.279	-354.134	-444.338	-354.119	-444.287	-354.056	-0.0219169	0.113736	0.0510803	0.0626552	-0.135652
nh3-ph3	BHandHLYP_TZ2P	nh3	ph3	-1159.9	-645.09	-513.91	-645.1	-513.974	-645.076	-513.936	-0.835254	0.0615008	0.0233486	0.0381523	-0.896754
nh3-ph3	BHandH_TZ2P	nh3	ph3	-1188.89	-661.936	-524.196	-661.947	-524.22	-661.927	-524.188	-2.70725	0.051725	0.0196691	0.0320559	-2.75897
nh3-ph3	BLYP-D4_TZ2P	nh3	ph3	-781.84	-434.533	-345.6	-434.627	-345.577	-434.541	-345.546	-1.58955	0.116653	0.0853979	0.0312555	-1.7062
nh3-ph3	BLYP_TZ2P	nh3	ph3	-778.044	-433.899	-343.997	-433.992	-343.975	-433.907	-343.944	-0.0321288	0.116653	0.0853979	0.0312555	-0.148782
nh3-ph3	BP86-D4_TZ2P	nh3	ph3	-803.371	-446.5	-355.432	-446.544	-355.4	-446.507	-355.361	-1.36363	0.0757266	0.0365686	0.039158	-1.43935
nh3-ph3	BP86_TZ2P	nh3	ph3	-801.026	-446.188	-354.581	-446.231	-354.549	-446.195	-354.51	-0.182277	0.0757266	0.0365686	0.039158	-0.258003
nh3-ph3	CAM-B3LYP_TZ2P	nh3	ph3	-1169.82	-643.667	-525.135	-643.702	-525.16	-643.664	-525.13	-0.94617	0.0678362	0.037808	0.0300282	-1.01401
nh3-ph3	CAMY-B3LYP_TZ2P	nh3	ph3	-1121.63	-617.857	-502.589	-617.895	-502.609	-617.855	-502.578	-1.11224	0.0715426	0.0402658	0.0312768	-1.18378
nh3-ph3	HTBS_TZ2P	nh3	ph3	-806.245	-448.966	-357.364	-449.029	-357.359	-448.974	-357.286	0.214142	0.127828	0.0548438	0.0729844	0.0863134
nh3-ph3	KMLYP_TZ2P	nh3	ph3	-1227.34	-682.85	-542.474	-682.858	-542.528	-682.835	-542.489	-1.95691	0.0627392	0.0234479	0.0392913	-2.01965
nh3-ph3	LS1-TPSS_TZ2P	nh3	ph3	-1481.03	-823.111	-656.402	-823.284	-656.6	-823.104	-656.399	-1.1399	0.381751	0.180548	0.201203	-1.52165
nh3-ph3	M06-2X_TZ2P	nh3	ph3	-1144.6	-636.164	-506.604	-636.187	-506.633	-636.16	-506.583	-1.75847	0.0772871	0.0275472	0.0497399	-1.83576
nh3-ph3	M06-HF_TZ2P	nh3	ph3	-1380.54	-771.767	-607.081	-771.79	-607.156	-771.763	-607.099	-1.6125	0.0832108	0.02655	0.0566608	-1.69572
nh3-ph3	M06L_TZ2P	nh3	ph3	-871.226	-479.531	-390.23	-479.591	-390.298	-479.523	-390.189	-1.2886	0.176865	0.0678502	0.109015	-1.46546
nh3-ph3	M06_TZ2P	nh3	ph3	-985.149	-547.188	-436.399	-547.21	-436.424	-547.183	-436.374	-1.48453	0.0771671	0.0270457	0.0501213	-1.56169
nh3-ph3	MVS_TZ2P	nh3	ph3	-897.953	-497.419	-399.143	-497.445	-399.237	-497.412	-399.098	-1.21992	0.171888	0.0335855	0.138302	-1.39181
nh3-ph3	O3LYP_TZ2P	nh3	ph3	-953.853	-532.56	-417.653	-532.585	-417.612	-532.556	-417.585	-3.58314	0.0560393	0.0291662	0.0268732	-3.63918
nh3-ph3	OLYP-D4_TZ2P	nh3	ph3	-797.935	-442.734	-353.649	-442.861	-353.684	-442.735	-353.585	-1.3265	0.225248	0.125947	0.0993003	-1.55175
nh3-ph3	OLYP_TZ2P	nh3	ph3	-788.393	-440.312	-348.941	-440.439	-348.983	-440.313	-348.884	1.08604	0.225248	0.125947	0.0993003	0.860796
nh3-ph3	OPBE-D4_TZ2P	nh3	ph3	-821.725	-455.503	-365.067	-455.565	-365.12	-455.502	-364.982	-0.954163	0.201483	0.0628538	0.138629	-1.15565
nh3-ph3	OPBE0_TZ2P	nh3	ph3	-1003.06	-558.398	-445.359	-558.411	-445.445	-558.388	-445.321	0.84048	0.147191	0.0234024	0.123789	0.693288
nh3-ph3	OPBE_TZ2P	nh3	ph3	-812.178	-452.957	-360.503	-453.018	-360.564	-452.955	-360.425	1.48301	0.201483	0.0628538	0.138629	1.28152
nh3-ph3	PBE-D4_TZ2P	nh3	ph3	-811.072	-450.08	-358.993	-450.141	-358.967	-450.087	-358.917	-1.89422	0.104643	0.0544404	0.0502029	-1.99886
nh3-ph3	PBE0-DH_TZ2P	nh3	ph3	-1199.05	-666.124	-531.655	-666.172	-531.736	-666.115	-531.64	-1.12266	0.153126	0.0578336	0.0952922	-1.27578
nh3-ph3	PBE0_TZ2P	nh3	ph3	-1000.27	-555.783	-443.35	-555.802	-443.37	-555.779	-443.314	-1.05418	0.0788438	0.0225439	0.0562998	-1.13302
nh3-ph3	PBE_TZ2P	nh3	ph3	-809.326	-449.817	-358.315	-449.878	-358.289	-449.824	-358.239	-1.09	0.104643	0.0544404	0.0502029	-1.19464
nh3-ph3	PBEsol_TZ2P	nh3	ph3	-823.813	-458.6	-363.644	-458.646	-363.601	-458.609	-363.554	-1.48395	0.0843948	0.0373802	0.0470146	-1.56834
nh3-ph3	PW91_TZ2P	nh3	ph3	-813.591	-452.111	-360.03	-452.178	-360.01	-452.116	-359.96	-1.33701	0.113042	0.0623393	0.0507029	-1.45005
nh3-ph3	RPBE_TZ2P	nh3	ph3	-791.942	-439.892	-351.684	-439.976	-351.683	-439.9	-351.615	-0.221019	0.144683	0.0768626	0.0678201	-0.365702
nh3-ph3	S12H_TZ2P	nh3	ph3	-997.997	-553.856	-442.238	-553.879	-442.269	-553.848	-442.203	-1.80754	0.0964811	0.0301854	0.0662957	-1.90402
nh3-ph3	TPSSH_TZ2P	nh3	ph3	-907.483	-500.577	-406.113	-500.604	-406.15	-500.577	-406.09	-0.705948	0.0876119	0.0275358	0.060076	-0.79356
nh3-ph3	TPSS_TZ2P	nh3	ph3	-833.929	-459.36	-373.791	-459.399	-373.814	-459.363	-373.756	-0.685766	0.0929828	0.0355225	0.0574603	-0.778749
nh3-ph3	VWN_TZ2P	nh3	ph3	-839.247	-468.206	-368.116	-468.251	-368.051	-468.215	-368.021	-2.85911	0.0659283	0.0359561	0.0299722	-2.92504
nh3-ph3	WB97X-D4_TZ2P	nh3	ph3	-1336.15	-726.412	-607.47	-726.437	-607.503	-726.408	-607.461	-2.20135	0.07074	0.0292533	0.0414867	-2.27209
nh3-ph3	WB97X_TZ2P	nh3	ph3	-1335.91	-726.382	-607.394	-726.406	-607.427	-726.377	-607.386	-2.06199	0.0707394	0.0292529	0.0414865	-2.13272
nh3-ph3	WB97_TZ2P	nh3	ph3	-1378.45	-747.482	-628.764	-747.515	-628.806	-747.478	-628.762	-2.12302	0.0811688	0.0372716	0.0438972	-2.20419
nh3-ph3	X3LYP_TZ2P	nh3	ph3	-951.712	-529.966	-420.898	-530.01	-420.91	-529.964	-420.878	-0.769626	0.0782197	0.045581	0.0326387	-0.847846
nh3-ph3	XLYP_TZ2P	nh3	ph3	-777.767	-433.311	-343.951	-433.414	-343.934	-433.318	-343.902	-0.377764	0.127386	0.0954887	0.0318972	-0.50515
nh3-ph3	mPBE_TZ2P	nh3	ph3	-804.705	-447.155	-356.549	-447.222	-356.53	-447.162	-356.476	-0.886812	0.11387	0.0598531	0.0540172	-1.00068
nh3-ph3	mPW1K_TZ2P	nh3	ph3	-1132.61	-629.204	-502.595	-629.21	-502.658	-629.19	-502.594	-0.728118	0.0840979	0.0197832	0.0643147	-0.812216
nh3-ph3	mPW1PW_TZ2P	nh3	ph3	-997.407	-554.384	-442.349	-554.401	-442.38	-554.378	-442.322	-0.592037	0.0805688	0.0224486	0.0581202	-0.672606
nh3-ph3	mPW2KPLYP_TZ2P	nh3	ph3	-1362.54	-757.947	-603.023	-758.081	-603.172	-757.94	-603.025	-1.28694	0.287951	0.140921	0.147031	-1.57489
nh3-ph3	mPW2PLYP_TZ2P	nh3	ph3	-1225.38	-681.644	-542.314	-681.744	-542.416	-681.638	-542.311	-1.20755	0.210844	0.105736	0.105108	-1.41839
nh3-ph3	mPW_TZ2P	nh3	ph3	-805.462	-447.992	-356.92	-448.047	-356.907	-447.996	-356.854	-0.446583	0.10457	0.0512831	0.0532867	-0.551152
nh3-ph3	rev-DSD-BLYP-D4_TZ2P	nh3	ph3	-1360.16	-755.54	-602.887	-755.709	-603.051	-755.537	-602.882	-1.39621	0.34085	0.171762	0.169088	-1.73706
nh3-ph3	rev-DSD-PBE-D4_TZ2P	nh3	ph3	-1346.69	-747.175	-597.73	-747.352	-597.897	-747.174	-597.71	-1.4242	0.364593	0.178094	0.186499	-1.78879
nh3-ph3	rev-DSD-PBEP86-D4_TZ2P	nh3	ph3	-1347.99	-748.183	-598.187	-748.358	-598.355	-748.181	-598.172	-1.25816	0.359007	0.17623	0.182777	-1.61716
nh3-ph3	revPBE_TZ2P	nh3	ph3	-793.03	-440.906	-352.074	-440.975	-352.069	-440.913	-352.003	0.0781392	0.128042	0.0621505	0.0658917	-0.049903
nh3-ph3	revTPSS_TZ2P	nh3	ph3	-835.454	-458.02	-376.422	-458.059	-376.447	-458.025	-376.393	-0.924788	0.0885496	0.0339715	0.0545781	-1.01334
nh3-ph3	B3LYP-D4_TZ2P	nh3	ph3	-938.9	-521.9	-415.3	-521.9	-415.3	-521.9	-415.2	-1.7	-0.1	0	0	-1.7
nh3-ph3	BLYP-D3BJ_TZ2P	nh3	ph3	-782.4	-434.9	-345.9	-435	-345.8	-434.9	-345.8	-1.5	-0.1	-0.1	0	-1.6
nh3-ph3	PBE0-D4_TZ2P	nh3	ph3	-1001.8	-556	-443.9	-556	-443.9	-556	-443.9	-1.8	-0.1	0	-0.1	-1.9
oh2-oh2	B1LYP_TZ2P	oh2	oh2	-825.411	-410.35	-410.35	-410.586	-410.408	-410.334	-410.359	-4.41132	0.300928	0.251841	0.0490868	-4.71224
oh2-oh2	B1PW91_TZ2P	oh2	oh2	-841.228	-418.622	-418.622	-418.833	-418.663	-418.583	-418.62	-3.69273	0.291807	0.249173	0.042634	-3.98453
oh2-oh2	B2KPLYP_TZ2P	oh2	oh2	-1216.66	-605.433	-605.433	-605.943	-605.928	-605.397	-605.431	-4.7473	1.04242	0.545382	0.497043	-5.78972
oh2-oh2	B2PLYP_TZ2P	oh2	oh2	-1066.23	-530.43	-530.43	-530.859	-530.775	-530.416	-530.436	-4.59017	0.782726	0.443598	0.339128	-5.3729
oh2-oh2	B2TPLYP_TZ2P	oh2	oh2	-1120.49	-557.486	-557.486	-557.932	-557.869	-557.461	-557.488	-4.66486	0.85284	0.47172	0.381121	-5.5177
oh2-oh2	B3LYP_TZ2P	oh2	oh2	-791.715	-393.489	-393.489	-393.73	-393.549	-393.483	-393.501	-4.44127	0.295987	0.247095	0.0488925	-4.73726
oh2-oh2	B3LYPs_TZ2P	oh2	oh2	-757.529	-376.298	-376.298	-376.551	-376.365	-376.307	-376.314	-4.63763	0.29607	0.244512	0.051558	-4.9337
oh2-oh2	BEE_TZ2P	oh2	oh2	-651.341	-323.697	-323.697	-323.978	-323.768	-323.733	-323.715	-3.64891	0.297086	0.244449	0.0526371	-3.946
oh2-oh2	BHandHLYP_TZ2P	oh2	oh2	-1010.64	-502.749	-502.749	-502.939	-502.793	-502.671	-502.741	-4.82039	0.320093	0.267665	0.0524279	-5.14049
oh2-oh2	BHandH_TZ2P	oh2	oh2	-1038.9	-515.589	-515.589	-515.789	-515.642	-515.528	-515.589	-7.40879	0.314459	0.261124	0.0533352	-7.72324
oh2-oh2	BLYP-D4_TZ2P	oh2	oh2	-640.319	-317.566	-317.566	-317.863	-317.672	-317.616	-317.593	-4.86121	0.326596	0.247032	0.0795639	-5.18781
oh2-oh2	BLYP_TZ2P	oh2	oh2	-638.942	-317.269	-317.269	-317.566	-317.375	-317.319	-317.296	-4.07799	0.326596	0.247032	0.0795639	-4.40459
oh2-oh2	BP86-D4_TZ2P	oh2	oh2	-656.747	-325.934	-325.934	-326.195	-325.999	-325.972	-325.955	-4.61093	0.268127	0.223174	0.0449534	-4.87905
oh2-oh2	BP86_TZ2P	oh2	oh2	-655.953	-325.789	-325.789	-326.049	-325.854	-325.826	-325.809	-4.10761	0.268127	0.223174	0.0449534	-4.37574
oh2-oh2	CAM-B3LYP_TZ2P	oh2	oh2	-988.922	-491.738	-491.738	-491.97	-491.8	-491.726	-491.751	-5.15205	0.293235	0.244645	0.0485909	-5.44528
oh2-oh2	CAMY-B3LYP_TZ2P	oh2	oh2	-946.84	-470.631	-470.631	-470.863	-470.69	-470.616	-470.642	-5.28227	0.295777	0.2473	0.0484765	-5.57805
oh2-oh2	HTBS_TZ2P	oh2	oh2	-659.471	-327.891	-327.891	-328.188	-327.957	-327.924	-327.909	-3.37774	0.311294	0.264038	0.0472562	-3.68904
oh2-oh2	KMLYP_TZ2P	oh2	oh2	-1075.06	-534.231	-534.231	-534.408	-534.29	-534.139	-534.22	-6.25607	0.337991	0.268681	0.0693099	-6.59406
oh2-oh2	LS1-TPSS_TZ2P	oh2	oh2	-1333.51	-663.777	-663.777	-664.399	-664.477	-663.733	-663.769	-4.58166	1.37326	0.665878	0.707386	-5.95492
oh2-oh2	M06-2X_TZ2P	oh2	oh2	-1001.56	-498.184	-498.184	-498.378	-498.259	-498.16	-498.189	-4.90293	0.287657	0.218556	0.0691009	-5.19059
oh2-oh2	M06-HF_TZ2P	oh2	oh2	-1251.49	-623.292	-623.292	-623.554	-623.41	-623.275	-623.311	-4.52598	0.37861	0.279193	0.0994161	-4.90459
oh2-oh2	M06L_TZ2P	oh2	oh2	-707.803	-351.477	-351.477	-351.641	-351.642	-351.431	-351.466	-4.46371	0.385605	0.209939	0.175666	-4.84931
oh2-oh2	M06_TZ2P	oh2	oh2	-839.065	-417.196	-417.196	-417.348	-417.267	-417.156	-417.194	-4.4092	0.264535	0.191967	0.0725675	-4.67373
oh2-oh2	MVS_TZ2P	oh2	oh2	-737.232	-365.99	-365.99	-366.2	-366.042	-365.932	-365.977	-4.91839	0.333147	0.267993	0.0651539	-5.25154
oh2-oh2	O3LYP_TZ2P	oh2	oh2	-804.167	-397.451	-397.451	-397.666	-397.501	-397.429	-397.461	-8.98773	0.276636	0.236706	0.0399302	-9.26436
oh2-oh2	OLYP-D4_TZ2P	oh2	oh2	-651.961	-323.755	-323.755	-324.051	-323.882	-323.752	-323.757	-4.02728	0.424826	0.299868	0.124957	-4.4521
oh2-oh2	OLYP_TZ2P	oh2	oh2	-647.971	-322.601	-322.601	-322.896	-322.728	-322.596	-322.603	-2.34531	0.424826	0.299868	0.124957	-2.77014
oh2-oh2	OPBE-D4_TZ2P	oh2	oh2	-667.948	-332.099	-332.099	-332.355	-332.15	-332.074	-332.091	-3.41116	0.339225	0.28059	0.0586351	-3.75038
oh2-oh2	OPBE0_TZ2P	oh2	oh2	-849.236	-423.247	-423.247	-423.447	-423.254	-423.169	-423.227	-2.43715	0.304503	0.277927	0.0265762	-2.74166
oh2-oh2	OPBE_TZ2P	oh2	oh2	-663.744	-330.879	-330.879	-331.133	-330.93	-330.853	-330.871	-1.64661	0.339225	0.28059	0.0586351	-1.98584
oh2-oh2	PBE-D4_TZ2P	oh2	oh2	-661.431	-327.909	-327.909	-328.187	-327.985	-327.944	-327.928	-5.31248	0.300738	0.243652	0.0570859	-5.61322
oh2-oh2	PBE0-DH_TZ2P	oh2	oh2	-1044.15	-519.405	-519.405	-519.696	-519.583	-519.345	-519.396	-4.80409	0.538846	0.351595	0.187251	-5.34294
oh2-oh2	PBE0_TZ2P	oh2	oh2	-846.38	-420.628	-420.628	-420.847	-420.666	-420.595	-420.628	-4.8344	0.289745	0.252012	0.0377329	-5.12415
oh2-oh2	PBE_TZ2P	oh2	oh2	-660.808	-327.786	-327.786	-328.064	-327.862	-327.821	-327.805	-4.93492	0.300738	0.243652	0.0570859	-5.23565
oh2-oh2	PBEsol_TZ2P	oh2	oh2	-675.595	-334.803	-334.803	-335.079	-334.867	-334.846	-334.826	-5.71676	0.273449	0.232573	0.0408764	-5.99021
oh2-oh2	PW91_TZ2P	oh2	oh2	-664.657	-329.57	-329.57	-329.848	-329.647	-329.598	-329.588	-5.20907	0.309038	0.250028	0.0590102	-5.5181
oh2-oh2	RPBE_TZ2P	oh2	oh2	-644.897	-320.499	-320.499	-320.796	-320.593	-320.533	-320.515	-3.55872	0.340474	0.263037	0.0774369	-3.8992
oh2-oh2	S12H_TZ2P	oh2	oh2	-842.347	-418.395	-418.395	-418.599	-418.434	-418.343	-418.386	-5.25542	0.30297	0.255758	0.0472123	-5.55839
oh2-oh2	TPSSH_TZ2P	oh2	oh2	-746.296	-370.833	-370.833	-371.066	-370.875	-370.832	-370.842	-4.36471	0.266557	0.233828	0.0327293	-4.63127
oh2-oh2	TPSS_TZ2P	oh2	oh2	-673.71	-334.542	-334.542	-334.796	-334.594	-334.567	-334.559	-4.36207	0.263762	0.228463	0.0352993	-4.62583
oh2-oh2	VWN_TZ2P	oh2	oh2	-693.482	-342.701	-342.701	-342.974	-342.774	-342.753	-342.733	-7.81798	0.262386	0.221113	0.0412726	-8.08037
oh2-oh2	WB97X-D4_TZ2P	oh2	oh2	-1114.75	-554.464	-554.464	-554.651	-554.521	-554.431	-554.467	-5.54643	0.273846	0.219696	0.0541502	-5.82027
oh2-oh2	WB97X_TZ2P	oh2	oh2	-1114.66	-554.449	-554.449	-554.636	-554.507	-554.417	-554.453	-5.48824	0.273845	0.219697	0.0541482	-5.76209
oh2-oh2	WB97_TZ2P	oh2	oh2	-1144.88	-569.535	-569.535	-569.723	-569.607	-569.512	-569.542	-5.53127	0.274849	0.210159	0.0646897	-5.80612
oh2-oh2	X3LYP_TZ2P	oh2	oh2	-806.829	-400.848	-400.848	-401.091	-400.909	-400.84	-400.859	-4.83199	0.300849	0.251022	0.0498261	-5.13284
oh2-oh2	XLYP_TZ2P	oh2	oh2	-638.227	-316.765	-316.765	-317.067	-316.879	-316.813	-316.791	-4.35515	0.342444	0.254386	0.0880587	-4.6976
oh2-oh2	mPBE_TZ2P	oh2	oh2	-656.543	-325.816	-325.816	-326.098	-325.896	-325.85	-325.834	-4.60169	0.310039	0.248079	0.0619592	-4.91173
oh2-oh2	mPW1K_TZ2P	oh2	oh2	-975.845	-485.554	-485.554	-485.737	-485.591	-485.47	-485.54	-4.41934	0.317739	0.266953	0.0507858	-4.73708
oh2-oh2	mPW1PW_TZ2P	oh2	oh2	-843.903	-419.655	-419.655	-419.868	-419.69	-419.615	-419.653	-4.30408	0.289192	0.252216	0.036976	-4.59327
oh2-oh2	mPW2KPLYP_TZ2P	oh2	oh2	-1217.62	-605.802	-605.802	-606.312	-606.294	-605.766	-605.8	-4.97558	1.0405	0.546432	0.494064	-6.01608
oh2-oh2	mPW2PLYP_TZ2P	oh2	oh2	-1079.53	-536.884	-536.884	-537.292	-537.203	-536.858	-536.887	-5.01116	0.750179	0.434038	0.316141	-5.76134
oh2-oh2	mPW_TZ2P	oh2	oh2	-657.551	-326.526	-326.526	-326.793	-326.592	-326.551	-326.542	-4.2072	0.292033	0.241962	0.0500708	-4.49923
oh2-oh2	rev-DSD-BLYP-D4_TZ2P	oh2	oh2	-1213.16	-603.596	-603.596	-604.177	-604.177	-603.578	-603.599	-4.78534	1.17726	0.598902	0.578361	-5.96261
oh2-oh2	rev-DSD-PBE-D4_TZ2P	oh2	oh2	-1195.55	-594.884	-594.884	-595.48	-595.479	-594.872	-594.887	-4.57925	1.20047	0.608595	0.591879	-5.77972
oh2-oh2	rev-DSD-PBEP86-D4_TZ2P	oh2	oh2	-1198.27	-596.325	-596.325	-596.915	-596.913	-596.311	-596.327	-4.43313	1.1907	0.604617	0.586086	-5.62384
oh2-oh2	revPBE_TZ2P	oh2	oh2	-646.167	-321.249	-321.249	-321.535	-321.327	-321.282	-321.265	-3.35491	0.314362	0.252522	0.0618403	-3.66928
oh2-oh2	revTPSS_TZ2P	oh2	oh2	-670.481	-332.909	-332.909	-333.151	-332.964	-332.939	-332.925	-4.41188	0.250926	0.212075	0.0388511	-4.6628
oh2-oh2	B3LYP-D4_TZ2P	oh2	oh2	-792.7	-393.7	-393.7	-393.9	-393.7	-393.7	-393.7	-5	-0.3	-0.2	0	-5.3
oh2-oh2	BLYP-D3BJ_TZ2P	oh2	oh2	-640.6	-317.7	-317.7	-318	-317.8	-317.8	-317.7	-4.9	-0.3	-0.2	-0.1	-5.2
oh2-oh2	PBE0-D4_TZ2P	oh2	oh2	-846.9	-420.7	-420.7	-420.9	-420.8	-420.7	-420.7	-5.2	-0.3	-0.3	0	-5.5
oh2-seh2	B1LYP_TZ2P	oh2	seh2	-700.778	-410.35	-288.125	-410.531	-288.285	-410.348	-288.125	-1.95987	0.343733	0.183076	0.160657	-2.30361
oh2-seh2	B1PW91_TZ2P	oh2	seh2	-718.313	-418.622	-297.698	-418.799	-297.861	-418.605	-297.696	-1.63416	0.358914	0.19404	0.164874	-1.99307
oh2-seh2	B2KPLYP_TZ2P	oh2	seh2	-1035.25	-605.433	-426.651	-605.823	-427.045	-605.419	-426.647	-2.3635	0.801787	0.403269	0.398519	-3.16529
oh2-seh2	B2PLYP_TZ2P	oh2	seh2	-906.826	-530.43	-373.511	-530.761	-373.827	-530.431	-373.509	-2.23698	0.647862	0.329512	0.31835	-2.88485
oh2-seh2	B2TPLYP_TZ2P	oh2	seh2	-953.16	-557.486	-392.702	-557.829	-393.04	-557.479	-392.699	-2.28229	0.689775	0.349689	0.340086	-2.97207
oh2-seh2	B3LYP_TZ2P	oh2	seh2	-672.188	-393.489	-276.315	-393.675	-276.476	-393.494	-276.316	-2.04293	0.341043	0.181011	0.160032	-2.38397
oh2-seh2	B3LYPs_TZ2P	oh2	seh2	-643.077	-376.298	-264.216	-376.493	-264.377	-376.313	-264.218	-2.22498	0.338612	0.179432	0.159181	-2.5636
oh2-seh2	BEE_TZ2P	oh2	seh2	-556.763	-323.697	-230.817	-323.925	-230.989	-323.736	-230.821	-1.89251	0.356347	0.188911	0.167437	-2.24886
oh2-seh2	BHandHLYP_TZ2P	oh2	seh2	-859.179	-502.749	-353.95	-502.894	-354.113	-502.702	-353.945	-2.11886	0.360215	0.192491	0.167724	-2.47908
oh2-seh2	BHandH_TZ2P	oh2	seh2	-884.488	-515.589	-364.455	-515.744	-364.617	-515.553	-364.449	-4.08526	0.359112	0.191118	0.167994	-4.44437
oh2-seh2	BLYP-D4_TZ2P	oh2	seh2	-543.801	-317.566	-222.915	-317.791	-223.078	-317.612	-222.92	-2.9834	0.337021	0.179545	0.157476	-3.32042
oh2-seh2	BLYP_TZ2P	oh2	seh2	-541.43	-317.269	-221.939	-317.494	-222.102	-317.314	-221.944	-1.88501	0.337021	0.179545	0.157476	-2.22203
oh2-seh2	BP86-D4_TZ2P	oh2	seh2	-560.617	-325.934	-231.437	-326.143	-231.599	-325.973	-231.44	-2.91651	0.329542	0.170465	0.159077	-3.24606
oh2-seh2	BP86_TZ2P	oh2	seh2	-559.092	-325.789	-230.904	-325.997	-231.067	-325.827	-230.907	-2.07002	0.329542	0.170465	0.159077	-2.39957
oh2-seh2	CAM-B3LYP_TZ2P	oh2	seh2	-857.492	-491.738	-363.016	-491.915	-363.179	-491.737	-363.014	-2.39339	0.343589	0.178281	0.165308	-2.73698
oh2-seh2	CAMY-B3LYP_TZ2P	oh2	seh2	-818.713	-470.631	-345.157	-470.809	-345.319	-470.629	-345.156	-2.58054	0.344099	0.180931	0.163168	-2.92464
oh2-seh2	HTBS_TZ2P	oh2	seh2	-564.085	-327.891	-234.085	-328.137	-234.265	-327.927	-234.087	-1.7208	0.388246	0.210072	0.178175	-2.10904
oh2-seh2	KMLYP_TZ2P	oh2	seh2	-915.404	-534.231	-377.547	-534.371	-377.711	-534.173	-377.54	-3.25633	0.369778	0.198384	0.171394	-3.62611
oh2-seh2	LS1-TPSS_TZ2P	oh2	seh2	-1137.29	-663.777	-470.124	-664.253	-470.618	-663.759	-470.118	-2.39372	0.994777	0.494488	0.500289	-3.3885
oh2-seh2	M06-2X_TZ2P	oh2	seh2	-853.812	-498.184	-352.62	-498.332	-352.821	-498.176	-352.618	-2.64876	0.358701	0.155549	0.203152	-3.00746
oh2-seh2	M06-HF_TZ2P	oh2	seh2	-1066.52	-623.292	-440.432	-623.468	-440.73	-623.282	-440.427	-2.30641	0.488916	0.185937	0.302978	-2.79533
oh2-seh2	M06L_TZ2P	oh2	seh2	-605.14	-351.477	-251.059	-351.64	-251.3	-351.459	-251.058	-2.18047	0.423607	0.1815	0.242107	-2.60408
oh2-seh2	M06_TZ2P	oh2	seh2	-714.306	-417.196	-294.528	-417.343	-294.698	-417.178	-294.529	-2.24826	0.333655	0.164464	0.169191	-2.58192
oh2-seh2	MVS_TZ2P	oh2	seh2	-633.055	-365.99	-263.999	-366.176	-264.209	-365.963	-263.993	-2.63779	0.42825	0.212729	0.21552	-3.06604
oh2-seh2	O3LYP_TZ2P	oh2	seh2	-683.88	-397.451	-280.611	-397.622	-280.765	-397.443	-280.606	-5.47905	0.337903	0.17872	0.159183	-5.81695
oh2-seh2	OLYP-D4_TZ2P	oh2	seh2	-556.364	-323.755	-229.628	-323.992	-229.829	-323.767	-229.629	-2.55577	0.425171	0.225603	0.199568	-2.98094
oh2-seh2	OLYP_TZ2P	oh2	seh2	-550.845	-322.601	-227.032	-322.837	-227.233	-322.612	-227.033	-0.787095	0.425171	0.225603	0.199568	-1.21227
oh2-seh2	OPBE-D4_TZ2P	oh2	seh2	-574.013	-332.099	-239.237	-332.323	-239.447	-332.098	-239.236	-2.24088	0.43573	0.224778	0.210952	-2.67661
oh2-seh2	OPBE0_TZ2P	oh2	seh2	-727.018	-423.247	-302.49	-423.426	-302.679	-423.206	-302.485	-0.866078	0.415081	0.220187	0.194894	-1.28116
oh2-seh2	OPBE_TZ2P	oh2	seh2	-568.607	-330.879	-236.818	-331.101	-237.028	-330.877	-236.817	-0.473473	0.43573	0.224778	0.210952	-0.909204
oh2-seh2	PBE-D4_TZ2P	oh2	seh2	-565.741	-327.909	-234.003	-328.129	-234.171	-327.946	-234.007	-3.48186	0.346972	0.183321	0.163651	-3.82884
oh2-seh2	PBE0-DH_TZ2P	oh2	seh2	-892.003	-519.405	-369.556	-519.64	-369.794	-519.373	-369.551	-2.53403	0.508575	0.266174	0.242401	-3.04261
oh2-seh2	PBE0_TZ2P	oh2	seh2	-723.264	-420.628	-299.65	-420.807	-299.815	-420.616	-299.649	-2.62809	0.357634	0.1915	0.166135	-2.98573
oh2-seh2	PBE_TZ2P	oh2	seh2	-564.637	-327.786	-233.587	-328.006	-233.755	-327.823	-233.591	-2.9172	0.346972	0.183321	0.163651	-3.26418
oh2-seh2	PBEsol_TZ2P	oh2	seh2	-577.624	-334.803	-239.067	-335.027	-239.232	-334.845	-239.07	-3.41081	0.343547	0.181567	0.16198	-3.75436
oh2-seh2	PW91_TZ2P	oh2	seh2	-567.556	-329.57	-234.497	-329.794	-234.665	-329.602	-234.5	-3.13105	0.357652	0.192605	0.165047	-3.48871
oh2-seh2	RPBE_TZ2P	oh2	seh2	-551.282	-320.499	-228.437	-320.733	-228.617	-320.537	-228.442	-1.97424	0.37145	0.196349	0.175101	-2.34569
oh2-seh2	S12H_TZ2P	oh2	seh2	-719.591	-418.395	-297.663	-418.559	-297.831	-418.371	-297.662	-3.17648	0.357079	0.188277	0.168802	-3.53356
oh2-seh2	TPSSH_TZ2P	oh2	seh2	-641.144	-370.833	-267.683	-371.031	-267.843	-370.843	-267.682	-2.28047	0.347877	0.187185	0.160692	-2.62835
oh2-seh2	TPSS_TZ2P	oh2	seh2	-579.455	-334.542	-242.221	-334.755	-242.382	-334.571	-242.222	-2.34802	0.343441	0.183394	0.160047	-2.69146
oh2-seh2	VWN_TZ2P	oh2	seh2	-590.909	-342.701	-243.04	-342.916	-243.201	-342.746	-243.041	-4.8391	0.329564	0.169613	0.159951	-5.16867
oh2-seh2	WB97X-D4_TZ2P	oh2	seh2	-982.862	-554.464	-424.944	-554.617	-425.118	-554.45	-424.941	-3.11091	0.343682	0.167138	0.176543	-3.45459
oh2-seh2	WB97X_TZ2P	oh2	seh2	-982.707	-554.449	-424.899	-554.603	-425.073	-554.436	-424.896	-3.015	0.343679	0.167136	0.176543	-3.35868
oh2-seh2	WB97_TZ2P	oh2	seh2	-1012.97	-569.535	-440.087	-569.686	-440.267	-569.529	-440.083	-3.00503	0.341832	0.157777	0.184056	-3.34686
oh2-seh2	X3LYP_TZ2P	oh2	seh2	-685.115	-400.848	-281.575	-401.034	-281.736	-400.851	-281.576	-2.3482	0.343617	0.183295	0.160322	-2.69181
oh2-seh2	XLYP_TZ2P	oh2	seh2	-540.8	-316.765	-221.52	-316.993	-221.682	-316.809	-221.526	-2.1746	0.340644	0.18434	0.156304	-2.51524
oh2-seh2	mPBE_TZ2P	oh2	seh2	-561.044	-325.816	-232.184	-326.039	-232.354	-325.853	-232.188	-2.69288	0.35181	0.185927	0.165882	-3.04469
oh2-seh2	mPW1K_TZ2P	oh2	seh2	-833.481	-485.554	-345.42	-485.711	-345.583	-485.504	-345.414	-2.13251	0.375186	0.20632	0.168866	-2.5077
oh2-seh2	mPW1PW_TZ2P	oh2	seh2	-720.543	-419.655	-298.36	-419.834	-298.523	-419.638	-298.358	-2.16617	0.361503	0.196627	0.164875	-2.52767
oh2-seh2	mPW2KPLYP_TZ2P	oh2	seh2	-1036.03	-605.802	-426.861	-606.192	-427.254	-605.788	-426.856	-2.5626	0.802187	0.404285	0.397902	-3.36478
oh2-seh2	mPW2PLYP_TZ2P	oh2	seh2	-918.115	-536.884	-378.043	-537.198	-378.346	-536.876	-378.04	-2.55975	0.628324	0.321878	0.306445	-3.18807
oh2-seh2	mPW_TZ2P	oh2	seh2	-561.131	-326.526	-231.967	-326.745	-232.133	-326.556	-231.97	-2.28578	0.352124	0.189012	0.163112	-2.6379
oh2-seh2	rev-DSD-BLYP-D4_TZ2P	oh2	seh2	-1033.35	-603.596	-426.367	-604.04	-426.794	-603.595	-426.364	-2.51354	0.874238	0.444684	0.429554	-3.38778
oh2-seh2	rev-DSD-PBE-D4_TZ2P	oh2	seh2	-1020.71	-594.884	-422.413	-595.345	-422.845	-594.888	-422.412	-2.52673	0.889101	0.456133	0.432968	-3.41583
oh2-seh2	rev-DSD-PBEP86-D4_TZ2P	oh2	seh2	-1022.34	-596.325	-422.763	-596.779	-423.193	-596.328	-422.762	-2.37308	0.882509	0.451477	0.431032	-3.25559
oh2-seh2	revPBE_TZ2P	oh2	seh2	-552.212	-321.249	-228.868	-321.479	-229.043	-321.286	-228.873	-1.73133	0.364088	0.193163	0.170926	-2.09541
oh2-seh2	revTPSS_TZ2P	oh2	seh2	-579.752	-332.909	-244.133	-333.115	-244.294	-332.943	-244.133	-2.37838	0.332281	0.171782	0.160499	-2.71066
oh2-seh2	B3LYP-D4_TZ2P	oh2	seh2	-673.9	-393.7	-277	-393.9	-277.2	-393.7	-277	-2.9	-0.3	-0.2	-0.2	-3.3
oh2-seh2	BLYP-D3BJ_TZ2P	oh2	seh2	-544.4	-317.7	-223.2	-317.9	-223.3	-317.8	-223.2	-3.1	-0.3	-0.2	-0.2	-3.5
oh2-seh2	PBE0-D4_TZ2P	oh2	seh2	-724.2	-420.7	-300	-420.9	-300.2	-420.7	-300	-3.1	-0.4	-0.2	-0.2	-3.5
oh2-sh2	B1LYP_TZ2P	oh2	sh2	-727.893	-410.35	-315.088	-410.519	-315.135	-410.344	-315.09	-2.23472	0.220499	0.17524	0.0452587	-2.45522
oh2-sh2	B1PW91_TZ2P	oh2	sh2	-745.243	-418.622	-324.537	-418.788	-324.58	-418.601	-324.537	-1.85414	0.230524	0.187597	0.0429269	-2.08467
oh2-sh2	B2KPLYP_TZ2P	oh2	sh2	-1069.67	-605.433	-461.159	-605.79	-461.286	-605.414	-461.151	-2.56411	0.510673	0.375754	0.134919	-3.07478
oh2-sh2	B2PLYP_TZ2P	oh2	sh2	-938.335	-530.43	-405.028	-530.735	-405.137	-530.426	-405.025	-2.45674	0.420572	0.308583	0.111988	-2.87732
oh2-sh2	B2TPLYP_TZ2P	oh2	sh2	-985.759	-557.486	-425.329	-557.801	-425.442	-557.474	-425.324	-2.49941	0.444669	0.327065	0.117605	-2.94408
oh2-sh2	B3LYP_TZ2P	oh2	sh2	-698.423	-393.489	-302.408	-393.664	-302.455	-393.49	-302.411	-2.30909	0.217167	0.173255	0.0439114	-2.52625
oh2-sh2	B3LYPs_TZ2P	oh2	sh2	-668.402	-376.298	-289.396	-376.481	-289.445	-376.31	-289.401	-2.49286	0.215542	0.171556	0.0439859	-2.70841
oh2-sh2	BEE_TZ2P	oh2	sh2	-579.483	-323.697	-253.468	-323.911	-253.542	-323.731	-253.479	-2.07397	0.243298	0.180503	0.062795	-2.31727
oh2-sh2	BHandHLYP_TZ2P	oh2	sh2	-890.417	-502.749	-385.013	-502.884	-385.053	-502.698	-385.008	-2.42349	0.230512	0.185547	0.0449654	-2.654
oh2-sh2	BHandH_TZ2P	oh2	sh2	-914.942	-515.589	-394.654	-515.734	-394.69	-515.549	-394.651	-4.47509	0.224271	0.184805	0.0394658	-4.69936
oh2-sh2	BLYP-D4_TZ2P	oh2	sh2	-566.369	-317.566	-245.419	-317.779	-245.479	-317.608	-245.429	-3.16477	0.220158	0.17076	0.0493981	-3.38493
oh2-sh2	BLYP_TZ2P	oh2	sh2	-564.208	-317.269	-244.596	-317.482	-244.656	-317.311	-244.606	-2.1236	0.220158	0.17076	0.0493981	-2.34376
oh2-sh2	BP86-D4_TZ2P	oh2	sh2	-583.02	-325.934	-253.812	-326.132	-253.861	-325.968	-253.821	-3.07051	0.203242	0.163618	0.0396243	-3.27375
oh2-sh2	BP86_TZ2P	oh2	sh2	-581.663	-325.789	-253.378	-325.986	-253.427	-325.823	-253.387	-2.29373	0.203242	0.163618	0.0396243	-2.49698
oh2-sh2	CAM-B3LYP_TZ2P	oh2	sh2	-886.298	-491.738	-391.632	-491.904	-391.683	-491.734	-391.632	-2.70605	0.221496	0.170589	0.050907	-2.92755
oh2-sh2	CAMY-B3LYP_TZ2P	oh2	sh2	-846.727	-470.631	-372.983	-470.798	-373.033	-470.625	-372.984	-2.89085	0.221678	0.17315	0.0485277	-3.11253
oh2-sh2	HTBS_TZ2P	oh2	sh2	-586.085	-327.891	-256.051	-328.122	-256.135	-327.922	-256.06	-1.86701	0.275497	0.200535	0.0749624	-2.14251
oh2-sh2	KMLYP_TZ2P	oh2	sh2	-947.093	-534.231	-409.035	-534.362	-409.066	-534.169	-409.028	-3.5953	0.231164	0.19261	0.0385543	-3.82647
oh2-sh2	LS1-TPSS_TZ2P	oh2	sh2	-1173.39	-663.777	-506.452	-664.212	-506.6	-663.753	-506.441	-2.54248	0.617581	0.458766	0.158816	-3.16006
oh2-sh2	M06-2X_TZ2P	oh2	sh2	-882.63	-498.184	-381.353	-498.322	-381.399	-498.172	-381.35	-2.89366	0.199294	0.149815	0.0494789	-3.09295
oh2-sh2	M06-HF_TZ2P	oh2	sh2	-1096.71	-623.292	-470.528	-623.457	-470.609	-623.281	-470.521	-2.6275	0.263543	0.175577	0.0879659	-2.89104
oh2-sh2	M06L_TZ2P	oh2	sh2	-631.75	-351.477	-277.489	-351.63	-277.593	-351.452	-277.486	-2.49966	0.28468	0.177475	0.107205	-2.78434
oh2-sh2	M06_TZ2P	oh2	sh2	-739.186	-417.196	-319.361	-417.333	-319.405	-417.174	-319.363	-2.42829	0.200813	0.159018	0.0417953	-2.6291
oh2-sh2	MVS_TZ2P	oh2	sh2	-656.399	-365.99	-287.187	-366.164	-287.285	-365.957	-287.184	-2.91245	0.308932	0.207427	0.101504	-3.22138
oh2-sh2	O3LYP_TZ2P	oh2	sh2	-708.739	-397.451	-305.181	-397.612	-305.212	-397.44	-305.178	-5.90149	0.205496	0.171907	0.0335884	-6.10699
oh2-sh2	OLYP-D4_TZ2P	oh2	sh2	-579.476	-323.755	-252.673	-323.975	-252.806	-323.761	-252.677	-2.70613	0.342261	0.213868	0.128393	-3.04839
oh2-sh2	OLYP_TZ2P	oh2	sh2	-574.09	-322.601	-250.208	-322.82	-250.341	-322.606	-250.213	-0.939175	0.342261	0.213868	0.128393	-1.28144
oh2-sh2	OPBE-D4_TZ2P	oh2	sh2	-596.923	-332.099	-262.115	-332.305	-262.25	-332.091	-262.118	-2.36195	0.346845	0.214722	0.132123	-2.70879
oh2-sh2	OPBE0_TZ2P	oh2	sh2	-753.988	-423.247	-329.416	-423.411	-329.514	-423.199	-329.413	-1.01144	0.312911	0.211896	0.101015	-1.32435
oh2-sh2	OPBE_TZ2P	oh2	sh2	-591.524	-330.879	-259.732	-331.084	-259.867	-330.869	-259.735	-0.566037	0.346845	0.214722	0.132123	-0.912882
oh2-sh2	PBE-D4_TZ2P	oh2	sh2	-588.418	-327.909	-256.612	-328.116	-256.678	-327.941	-256.621	-3.66605	0.231365	0.174934	0.0564313	-3.89742
oh2-sh2	PBE0-DH_TZ2P	oh2	sh2	-922.903	-519.405	-400.403	-519.622	-400.478	-519.368	-400.398	-2.76225	0.333063	0.253349	0.0797142	-3.09532
oh2-sh2	PBE0_TZ2P	oh2	sh2	-750.227	-420.628	-326.493	-420.795	-326.545	-420.611	-326.494	-2.87062	0.235289	0.184322	0.0509669	-3.10591
oh2-sh2	PBE_TZ2P	oh2	sh2	-587.416	-327.786	-256.265	-327.993	-256.331	-327.818	-256.274	-3.13345	0.231365	0.174934	0.0564313	-3.36481
oh2-sh2	PBEsol_TZ2P	oh2	sh2	-599.8	-334.803	-261.113	-335.015	-261.169	-334.841	-261.123	-3.6639	0.220024	0.173992	0.0460325	-3.88393
oh2-sh2	PW91_TZ2P	oh2	sh2	-590.35	-329.57	-257.187	-329.78	-257.255	-329.597	-257.195	-3.35045	0.243092	0.183161	0.0599313	-3.59354
oh2-sh2	RPBE_TZ2P	oh2	sh2	-574.04	-320.499	-251.141	-320.718	-251.233	-320.531	-251.151	-2.13217	0.268751	0.18669	0.0820613	-2.40092
oh2-sh2	S12H_TZ2P	oh2	sh2	-748.17	-418.395	-326.09	-418.546	-326.159	-418.365	-326.09	-3.43564	0.25004	0.180626	0.0694137	-3.68568
oh2-sh2	TPSSH_TZ2P	oh2	sh2	-665.502	-370.833	-291.933	-371.019	-291.98	-370.839	-291.935	-2.51143	0.225132	0.180025	0.0451069	-2.73656
oh2-sh2	TPSS_TZ2P	oh2	sh2	-602.136	-334.542	-264.803	-334.743	-264.853	-334.567	-264.808	-2.56983	0.221079	0.175863	0.0452166	-2.79091
oh2-sh2	VWN_TZ2P	oh2	sh2	-612.909	-342.701	-264.827	-342.907	-264.874	-342.744	-264.836	-5.18175	0.200198	0.162861	0.0373375	-5.38195
oh2-sh2	WB97X-D4_TZ2P	oh2	sh2	-1014.79	-554.464	-456.671	-554.607	-456.733	-554.446	-456.668	-3.43533	0.224814	0.160657	0.0641565	-3.66014
oh2-sh2	WB97X_TZ2P	oh2	sh2	-1014.65	-554.449	-456.632	-554.592	-456.694	-554.432	-456.63	-3.34471	0.224815	0.160657	0.0641577	-3.56952
oh2-sh2	WB97_TZ2P	oh2	sh2	-1047.51	-569.535	-474.366	-569.676	-474.44	-569.525	-474.362	-3.37564	0.228792	0.151456	0.0773359	-3.60443
oh2-sh2	X3LYP_TZ2P	oh2	sh2	-711.661	-400.848	-307.965	-401.023	-308.014	-400.847	-307.968	-2.62598	0.221185	0.175188	0.0459978	-2.84717
oh2-sh2	XLYP_TZ2P	oh2	sh2	-563.665	-316.765	-244.264	-316.98	-244.327	-316.805	-244.275	-2.4087	0.227074	0.174673	0.0524007	-2.63577
oh2-sh2	mPBE_TZ2P	oh2	sh2	-583.837	-325.816	-254.888	-326.025	-254.959	-325.848	-254.897	-2.89474	0.239304	0.177241	0.0620629	-3.13404
oh2-sh2	mPW1K_TZ2P	oh2	sh2	-863.38	-485.554	-375.2	-485.699	-375.241	-485.499	-375.194	-2.37989	0.246437	0.199718	0.046719	-2.62633
oh2-sh2	mPW1PW_TZ2P	oh2	sh2	-747.562	-419.655	-325.275	-419.822	-325.323	-419.633	-325.274	-2.39538	0.237216	0.189198	0.0480172	-2.6326
oh2-sh2	mPW2KPLYP_TZ2P	oh2	sh2	-1070.48	-605.802	-461.397	-606.159	-461.526	-605.783	-461.39	-2.76638	0.512928	0.376414	0.136514	-3.27931
oh2-sh2	mPW2PLYP_TZ2P	oh2	sh2	-950.011	-536.884	-409.923	-537.173	-410.028	-536.871	-409.919	-2.79369	0.410289	0.301495	0.108794	-3.20398
oh2-sh2	mPW_TZ2P	oh2	sh2	-583.92	-326.526	-254.677	-326.732	-254.738	-326.551	-254.684	-2.48333	0.234248	0.180415	0.053833	-2.71757
oh2-sh2	rev-DSD-BLYP-D4_TZ2P	oh2	sh2	-1067.66	-603.596	-460.779	-604.003	-460.93	-603.59	-460.774	-2.71309	0.569213	0.413169	0.156044	-3.28231
oh2-sh2	rev-DSD-PBE-D4_TZ2P	oh2	sh2	-1054.46	-594.884	-456.284	-595.307	-456.446	-594.883	-456.282	-2.70376	0.588931	0.42407	0.164862	-3.29269
oh2-sh2	rev-DSD-PBEP86-D4_TZ2P	oh2	sh2	-1056.36	-596.325	-456.903	-596.742	-457.065	-596.322	-456.9	-2.54979	0.583978	0.419671	0.164307	-3.13377
oh2-sh2	revPBE_TZ2P	oh2	sh2	-574.921	-321.249	-251.523	-321.465	-251.605	-321.281	-251.534	-1.89331	0.255568	0.184101	0.0714675	-2.14888
oh2-sh2	revTPSS_TZ2P	oh2	sh2	-601.294	-332.909	-265.576	-333.103	-265.626	-332.938	-265.582	-2.60028	0.208693	0.164964	0.0437285	-2.80897
oh2-sh2	B3LYP-D4_TZ2P	oh2	sh2	-700	-393.7	-303	-393.9	-303	-393.7	-303	-3.1	-0.2	-0.2	0	-3.3
oh2-sh2	BLYP-D3BJ_TZ2P	oh2	sh2	-566.9	-317.7	-245.7	-317.9	-245.7	-317.8	-245.7	-3.3	-0.2	-0.2	0	-3.5
oh2-sh2	PBE0-D4_TZ2P	oh2	sh2	-751.1	-420.7	-326.8	-420.9	-326.8	-420.7	-326.8	-3.4	-0.2	-0.2	-0.1	-3.6

## Sheet: cationic_DFT-CCSD(T)
System	Level	Donor	Acceptor	Ecomplex_eq	EDonor_eq	EAcceptor_eq	EDonor_ghost	EAcceptor_ghost	EDonor	EAcceptor	dEcpc	BSSE	EDonor_bsse	EAcceptor_bsse	dE
fh2-brh	B1LYP_TZ2P	fh2	brh	-278.113	-80.9518	-157.234	-32.2122	-157.692	-31.9023	-157.149	-39.0744	0.852834	0.309889	0.542945	-39.9272
fh2-brh	B1PW91_TZ2P	fh2	brh	-287.732	-85.935	-162.524	-35.2922	-162.937	-34.9083	-162.392	-38.3443	0.928637	0.383979	0.544659	-39.273
fh2-brh	B2KPLYP_TZ2P	fh2	brh	-518.476	-237.884	-241.157	-187.179	-243.209	-186.717	-240.988	-36.7527	2.68243	0.461415	2.22102	-39.4352
fh2-brh	B2PLYP_TZ2P	fh2	brh	-425.646	-176.845	-208.864	-127.556	-210.402	-127.153	-208.75	-37.8811	2.0555	0.40264	1.65286	-39.9366
fh2-brh	B2TPLYP_TZ2P	fh2	brh	-459.044	-198.854	-220.509	-148.921	-222.176	-148.499	-220.37	-37.4533	2.22832	0.422135	1.80618	-39.6816
fh2-brh	B3LYP_TZ2P	fh2	brh	-256.417	-66.0312	-150.045	-17.7852	-150.514	-17.4754	-149.979	-39.4964	0.844561	0.309877	0.534683	-40.341
fh2-brh	B3LYPs_TZ2P	fh2	brh	-236.56	-52.9448	-142.732	-5.44522	-143.221	-5.14317	-142.693	-40.0536	0.829885	0.302048	0.527837	-40.8835
fh2-brh	BEE_TZ2P	fh2	brh	-175.409	-11.672	-122.47	35.0806	-123.035	35.3749	-122.5	-40.4376	0.829444	0.294287	0.535157	-41.267
fh2-brh	BHandHLYP_TZ2P	fh2	brh	-391.196	-155.729	-196.985	-103.975	-197.341	-103.615	-196.768	-37.5506	0.932319	0.359533	0.572786	-38.4829
fh2-brh	BHandH_TZ2P	fh2	brh	-417.493	-173.987	-203.149	-123.054	-203.493	-122.676	-202.94	-39.426	0.931102	0.378284	0.552819	-40.3571
fh2-brh	BLYP-D4_TZ2P	fh2	brh	-166.646	-5.91089	-117.749	39.2081	-118.326	39.4722	-117.806	-42.2015	0.784702	0.264038	0.520663	-42.9862
fh2-brh	BLYP_TZ2P	fh2	brh	-165	-5.77033	-117.381	39.376	-117.958	39.6401	-117.437	-41.064	0.784702	0.264038	0.520663	-41.8487
fh2-brh	BP86-D4_TZ2P	fh2	brh	-174.766	-9.9682	-122.622	36.6595	-123.159	36.9947	-122.64	-41.3221	0.853713	0.33522	0.518493	-42.1758
fh2-brh	BP86_TZ2P	fh2	brh	-173.783	-9.90022	-122.422	36.7415	-122.958	37.0767	-122.44	-40.6069	0.853713	0.33522	0.518493	-41.4606
fh2-brh	CAM-B3LYP_TZ2P	fh2	brh	-382.886	-141.84	-200.896	-93.2895	-201.302	-92.9856	-200.763	-39.3067	0.843163	0.303901	0.539262	-40.1499
fh2-brh	CAMY-B3LYP_TZ2P	fh2	brh	-357.032	-126.314	-190.171	-77.6402	-190.59	-77.3333	-190.053	-39.7028	0.843749	0.306879	0.53687	-40.5465
fh2-brh	HTBS_TZ2P	fh2	brh	-181.144	-16.378	-124.198	31.0116	-124.744	31.3169	-124.198	-39.7159	0.851268	0.305301	0.545967	-40.5672
fh2-brh	KMLYP_TZ2P	fh2	brh	-430.883	-180.744	-210.969	-128.262	-211.269	-127.851	-210.704	-38.1942	0.976146	0.411595	0.564551	-39.1703
fh2-brh	LS1-TPSS_TZ2P	fh2	brh	-591.635	-285.296	-267.326	-233.141	-270.067	-232.591	-267.125	-35.5204	3.4927	0.55	2.9427	-39.0131
fh2-brh	M06-2X_TZ2P	fh2	brh	-387.538	-154.7	-196.458	-104.233	-196.866	-103.833	-196.325	-35.4389	0.940688	0.400196	0.540492	-36.3796
fh2-brh	M06-HF_TZ2P	fh2	brh	-536.87	-255.613	-249.935	-206.499	-250.498	-205.962	-249.772	-30.0599	1.26234	0.53697	0.725367	-31.3223
fh2-brh	M06L_TZ2P	fh2	brh	-212.08	-35.3223	-134.167	15.4821	-134.796	15.9972	-134.037	-41.3161	1.27441	0.515077	0.759334	-42.5905
fh2-brh	M06_TZ2P	fh2	brh	-290.165	-87.9633	-162.032	-36.9852	-162.571	-36.6002	-161.935	-39.1494	1.02081	0.385014	0.635795	-40.1702
fh2-brh	MVS_TZ2P	fh2	brh	-222.197	-42.319	-140.87	9.20532	-141.347	9.61054	-140.658	-37.9144	1.09423	0.405221	0.689012	-39.0086
fh2-brh	O3LYP_TZ2P	fh2	brh	-271.461	-74.6787	-151.615	-26.7325	-151.966	-26.3944	-151.457	-44.3196	0.847555	0.338181	0.509374	-45.1672
fh2-brh	OLYP-D4_TZ2P	fh2	brh	-174.618	-10.3935	-121.744	37.3575	-122.294	37.5736	-121.688	-41.6578	0.822618	0.216055	0.606563	-42.4804
fh2-brh	OLYP_TZ2P	fh2	brh	-170.535	-9.8231	-120.753	38.0148	-121.302	38.2309	-120.695	-39.1369	0.822618	0.216055	0.606563	-39.9595
fh2-brh	OPBE-D4_TZ2P	fh2	brh	-184.627	-16.0197	-127.116	33.7187	-127.626	33.9927	-127.012	-40.6041	0.887998	0.274048	0.61395	-41.4921
fh2-brh	OPBE0_TZ2P	fh2	brh	-293.197	-89.875	-165.65	-37.1224	-166.04	-36.7908	-165.441	-36.7416	0.930476	0.331551	0.598925	-37.672
fh2-brh	OPBE_TZ2P	fh2	brh	-180.628	-15.4063	-126.197	34.4244	-126.706	34.6984	-126.093	-38.1364	0.887998	0.274048	0.61395	-39.0244
fh2-brh	PBE-D4_TZ2P	fh2	brh	-181.38	-14.1541	-124.033	32.3365	-124.585	32.6213	-124.055	-42.3783	0.814266	0.284769	0.529497	-43.1926
fh2-brh	PBE0-DH_TZ2P	fh2	brh	-413.224	-167.896	-205.964	-116.052	-206.858	-115.634	-205.773	-37.8617	1.50264	0.417766	1.08487	-39.3643
fh2-brh	PBE0_TZ2P	fh2	brh	-292.739	-88.7165	-163.664	-38.4687	-164.093	-38.1242	-163.544	-39.4652	0.893734	0.344527	0.549208	-40.3589
fh2-brh	PBE_TZ2P	fh2	brh	-180.644	-14.096	-123.877	32.4063	-124.428	32.6911	-123.899	-41.8568	0.814266	0.284769	0.529497	-42.6711
fh2-brh	PBEsol_TZ2P	fh2	brh	-193.074	-23.2251	-127.046	23.2958	-127.569	23.6164	-127.06	-41.9734	0.829683	0.320598	0.509085	-42.8031
fh2-brh	PW91_TZ2P	fh2	brh	-181.534	-14.2361	-124.255	32.4054	-124.791	32.6858	-124.26	-42.2309	0.811315	0.280439	0.530876	-43.0422
fh2-brh	RPBE_TZ2P	fh2	brh	-169.339	-6.91554	-121.071	39.828	-121.662	40.0825	-121.104	-40.5408	0.812549	0.254514	0.558035	-41.3533
fh2-brh	S12H_TZ2P	fh2	brh	-289.477	-85.0451	-162.846	-34.8942	-163.305	-34.5915	-162.722	-40.7011	0.885507	0.302749	0.582759	-41.5866
fh2-brh	TPSSH_TZ2P	fh2	brh	-232.645	-48.6692	-143.306	0.553329	-143.765	0.914978	-143.21	-39.7532	0.916553	0.361649	0.554904	-40.6697
fh2-brh	TPSS_TZ2P	fh2	brh	-188.914	-19.508	-127.851	28.3468	-128.354	28.6914	-127.805	-40.6608	0.894122	0.344583	0.549539	-41.5549
fh2-brh	VWN_TZ2P	fh2	brh	-202.575	-28.7121	-129.291	16.8473	-129.785	17.1812	-129.297	-43.7498	0.821612	0.333948	0.487664	-44.5714
fh2-brh	WB97X-D4_TZ2P	fh2	brh	-469.981	-192.419	-236.821	-142.323	-237.204	-141.979	-236.656	-39.847	0.893335	0.344602	0.548733	-40.7404
fh2-brh	WB97X_TZ2P	fh2	brh	-469.888	-192.412	-236.804	-142.315	-237.187	-141.971	-236.639	-39.7785	0.893336	0.344604	0.548732	-40.6718
fh2-brh	WB97_TZ2P	fh2	brh	-490.45	-203.162	-245.822	-153.826	-246.171	-153.503	-245.623	-40.5949	0.870781	0.322838	0.547943	-41.4657
fh2-brh	X3LYP_TZ2P	fh2	brh	-266.464	-72.7111	-153.194	-24.3766	-153.658	-24.0743	-153.12	-39.7187	0.83987	0.302229	0.537641	-40.5586
fh2-brh	XLYP_TZ2P	fh2	brh	-163.658	-4.28591	-117.077	40.8592	-117.658	41.1049	-117.133	-41.524	0.770364	0.24566	0.524704	-42.2943
fh2-brh	mPBE_TZ2P	fh2	brh	-177.576	-12.0993	-123.111	34.4489	-123.672	34.7246	-123.136	-41.5546	0.811537	0.275718	0.53582	-42.3661
fh2-brh	mPW1K_TZ2P	fh2	brh	-369.371	-139.435	-191.239	-86.6968	-191.582	-86.2963	-191.014	-37.728	0.968306	0.40046	0.567846	-38.6963
fh2-brh	mPW1PW_TZ2P	fh2	brh	-288.804	-86.0301	-162.826	-35.5199	-163.241	-35.162	-162.692	-39.0413	0.906352	0.357957	0.548395	-39.9477
fh2-brh	mPW2KPLYP_TZ2P	fh2	brh	-518.843	-237.906	-241.249	-187.253	-243.3	-186.801	-241.08	-37.0155	2.67247	0.451978	2.2205	-39.688
fh2-brh	mPW2PLYP_TZ2P	fh2	brh	-433.43	-181.791	-211.549	-132.077	-212.986	-131.688	-211.413	-38.1279	1.96242	0.389501	1.57292	-40.0904
fh2-brh	mPW_TZ2P	fh2	brh	-175.64	-10.6834	-122.837	36.2042	-123.369	36.5066	-122.841	-41.2885	0.830996	0.302411	0.528585	-42.1195
fh2-brh	rev-DSD-BLYP-D4_TZ2P	fh2	brh	-517.099	-236.368	-240.707	-186.045	-243.018	-185.563	-240.582	-37.1061	2.91756	0.481635	2.43592	-40.0237
fh2-brh	rev-DSD-PBE-D4_TZ2P	fh2	brh	-508.206	-230.225	-238.071	-179.632	-240.418	-179.13	-237.972	-36.9638	2.94678	0.501652	2.44513	-39.9106
fh2-brh	rev-DSD-PBEP86-D4_TZ2P	fh2	brh	-509.151	-231.083	-238.457	-180.505	-240.787	-180.011	-238.357	-36.6869	2.92422	0.494138	2.43009	-39.6112
fh2-brh	revPBE_TZ2P	fh2	brh	-170.331	-7.92063	-121.318	38.9201	-121.894	39.1965	-121.348	-40.2693	0.822365	0.276448	0.545917	-41.0917
fh2-brh	revTPSS_TZ2P	fh2	brh	-188.538	-18.4972	-128.606	29.1346	-129.104	29.4754	-128.56	-40.5504	0.884304	0.340766	0.543538	-41.4347
fh2-brh	B3LYP-D4_TZ2P	fh2	brh	-257.6	-66.1	-150.3	-17.9	-150.8	-17.6	-150.2	-40.3	-0.8	-0.3	-0.5	-41.2
fh2-brh	BLYP-D3BJ_TZ2P	fh2	brh	-167.3	-6.2	-117.9	38.9	-118.5	39.1	-118	-42.4	-0.8	-0.3	-0.5	-43.2
fh2-brh	PBE0-D4_TZ2P	fh2	brh	-293.4	-88.8	-163.8	-38.5	-164.2	-38.2	-163.7	-39.9	-0.9	-0.3	-0.5	-40.8
fh2-clh	B1LYP_TZ2P	fh2	clh	-294.385	-80.9518	-175.73	-41.0555	-175.754	-40.7393	-175.658	-37.2914	0.412178	0.316254	0.0959236	-37.7036
fh2-clh	B1PW91_TZ2P	fh2	clh	-304.283	-85.935	-181.012	-44.3687	-180.967	-43.9844	-180.884	-36.8685	0.466803	0.384334	0.0824685	-37.3353
fh2-clh	B2KPLYP_TZ2P	fh2	clh	-541.942	-237.884	-266.138	-196.413	-267.493	-195.938	-265.934	-35.8852	2.03484	0.475445	1.55939	-37.92
fh2-clh	B2PLYP_TZ2P	fh2	clh	-446.291	-176.845	-231.306	-136.587	-232.265	-136.174	-231.178	-36.6404	1.49945	0.412851	1.0866	-38.1398
fh2-clh	B2TPLYP_TZ2P	fh2	clh	-480.741	-198.854	-243.892	-158.03	-244.94	-157.597	-243.73	-36.352	1.64335	0.433536	1.20981	-37.9953
fh2-clh	B3LYP_TZ2P	fh2	clh	-271.949	-66.0312	-167.844	-26.585	-167.895	-26.2697	-167.798	-37.6617	0.412234	0.315303	0.0969312	-38.074
fh2-clh	B3LYPs_TZ2P	fh2	clh	-251.374	-52.9448	-159.812	-14.171	-159.905	-13.8638	-159.804	-38.2102	0.407467	0.307208	0.100259	-38.6176
fh2-clh	BEE_TZ2P	fh2	clh	-188.003	-11.672	-137.475	26.4264	-137.657	26.7222	-137.545	-38.4494	0.406976	0.295853	0.111123	-38.8564
fh2-clh	BHandHLYP_TZ2P	fh2	clh	-411.39	-155.729	-218.939	-113.065	-218.78	-112.697	-218.704	-36.2786	0.442957	0.367392	0.0755649	-36.7215
fh2-clh	BHandH_TZ2P	fh2	clh	-438.376	-173.987	-224.85	-132.053	-224.739	-131.666	-224.666	-39.0792	0.459572	0.387099	0.0724732	-39.5388
fh2-clh	BLYP-D4_TZ2P	fh2	clh	-178.534	-5.91089	-132.628	30.7474	-132.85	31.0157	-132.731	-39.6074	0.387792	0.268336	0.119456	-39.9952
fh2-clh	BLYP_TZ2P	fh2	clh	-177.204	-5.77033	-132.317	30.9161	-132.538	31.1844	-132.419	-38.7287	0.387792	0.268336	0.119456	-39.1165
fh2-clh	BP86-D4_TZ2P	fh2	clh	-187.195	-9.9682	-137.498	28.0012	-137.66	28.3348	-137.567	-39.3014	0.427052	0.333683	0.0933692	-39.7284
fh2-clh	BP86_TZ2P	fh2	clh	-186.429	-9.90022	-137.335	28.0833	-137.497	28.417	-137.403	-38.7665	0.427052	0.333683	0.0933692	-39.1935
fh2-clh	CAM-B3LYP_TZ2P	fh2	clh	-400.611	-141.84	-220.562	-102.147	-220.551	-101.836	-220.456	-37.8031	0.406229	0.311598	0.0946306	-38.2093
fh2-clh	CAMY-B3LYP_TZ2P	fh2	clh	-374.153	-126.314	-209.262	-86.4965	-209.262	-86.1824	-209.166	-38.1672	0.410115	0.314137	0.0959784	-38.5773
fh2-clh	HTBS_TZ2P	fh2	clh	-193.933	-16.378	-138.942	22.252	-139.117	22.5624	-138.998	-38.1844	0.428563	0.310423	0.11814	-38.613
fh2-clh	KMLYP_TZ2P	fh2	clh	-452.395	-180.744	-233.583	-137.405	-233.383	-136.987	-233.314	-37.5806	0.488128	0.418139	0.0699887	-38.0688
fh2-clh	LS1-TPSS_TZ2P	fh2	clh	-616.966	-285.296	-293.915	-242.66	-295.806	-242.094	-293.661	-35.045	2.70969	0.56544	2.14425	-37.7547
fh2-clh	M06-2X_TZ2P	fh2	clh	-407.951	-154.7	-217.846	-113.436	-217.812	-113.035	-217.714	-34.9067	0.49861	0.401225	0.0973855	-35.4053
fh2-clh	M06-HF_TZ2P	fh2	clh	-567.778	-255.613	-276.342	-215.841	-276.462	-215.301	-276.181	-35.0026	0.820846	0.539665	0.281181	-35.8235
fh2-clh	M06L_TZ2P	fh2	clh	-222.954	-35.3223	-149.983	6.52409	-150.092	7.0029	-149.819	-36.8973	0.752301	0.478808	0.273493	-37.6496
fh2-clh	M06_TZ2P	fh2	clh	-301.113	-87.9633	-177.883	-45.8833	-177.931	-45.5149	-177.806	-34.7723	0.494057	0.368425	0.125633	-35.2663
fh2-clh	MVS_TZ2P	fh2	clh	-237.16	-42.319	-157.108	0.028523	-157.072	0.43397	-156.916	-37.1714	0.561313	0.405447	0.155866	-37.7327
fh2-clh	O3LYP_TZ2P	fh2	clh	-287.594	-74.6787	-168.614	-35.4528	-168.6	-35.1087	-168.508	-43.8657	0.435787	0.344074	0.0917125	-44.3015
fh2-clh	OLYP-D4_TZ2P	fh2	clh	-186.9	-10.3935	-137.133	28.6943	-137.313	28.9207	-137.094	-38.9283	0.445171	0.226385	0.218786	-39.3735
fh2-clh	OLYP_TZ2P	fh2	clh	-183.315	-9.8231	-136.176	29.3614	-136.352	29.5877	-136.134	-36.8699	0.445171	0.226385	0.218786	-37.315
fh2-clh	OPBE-D4_TZ2P	fh2	clh	-197.295	-16.0197	-142.44	24.8119	-142.521	25.0916	-142.346	-38.3804	0.454571	0.2797	0.174872	-38.835
fh2-clh	OPBE0_TZ2P	fh2	clh	-310.071	-89.875	-184.34	-46.3559	-184.234	-46.0169	-184.113	-35.3962	0.459719	0.339069	0.12065	-35.8559
fh2-clh	OPBE_TZ2P	fh2	clh	-193.69	-15.4063	-141.512	25.5285	-141.589	25.8082	-141.414	-36.3173	0.454571	0.2797	0.174872	-36.7719
fh2-clh	PBE-D4_TZ2P	fh2	clh	-193.932	-14.1541	-139.04	23.7105	-139.215	23.9991	-139.105	-40.3392	0.398487	0.288628	0.10986	-40.7377
fh2-clh	PBE0-DH_TZ2P	fh2	clh	-433.681	-167.896	-227.92	-125.269	-228.252	-124.845	-227.71	-36.8994	0.966632	0.424488	0.542143	-37.866
fh2-clh	PBE0_TZ2P	fh2	clh	-309.397	-88.7165	-182.182	-47.4919	-182.158	-47.1424	-182.071	-38.0622	0.436653	0.349418	0.0872346	-38.4989
fh2-clh	PBE_TZ2P	fh2	clh	-193.344	-14.096	-138.91	23.7805	-139.084	24.0691	-138.974	-39.9398	0.398487	0.288628	0.10986	-40.3383
fh2-clh	PBEsol_TZ2P	fh2	clh	-206.166	-23.2251	-141.864	14.636	-142.046	14.958	-141.951	-40.6606	0.417254	0.321986	0.0952674	-41.0778
fh2-clh	PW91_TZ2P	fh2	clh	-194.295	-14.2361	-139.301	23.7645	-139.46	24.0491	-139.346	-40.3599	0.398302	0.284646	0.113656	-40.7582
fh2-clh	RPBE_TZ2P	fh2	clh	-181.648	-6.91554	-136.066	31.1933	-136.276	31.4544	-136.133	-38.2622	0.404032	0.261134	0.142898	-38.6662
fh2-clh	S12H_TZ2P	fh2	clh	-306.287	-85.0451	-182.135	-43.8305	-182.098	-43.522	-181.981	-38.6804	0.425888	0.308499	0.117389	-39.1063
fh2-clh	TPSSH_TZ2P	fh2	clh	-246.725	-48.6692	-159.547	-8.45489	-159.565	-8.09428	-159.477	-38.0588	0.449418	0.360612	0.0888061	-38.5082
fh2-clh	TPSS_TZ2P	fh2	clh	-201.372	-19.508	-142.678	19.4793	-142.762	19.8213	-142.67	-38.7511	0.43455	0.342007	0.0925425	-39.1857
fh2-clh	VWN_TZ2P	fh2	clh	-216.055	-28.7121	-144.114	8.29116	-144.318	8.62751	-144.218	-42.7933	0.435927	0.336349	0.0995789	-43.2292
fh2-clh	WB97X-D4_TZ2P	fh2	clh	-488.632	-192.419	-257.88	-151.378	-257.817	-151.032	-257.713	-37.8844	0.449303	0.345118	0.104185	-38.3337
fh2-clh	WB97X_TZ2P	fh2	clh	-488.558	-192.412	-257.865	-151.369	-257.802	-151.024	-257.698	-37.8315	0.449304	0.345117	0.104187	-38.2808
fh2-clh	WB97_TZ2P	fh2	clh	-510.58	-203.162	-268.446	-162.861	-268.37	-162.538	-268.235	-38.5134	0.458386	0.322939	0.135447	-38.9718
fh2-clh	X3LYP_TZ2P	fh2	clh	-282.338	-72.7111	-171.25	-33.1806	-171.296	-32.8717	-171.197	-37.969	0.407732	0.308906	0.0988259	-38.3767
fh2-clh	XLYP_TZ2P	fh2	clh	-175.797	-4.28591	-132.042	32.3979	-132.267	32.6494	-132.139	-39.0895	0.379355	0.251507	0.127848	-39.4689
fh2-clh	mPBE_TZ2P	fh2	clh	-190.17	-12.0993	-138.141	25.8233	-138.324	26.1036	-138.207	-39.5323	0.397418	0.280332	0.117086	-39.9297
fh2-clh	mPW1K_TZ2P	fh2	clh	-388.73	-139.435	-212.205	-95.9415	-212.034	-95.5376	-211.96	-36.6113	0.478386	0.403877	0.0745099	-37.0897
fh2-clh	mPW1PW_TZ2P	fh2	clh	-305.401	-86.0301	-181.356	-44.5733	-181.309	-44.213	-181.224	-37.5697	0.445161	0.360303	0.0848579	-38.0148
fh2-clh	mPW2KPLYP_TZ2P	fh2	clh	-542.333	-237.906	-266.25	-196.478	-267.604	-196.012	-266.044	-36.1505	2.02634	0.466639	1.5597	-38.1768
fh2-clh	mPW2PLYP_TZ2P	fh2	clh	-454.413	-181.791	-234.28	-141.126	-235.133	-140.725	-234.126	-36.9346	1.40787	0.400741	1.00713	-38.3425
fh2-clh	mPW_TZ2P	fh2	clh	-188.23	-10.6834	-137.858	27.5369	-138	27.8396	-137.895	-39.2813	0.407215	0.302678	0.104537	-39.6885
fh2-clh	rev-DSD-BLYP-D4_TZ2P	fh2	clh	-540.335	-236.368	-265.639	-195.319	-267.33	-194.825	-265.483	-35.9866	2.34089	0.49444	1.84645	-38.3275
fh2-clh	rev-DSD-PBE-D4_TZ2P	fh2	clh	-531.102	-230.225	-262.604	-188.974	-264.376	-188.462	-262.479	-35.8644	2.40878	0.511838	1.89694	-38.2731
fh2-clh	rev-DSD-PBEP86-D4_TZ2P	fh2	clh	-532.172	-231.083	-263.159	-189.832	-264.905	-189.327	-263.029	-35.5496	2.38048	0.505039	1.87544	-37.93
fh2-clh	revPBE_TZ2P	fh2	clh	-182.704	-7.92063	-136.291	30.2667	-136.479	30.5467	-136.356	-38.089	0.403597	0.279953	0.123644	-38.4926
fh2-clh	revTPSS_TZ2P	fh2	clh	-200.192	-18.4972	-142.764	20.2868	-142.876	20.6215	-142.779	-38.4987	0.432436	0.334647	0.0977887	-38.9311
fh2-clh	B3LYP-D4_TZ2P	fh2	clh	-272.9	-66.1	-168.1	-26.7	-168.1	-26.4	-168	-38.3	-0.4	-0.3	-0.1	-38.7
fh2-clh	BLYP-D3BJ_TZ2P	fh2	clh	-179.3	-6.2	-132.8	30.4	-133	30.7	-132.9	-40	-0.4	-0.3	-0.1	-40.4
fh2-clh	PBE0-D4_TZ2P	fh2	clh	-309.9	-88.8	-182.3	-47.5	-182.3	-47.2	-182.2	-38.4	-0.4	-0.3	-0.1	-38.8
fh2-fh	B1LYP_TZ2P	fh2	fh	-353.355	-80.9518	-237.857	-71.2632	-237.666	-70.7834	-237.58	-33.98	0.566113	0.479845	0.0862676	-34.5461
fh2-fh	B1PW91_TZ2P	fh2	fh	-361.531	-85.935	-241.475	-75.6365	-241.19	-75.0819	-241.075	-33.4512	0.669638	0.554645	0.114993	-34.1208
fh2-fh	B2KPLYP_TZ2P	fh2	fh	-639.374	-237.884	-365.74	-227.939	-367.527	-227.101	-365.346	-32.7309	3.0189	0.837831	2.18107	-35.7498
fh2-fh	B2PLYP_TZ2P	fh2	fh	-528.528	-176.845	-316.408	-167.259	-317.587	-166.551	-316.14	-33.1196	2.1552	0.708142	1.44706	-35.2748
fh2-fh	B2TPLYP_TZ2P	fh2	fh	-568.426	-198.854	-334.149	-189.074	-335.463	-188.326	-333.818	-33.0302	2.393	0.747505	1.64549	-35.4232
fh2-fh	B3LYP_TZ2P	fh2	fh	-327.548	-66.0312	-226.735	-56.5328	-226.6	-56.0552	-226.516	-34.2198	0.561806	0.477558	0.0842486	-34.7816
fh2-fh	B3LYPs_TZ2P	fh2	fh	-303.729	-52.9448	-215.47	-43.7222	-215.412	-43.2546	-215.33	-34.764	0.54973	0.467632	0.0820977	-35.3137
fh2-fh	BEE_TZ2P	fh2	fh	-226.069	-11.672	-180.238	-2.71455	-180.347	-2.26511	-180.26	-33.6226	0.536084	0.449436	0.086648	-34.1587
fh2-fh	BHandHLYP_TZ2P	fh2	fh	-488.408	-155.729	-297.888	-144.885	-297.376	-144.343	-297.249	-34.1216	0.669328	0.542402	0.126926	-34.7909
fh2-fh	BHandH_TZ2P	fh2	fh	-518.85	-173.987	-304.716	-163.491	-304.272	-162.919	-304.132	-39.4353	0.711796	0.571962	0.139833	-40.1471
fh2-fh	BLYP-D4_TZ2P	fh2	fh	-218.857	-5.91089	-177.915	2.5114	-178.111	2.92912	-178.019	-34.5214	0.509284	0.417727	0.0915569	-35.0307
fh2-fh	BLYP_TZ2P	fh2	fh	-218.134	-5.77033	-177.81	2.65323	-178.004	3.07096	-177.913	-34.045	0.509284	0.417727	0.0915569	-34.5543
fh2-fh	BP86-D4_TZ2P	fh2	fh	-227.301	-9.9682	-181.834	-1.10146	-181.941	-0.610205	-181.86	-34.9273	0.571599	0.491256	0.080343	-35.4989
fh2-fh	BP86_TZ2P	fh2	fh	-226.924	-9.90022	-181.783	-1.03278	-181.889	-0.541519	-181.809	-34.6696	0.571599	0.491256	0.080343	-35.2412
fh2-fh	CAM-B3LYP_TZ2P	fh2	fh	-462.301	-141.84	-284.425	-132.295	-284.256	-131.818	-284.17	-35.4732	0.562486	0.476722	0.0857647	-36.0357
fh2-fh	CAMY-B3LYP_TZ2P	fh2	fh	-434.391	-126.314	-271.945	-116.693	-271.761	-116.213	-271.675	-35.5667	0.565223	0.479863	0.0853602	-36.132
fh2-fh	HTBS_TZ2P	fh2	fh	-233.987	-16.378	-182.683	-7.27584	-182.765	-6.80266	-182.666	-34.3546	0.571617	0.473183	0.0984339	-34.9262
fh2-fh	KMLYP_TZ2P	fh2	fh	-535.69	-180.744	-317.114	-169.657	-316.549	-169.054	-316.371	-37.0507	0.78181	0.603828	0.177982	-37.8325
fh2-fh	LS1-TPSS_TZ2P	fh2	fh	-725.054	-285.296	-403.599	-275.117	-406.285	-274.107	-403.151	-32.0148	4.14433	1.00942	3.13491	-36.1591
fh2-fh	M06-2X_TZ2P	fh2	fh	-487.019	-154.7	-296.783	-144.685	-296.554	-144.129	-296.421	-34.8472	0.689137	0.555651	0.133486	-35.5363
fh2-fh	M06-HF_TZ2P	fh2	fh	-674.085	-255.613	-380.823	-246.516	-380.924	-245.837	-380.545	-36.5898	1.05861	0.67903	0.379585	-37.6485
fh2-fh	M06L_TZ2P	fh2	fh	-266.256	-35.3223	-197.156	-24.8049	-197.018	-24.1626	-196.719	-32.8368	0.941194	0.642323	0.298871	-33.778
fh2-fh	M06_TZ2P	fh2	fh	-363.405	-87.9633	-242.329	-77.3246	-242.014	-76.7995	-241.826	-32.3993	0.713214	0.525156	0.188059	-33.1125
fh2-fh	MVS_TZ2P	fh2	fh	-282.978	-42.319	-204.925	-31.6886	-204.575	-31.1076	-204.433	-35.0114	0.722626	0.581005	0.141621	-35.734
fh2-fh	O3LYP_TZ2P	fh2	fh	-345.101	-74.6787	-225.718	-65.2421	-225.506	-64.7243	-225.412	-44.092	0.612042	0.517861	0.0941814	-44.704
fh2-fh	OLYP-D4_TZ2P	fh2	fh	-225.108	-10.3935	-181.038	-0.79523	-181.031	-0.417102	-180.863	-33.1295	0.546614	0.378128	0.168486	-33.6761
fh2-fh	OLYP_TZ2P	fh2	fh	-222.659	-9.8231	-180.612	-0.222387	-180.603	0.155741	-180.435	-31.6773	0.546614	0.378128	0.168486	-32.2239
fh2-fh	OPBE-D4_TZ2P	fh2	fh	-234.005	-16.0197	-184.643	-5.77343	-184.465	-5.33564	-184.345	-32.7843	0.557755	0.437794	0.119961	-33.3421
fh2-fh	OPBE0_TZ2P	fh2	fh	-366.117	-89.875	-243.94	-78.6603	-243.435	-78.1478	-243.329	-31.684	0.617874	0.512493	0.105382	-32.3019
fh2-fh	OPBE_TZ2P	fh2	fh	-231.399	-15.4063	-184.188	-5.15764	-184.007	-4.71985	-183.887	-31.2476	0.557755	0.437794	0.119961	-31.8054
fh2-fh	PBE-D4_TZ2P	fh2	fh	-233.04	-14.1541	-182.608	-5.28134	-182.716	-4.83749	-182.627	-35.7456	0.532226	0.443853	0.0883734	-36.2779
fh2-fh	PBE0-DH_TZ2P	fh2	fh	-510.636	-167.896	-307.187	-157.244	-307.422	-156.582	-306.653	-34.1236	1.43002	0.661274	0.768743	-35.5536
fh2-fh	PBE0_TZ2P	fh2	fh	-366.746	-88.7165	-242.494	-78.5285	-242.219	-78.0086	-242.121	-34.9172	0.618097	0.519818	0.0982795	-35.5353
fh2-fh	PBE_TZ2P	fh2	fh	-232.729	-14.096	-182.564	-5.22267	-182.672	-4.77882	-182.583	-35.5371	0.532226	0.443853	0.0883734	-36.0693
fh2-fh	PBEsol_TZ2P	fh2	fh	-248.018	-23.2251	-186.418	-14.4428	-186.536	-13.9588	-186.455	-37.8096	0.565597	0.48399	0.0816067	-38.3752
fh2-fh	PW91_TZ2P	fh2	fh	-234.529	-14.2361	-183.657	-5.30851	-183.736	-4.86867	-183.649	-36.1088	0.526858	0.439847	0.0870113	-36.6357
fh2-fh	RPBE_TZ2P	fh2	fh	-218.832	-6.91554	-178.607	2.09267	-178.735	2.50673	-178.625	-32.7856	0.523962	0.414062	0.1099	-33.3096
fh2-fh	S12H_TZ2P	fh2	fh	-360.737	-85.0451	-240.927	-74.6891	-240.593	-74.2209	-240.488	-34.1912	0.573687	0.468285	0.105402	-34.7648
fh2-fh	TPSSH_TZ2P	fh2	fh	-293.743	-48.6692	-210.091	-39.0142	-210.001	-38.492	-209.914	-34.3739	0.60905	0.522198	0.0868521	-34.983
fh2-fh	TPSS_TZ2P	fh2	fh	-241.29	-19.508	-186.626	-10.3442	-186.678	-9.84744	-186.601	-34.5825	0.573659	0.496768	0.0768916	-35.1562
fh2-fh	VWN_TZ2P	fh2	fh	-262.194	-28.7121	-191.213	-20.3104	-191.364	-19.805	-191.277	-41.6755	0.592436	0.505386	0.0870496	-42.2679
fh2-fh	WB97X-D4_TZ2P	fh2	fh	-546.342	-192.419	-318.891	-182.314	-318.644	-181.805	-318.537	-34.4152	0.616113	0.508573	0.10754	-35.0313
fh2-fh	WB97X_TZ2P	fh2	fh	-546.302	-192.412	-318.886	-182.307	-318.639	-181.798	-318.531	-34.388	0.616114	0.508575	0.107539	-35.0041
fh2-fh	WB97_TZ2P	fh2	fh	-564.3	-203.162	-326.066	-193.412	-325.906	-192.946	-325.805	-34.5039	0.567389	0.466322	0.101067	-35.0713
fh2-fh	X3LYP_TZ2P	fh2	fh	-339.461	-72.7111	-231.438	-63.1721	-231.285	-62.7	-231.201	-34.7556	0.556096	0.472098	0.0839974	-35.3117
fh2-fh	XLYP_TZ2P	fh2	fh	-216.541	-4.28591	-177.564	4.15029	-177.761	4.55028	-177.664	-34.193	0.49765	0.399987	0.0976624	-34.6907
fh2-fh	mPBE_TZ2P	fh2	fh	-228.945	-12.0993	-181.492	-3.19436	-181.605	-2.7597	-181.512	-34.8254	0.527486	0.43466	0.0928265	-35.3529
fh2-fh	mPW1K_TZ2P	fh2	fh	-459.037	-139.435	-284.839	-128.319	-284.323	-127.737	-284.177	-34.0349	0.727297	0.581825	0.145472	-34.7622
fh2-fh	mPW1PW_TZ2P	fh2	fh	-362.939	-86.0301	-242.08	-75.7504	-241.779	-75.2213	-241.679	-34.1996	0.629298	0.529162	0.100136	-34.8289
fh2-fh	mPW2KPLYP_TZ2P	fh2	fh	-639.876	-237.906	-365.956	-227.969	-367.735	-227.14	-365.561	-33.0119	3.00285	0.828852	2.17399	-36.0148
fh2-fh	mPW2PLYP_TZ2P	fh2	fh	-538.031	-181.791	-320.545	-172.003	-321.555	-171.315	-320.211	-33.6641	2.03104	0.687211	1.34383	-35.6951
fh2-fh	mPW_TZ2P	fh2	fh	-227.843	-10.6834	-182.018	-1.67243	-182.077	-1.21618	-181.997	-34.605	0.536006	0.456251	0.0797549	-35.141
fh2-fh	rev-DSD-BLYP-D4_TZ2P	fh2	fh	-636.444	-236.368	-364.423	-226.694	-366.615	-225.803	-364.115	-32.2617	3.39035	0.890659	2.49969	-35.6521
fh2-fh	rev-DSD-PBE-D4_TZ2P	fh2	fh	-623.515	-230.225	-357.937	-220.52	-360.192	-219.604	-357.652	-31.897	3.45531	0.91567	2.53964	-35.3523
fh2-fh	rev-DSD-PBEP86-D4_TZ2P	fh2	fh	-625.26	-231.083	-359.205	-221.362	-361.426	-220.456	-358.911	-31.55	3.4211	0.905873	2.51523	-34.9711
fh2-fh	revPBE_TZ2P	fh2	fh	-220.242	-7.92063	-178.994	1.0983	-179.1	1.5307	-179.007	-32.8023	0.525626	0.432395	0.0932314	-33.328
fh2-fh	revTPSS_TZ2P	fh2	fh	-238.616	-18.4972	-185.537	-9.39439	-185.623	-8.91542	-185.546	-34.0251	0.555941	0.478972	0.0769697	-34.5811
fh2-fh	B3LYP-D4_TZ2P	fh2	fh	-328	-66.1	-226.8	-56.6	-226.7	-56.1	-226.6	-34.5	-0.6	-0.5	-0.1	-35.1
fh2-fh	BLYP-D3BJ_TZ2P	fh2	fh	-219.3	-6.2	-178	2.3	-178.1	2.7	-178.1	-34.7	-0.5	-0.4	-0.1	-35.2
fh2-fh	PBE0-D4_TZ2P	fh2	fh	-367	-88.8	-242.5	-78.6	-242.3	-78.1	-242.2	-35.1	-0.6	-0.5	-0.1	-35.7
nh4-ash3	B1LYP_TZ2P	nh4	ash3	-887.724	-475.999	-399.96	-475.86	-399.196	-475.623	-399.068	-11.4007	0.36404	0.236211	0.127829	-11.7647
nh4-ash3	B1PW91_TZ2P	nh4	ash3	-915.018	-490.444	-412.494	-490.286	-411.718	-490.018	-411.586	-11.6806	0.399344	0.267566	0.131778	-12.0799
nh4-ash3	B2KPLYP_TZ2P	nh4	ash3	-1304.07	-722.201	-568.838	-722.094	-568.998	-721.758	-568.259	-11.9517	1.07619	0.336586	0.739605	-13.0279
nh4-ash3	B2PLYP_TZ2P	nh4	ash3	-1143.47	-626.761	-504.141	-626.683	-503.905	-626.378	-503.371	-11.7301	0.838129	0.304816	0.533313	-12.5682
nh4-ash3	B2TPLYP_TZ2P	nh4	ash3	-1201.81	-661.486	-527.596	-661.387	-527.501	-661.072	-526.911	-11.8187	0.904662	0.314773	0.589889	-12.7234
nh4-ash3	B3LYP_TZ2P	nh4	ash3	-850.457	-453.105	-385.461	-452.993	-384.613	-452.76	-384.489	-11.5345	0.356807	0.233464	0.123344	-11.8913
nh4-ash3	B3LYPs_TZ2P	nh4	ash3	-814.019	-431.405	-370.452	-431.332	-369.509	-431.103	-369.39	-11.8149	0.347505	0.22898	0.118525	-12.1624
nh4-ash3	BEE_TZ2P	nh4	ash3	-707.702	-366.611	-328.881	-366.648	-327.617	-366.414	-327.501	-11.8594	0.350458	0.234765	0.115692	-12.2099
nh4-ash3	BHandHLYP_TZ2P	nh4	ash3	-1090.58	-597.087	-481.297	-596.794	-480.973	-596.536	-480.822	-11.7839	0.408594	0.257648	0.150946	-12.1925
nh4-ash3	BHandH_TZ2P	nh4	ash3	-1132.61	-623.311	-493.802	-623.116	-493.392	-622.85	-493.249	-15.0837	0.408831	0.266006	0.142824	-15.4925
nh4-ash3	BLYP-D4_TZ2P	nh4	ash3	-686.092	-353.498	-319.74	-353.518	-318.52	-353.307	-318.411	-12.5341	0.320388	0.210931	0.109457	-12.8545
nh4-ash3	BLYP_TZ2P	nh4	ash3	-682.375	-352.904	-317.95	-352.924	-316.738	-352.713	-316.628	-11.2003	0.320388	0.210931	0.109457	-11.5207
nh4-ash3	BP86-D4_TZ2P	nh4	ash3	-709.188	-365.342	-330.494	-365.362	-329.273	-365.13	-329.163	-13.0101	0.342279	0.232085	0.110195	-13.3524
nh4-ash3	BP86_TZ2P	nh4	ash3	-706.864	-365.05	-329.515	-365.069	-328.296	-364.837	-328.186	-11.9573	0.342279	0.232085	0.110195	-12.2995
nh4-ash3	CAM-B3LYP_TZ2P	nh4	ash3	-1100.42	-593.441	-494.414	-593.309	-493.845	-593.079	-493.714	-12.2051	0.360043	0.229102	0.130941	-12.5652
nh4-ash3	CAMY-B3LYP_TZ2P	nh4	ash3	-1049.8	-564.61	-472.48	-564.469	-471.812	-564.236	-471.685	-12.3507	0.35898	0.232366	0.126613	-12.7097
nh4-ash3	HTBS_TZ2P	nh4	ash3	-718.96	-373.159	-333.383	-373.202	-332.185	-372.959	-332.059	-12.0503	0.368188	0.242613	0.125575	-12.4185
nh4-ash3	KMLYP_TZ2P	nh4	ash3	-1164.95	-640.17	-510.535	-639.878	-510.282	-639.602	-510.129	-13.8181	0.42828	0.275804	0.152476	-14.2464
nh4-ash3	LS1-TPSS_TZ2P	nh4	ash3	-1432.88	-797.261	-622.043	-797.181	-622.524	-796.798	-621.531	-12.2041	1.37519	0.382403	0.992788	-13.5793
nh4-ash3	M06-2X_TZ2P	nh4	ash3	-1075.29	-584.493	-478.34	-584.337	-477.77	-584.13	-477.598	-12.0783	0.379092	0.206882	0.17221	-12.4574
nh4-ash3	M06-HF_TZ2P	nh4	ash3	-1333.26	-738.249	-584.125	-738.175	-583.666	-737.923	-583.377	-10.347	0.539802	0.251373	0.288428	-10.8868
nh4-ash3	M06L_TZ2P	nh4	ash3	-780.027	-409.355	-357.995	-409.175	-357.186	-408.876	-356.965	-12.1583	0.519561	0.298196	0.221365	-12.6778
nh4-ash3	M06_TZ2P	nh4	ash3	-901.671	-483.154	-405.669	-482.961	-404.904	-482.749	-404.762	-12.494	0.353515	0.211837	0.141678	-12.8475
nh4-ash3	MVS_TZ2P	nh4	ash3	-817.954	-428.327	-376.776	-428.177	-376.156	-427.874	-375.927	-12.318	0.532442	0.303179	0.229263	-12.8504
nh4-ash3	O3LYP_TZ2P	nh4	ash3	-881.62	-471.946	-392.109	-471.824	-391.221	-471.581	-391.109	-17.2106	0.355475	0.243059	0.112415	-17.5661
nh4-ash3	OLYP-D4_TZ2P	nh4	ash3	-704.061	-363.62	-327.503	-363.559	-326.392	-363.32	-326.241	-12.5474	0.390797	0.239197	0.1516	-12.9382
nh4-ash3	OLYP_TZ2P	nh4	ash3	-694.974	-361.358	-322.762	-361.295	-321.711	-361.056	-321.559	-10.4635	0.390797	0.239197	0.1516	-10.8543
nh4-ash3	OPBE-D4_TZ2P	nh4	ash3	-731.771	-378.668	-339.88	-378.588	-338.742	-378.324	-338.575	-12.7918	0.430478	0.264119	0.166359	-13.2223
nh4-ash3	OPBE0_TZ2P	nh4	ash3	-926.611	-497.854	-417.157	-497.643	-416.467	-497.357	-416.302	-11.1494	0.450191	0.285933	0.164258	-11.5996
nh4-ash3	OPBE_TZ2P	nh4	ash3	-722.839	-376.29	-335.416	-376.208	-334.344	-375.943	-334.178	-10.7017	0.430478	0.264119	0.166359	-11.1322
nh4-ash3	PBE-D4_TZ2P	nh4	ash3	-720.207	-372.397	-333.748	-372.418	-332.497	-372.19	-332.387	-13.7228	0.338574	0.228196	0.110378	-14.0613
nh4-ash3	PBE0-DH_TZ2P	nh4	ash3	-1133.96	-620.033	-500.521	-619.851	-500.171	-619.548	-499.84	-12.7754	0.633923	0.30282	0.331103	-13.4093
nh4-ash3	PBE0_TZ2P	nh4	ash3	-922.62	-494.551	-414.819	-494.413	-414.012	-494.154	-413.884	-12.8619	0.387718	0.259108	0.12861	-13.2496
nh4-ash3	PBE_TZ2P	nh4	ash3	-718.503	-372.151	-332.982	-372.172	-331.734	-371.943	-331.624	-13.0312	0.338574	0.228196	0.110378	-13.3698
nh4-ash3	PBEsol_TZ2P	nh4	ash3	-739.339	-385.104	-339.738	-385.178	-338.475	-384.941	-338.37	-14.1549	0.342018	0.23706	0.104957	-14.4969
nh4-ash3	PW91_TZ2P	nh4	ash3	-721.92	-373.684	-334.605	-373.677	-333.397	-373.45	-333.285	-13.2928	0.338495	0.22716	0.111335	-13.6313
nh4-ash3	RPBE_TZ2P	nh4	ash3	-697.397	-359.423	-325.981	-359.448	-324.743	-359.218	-324.62	-11.6407	0.352531	0.22925	0.123281	-11.9932
nh4-ash3	S12H_TZ2P	nh4	ash3	-916.551	-491.375	-411.585	-491.188	-410.777	-490.929	-410.643	-13.1982	0.392777	0.258776	0.134001	-13.591
nh4-ash3	TPSSH_TZ2P	nh4	ash3	-823.259	-431.832	-378.766	-431.748	-377.914	-431.488	-377.79	-12.278	0.383068	0.259392	0.123677	-12.661
nh4-ash3	TPSS_TZ2P	nh4	ash3	-744.659	-384.399	-347.6	-384.372	-346.597	-384.124	-346.479	-12.2948	0.365475	0.247749	0.117726	-12.6603
nh4-ash3	VWN_TZ2P	nh4	ash3	-755.893	-394.658	-344.894	-394.752	-343.658	-394.52	-343.557	-16.0091	0.332245	0.231363	0.100882	-16.3414
nh4-ash3	WB97X-D4_TZ2P	nh4	ash3	-1278.89	-692.966	-572.829	-692.79	-572.301	-692.551	-572.162	-12.7207	0.37797	0.239221	0.138749	-13.0987
nh4-ash3	WB97X_TZ2P	nh4	ash3	-1278.66	-692.937	-572.746	-692.761	-572.217	-692.522	-572.078	-12.5967	0.37797	0.239219	0.138751	-12.9747
nh4-ash3	WB97_TZ2P	nh4	ash3	-1322.51	-717.697	-591.693	-717.534	-591.304	-717.309	-591.164	-12.759	0.365234	0.225237	0.139997	-13.1242
nh4-ash3	X3LYP_TZ2P	nh4	ash3	-867.803	-463.54	-391.987	-463.423	-391.167	-463.189	-391.043	-11.9174	0.357701	0.23373	0.123971	-12.2751
nh4-ash3	XLYP_TZ2P	nh4	ash3	-680.576	-351.197	-317.643	-351.207	-316.436	-350.998	-316.328	-11.419	0.318194	0.209699	0.108495	-11.7372
nh4-ash3	mPBE_TZ2P	nh4	ash3	-712.786	-368.684	-331.081	-368.705	-329.834	-368.478	-329.721	-12.6803	0.340741	0.227841	0.112899	-13.021
nh4-ash3	mPW1K_TZ2P	nh4	ash3	-1062.39	-577.901	-471.703	-577.627	-471.241	-577.347	-471.095	-12.361	0.425242	0.279364	0.145878	-12.7863
nh4-ash3	mPW1PW_TZ2P	nh4	ash3	-917.554	-491.351	-413.574	-491.179	-412.807	-490.92	-412.677	-12.2396	0.389506	0.259356	0.13015	-12.6291
nh4-ash3	mPW2KPLYP_TZ2P	nh4	ash3	-1304.94	-722.514	-569.195	-722.403	-569.358	-722.069	-568.62	-12.1611	1.07238	0.33407	0.738305	-13.2335
nh4-ash3	mPW2PLYP_TZ2P	nh4	ash3	-1158.38	-635.487	-509.984	-635.369	-509.789	-635.07	-509.285	-12.1046	0.803373	0.299138	0.504235	-12.908
nh4-ash3	mPW_TZ2P	nh4	ash3	-712.02	-368.087	-331.369	-368.064	-330.169	-367.836	-330.057	-12.2233	0.341099	0.228446	0.112654	-12.5644
nh4-ash3	rev-DSD-BLYP-D4_TZ2P	nh4	ash3	-1302.06	-719.881	-569.129	-719.851	-569.267	-719.492	-568.456	-11.8812	1.17013	0.359457	0.810677	-13.0513
nh4-ash3	rev-DSD-PBE-D4_TZ2P	nh4	ash3	-1289.49	-711.684	-564.617	-711.706	-564.657	-711.329	-563.847	-12.0004	1.18726	0.377239	0.810022	-13.1876
nh4-ash3	rev-DSD-PBEP86-D4_TZ2P	nh4	ash3	-1290.01	-712.422	-564.702	-712.432	-564.763	-712.06	-563.958	-11.7102	1.17806	0.372685	0.805377	-12.8882
nh4-ash3	revPBE_TZ2P	nh4	ash3	-699.432	-361.063	-326.546	-361.085	-325.305	-360.854	-325.185	-11.4718	0.35112	0.231087	0.120033	-11.823
nh4-ash3	revTPSS_TZ2P	nh4	ash3	-746.84	-383.257	-351.306	-383.24	-350.326	-382.995	-350.207	-11.9128	0.364663	0.245207	0.119455	-12.2774
nh4-ash3	B3LYP-D4_TZ2P	nh4	ash3	-853.2	-453.5	-386.7	-453.4	-385.9	-453.2	-385.7	-12.6	-0.4	-0.2	-0.1	-13
nh4-ash3	BLYP-D3BJ_TZ2P	nh4	ash3	-687.7	-354.4	-319.9	-354.4	-318.7	-354.2	-318.6	-13.1	-0.3	-0.2	-0.1	-13.4
nh4-ash3	PBE0-D4_TZ2P	nh4	ash3	-924.1	-494.7	-415.4	-494.6	-414.6	-494.4	-414.5	-13.5	-0.4	-0.3	-0.1	-13.9
nh4-nh3	B1LYP_TZ2P	nh4	nh3	-1042.84	-475.999	-540.268	-473.047	-540.403	-472.803	-540.198	-26.1262	0.449374	0.244294	0.20508	-26.5756
nh4-nh3	B1PW91_TZ2P	nh4	nh3	-1070.31	-490.444	-552.943	-487.33	-552.998	-487.062	-552.87	-26.5263	0.395812	0.268612	0.1272	-26.9221
nh4-nh3	B2KPLYP_TZ2P	nh4	nh3	-1506.5	-722.201	-757.429	-719.123	-757.966	-718.711	-757.351	-25.8426	1.02653	0.411202	0.615332	-26.8691
nh4-nh3	B2PLYP_TZ2P	nh4	nh3	-1327.67	-626.761	-673.998	-623.858	-674.444	-623.5	-673.943	-26.055	0.858495	0.358406	0.50009	-26.9134
nh4-nh3	B2TPLYP_TZ2P	nh4	nh3	-1392.6	-661.486	-704.25	-658.487	-704.706	-658.114	-704.182	-25.966	0.897289	0.373414	0.523875	-26.8633
nh4-nh3	B3LYP_TZ2P	nh4	nh3	-1001.53	-453.105	-521.453	-450.254	-521.606	-450.013	-521.397	-26.5182	0.450015	0.241796	0.208219	-26.9682
nh4-nh3	B3LYPs_TZ2P	nh4	nh3	-961.087	-431.405	-502.09	-428.701	-502.275	-428.463	-502.054	-27.1335	0.458746	0.237886	0.22086	-27.5922
nh4-nh3	BEE_TZ2P	nh4	nh3	-838.634	-366.611	-444.279	-364.243	-444.534	-364.005	-444.327	-27.2994	0.444919	0.238095	0.206824	-27.7443
nh4-nh3	BHandHLYP_TZ2P	nh4	nh3	-1268.3	-597.087	-645.09	-593.539	-645.064	-593.279	-644.931	-25.7357	0.392188	0.259483	0.132705	-26.1279
nh4-nh3	BHandH_TZ2P	nh4	nh3	-1316.48	-623.311	-661.936	-620.049	-661.903	-619.783	-661.794	-30.8566	0.374601	0.266426	0.108175	-31.2312
nh4-nh3	BLYP-D4_TZ2P	nh4	nh3	-816.743	-353.498	-434.533	-351.169	-434.859	-350.947	-434.56	-28.1919	0.520389	0.221543	0.298846	-28.7123
nh4-nh3	BLYP_TZ2P	nh4	nh3	-814.041	-352.904	-433.899	-350.573	-434.223	-350.352	-433.924	-26.7168	0.520389	0.221543	0.298846	-27.2372
nh4-nh3	BP86-D4_TZ2P	nh4	nh3	-841.193	-365.342	-446.5	-362.938	-446.716	-362.7	-446.533	-28.9293	0.42211	0.238745	0.183365	-29.3514
nh4-nh3	BP86_TZ2P	nh4	nh3	-839.661	-365.05	-446.188	-362.645	-446.403	-362.406	-446.219	-28.0015	0.42211	0.238745	0.183365	-28.4236
nh4-nh3	CAM-B3LYP_TZ2P	nh4	nh3	-1264.68	-593.441	-643.667	-590.516	-643.77	-590.278	-643.578	-27.1383	0.429763	0.238131	0.191631	-27.568
nh4-nh3	CAMY-B3LYP_TZ2P	nh4	nh3	-1210.33	-564.61	-617.857	-561.654	-617.972	-561.413	-617.774	-27.4239	0.439658	0.241171	0.198487	-27.8636
nh4-nh3	HTBS_TZ2P	nh4	nh3	-850.558	-373.159	-448.966	-370.785	-449.208	-370.543	-449.007	-27.9909	0.441888	0.241483	0.200406	-28.4328
nh4-nh3	KMLYP_TZ2P	nh4	nh3	-1352.03	-640.17	-682.85	-636.56	-682.764	-636.287	-682.668	-28.6384	0.369219	0.27299	0.0962295	-29.0076
nh4-nh3	LS1-TPSS_TZ2P	nh4	nh3	-1647.52	-797.261	-823.111	-794.159	-823.801	-793.673	-823.042	-25.8993	1.24479	0.485815	0.758973	-27.1441
nh4-nh3	M06-2X_TZ2P	nh4	nh3	-1247.81	-584.493	-636.164	-581.533	-636.204	-581.316	-636.098	-26.8328	0.32241	0.216761	0.105649	-27.1552
nh4-nh3	M06-HF_TZ2P	nh4	nh3	-1537.54	-738.249	-771.767	-735.418	-771.766	-735.176	-771.642	-27.1619	0.366629	0.24256	0.12407	-27.5285
nh4-nh3	M06L_TZ2P	nh4	nh3	-916.237	-409.355	-479.531	-406.123	-479.835	-405.828	-479.487	-26.7096	0.642532	0.295018	0.347514	-27.3521
nh4-nh3	M06_TZ2P	nh4	nh3	-1056.95	-483.154	-547.188	-480.081	-547.3	-479.87	-547.117	-26.2128	0.394172	0.21117	0.183002	-26.6069
nh4-nh3	MVS_TZ2P	nh4	nh3	-953.575	-428.327	-497.419	-425.153	-497.554	-424.842	-497.364	-27.3282	0.500424	0.310939	0.189484	-27.8286
nh4-nh3	O3LYP_TZ2P	nh4	nh3	-1040.57	-471.946	-532.56	-469.04	-532.622	-468.79	-532.461	-35.6531	0.411258	0.250039	0.161218	-36.0643
nh4-nh3	OLYP-D4_TZ2P	nh4	nh3	-835.074	-363.62	-442.734	-360.923	-443.11	-360.682	-442.755	-28.1246	0.595768	0.241255	0.354513	-28.7204
nh4-nh3	OLYP_TZ2P	nh4	nh3	-827.135	-361.358	-440.312	-358.654	-440.68	-358.412	-440.326	-24.8684	0.595768	0.241255	0.354513	-25.4642
nh4-nh3	OPBE-D4_TZ2P	nh4	nh3	-863.369	-378.668	-455.503	-375.82	-455.733	-375.56	-455.526	-28.7307	0.466968	0.259709	0.207259	-29.1977
nh4-nh3	OPBE0_TZ2P	nh4	nh3	-1081.88	-497.854	-558.398	-494.493	-558.449	-494.212	-558.325	-25.221	0.405367	0.280612	0.124755	-25.6263
nh4-nh3	OPBE_TZ2P	nh4	nh3	-855.085	-376.29	-452.957	-373.433	-453.179	-373.173	-452.971	-25.3709	0.466968	0.259709	0.207259	-25.8378
nh4-nh3	PBE-D4_TZ2P	nh4	nh3	-852.515	-372.397	-450.08	-369.999	-450.335	-369.765	-450.115	-29.5832	0.454922	0.234411	0.220511	-30.0381
nh4-nh3	PBE0-DH_TZ2P	nh4	nh3	-1313.9	-620.033	-666.124	-616.746	-666.289	-616.422	-666.027	-27.1533	0.586649	0.324504	0.262145	-27.74
nh4-nh3	PBE0_TZ2P	nh4	nh3	-1078.6	-494.551	-555.783	-491.518	-555.861	-491.257	-555.722	-27.8624	0.401385	0.2618	0.139585	-28.2638
nh4-nh3	PBE_TZ2P	nh4	nh3	-851.308	-372.151	-449.817	-369.752	-450.071	-369.518	-449.851	-28.8853	0.454922	0.234411	0.220511	-29.3402
nh4-nh3	PBEsol_TZ2P	nh4	nh3	-875.18	-385.104	-458.6	-382.845	-458.813	-382.605	-458.641	-31.0632	0.412333	0.240354	0.171979	-31.4755
nh4-nh3	PW91_TZ2P	nh4	nh3	-855.546	-373.684	-452.111	-371.201	-452.359	-370.97	-452.127	-29.2881	0.462569	0.230523	0.232046	-29.7506
nh4-nh3	RPBE_TZ2P	nh4	nh3	-826.29	-359.423	-439.892	-357.031	-440.211	-356.796	-439.946	-26.4745	0.500371	0.234531	0.265841	-26.9749
nh4-nh3	S12H_TZ2P	nh4	nh3	-1073.37	-491.375	-553.856	-488.181	-553.961	-487.918	-553.784	-27.7049	0.438925	0.262595	0.17633	-28.1438
nh4-nh3	TPSSH_TZ2P	nh4	nh3	-960.136	-431.832	-500.577	-429.001	-500.715	-428.742	-500.553	-27.3058	0.420886	0.258924	0.161962	-27.7267
nh4-nh3	TPSS_TZ2P	nh4	nh3	-871.833	-384.399	-459.36	-381.798	-459.554	-381.55	-459.371	-27.6438	0.430433	0.247887	0.182546	-28.0743
nh4-nh3	VWN_TZ2P	nh4	nh3	-897.426	-394.658	-468.206	-392.487	-468.394	-392.249	-468.22	-34.1516	0.411211	0.23753	0.173681	-34.5629
nh4-nh3	WB97X-D4_TZ2P	nh4	nh3	-1446.8	-692.966	-726.412	-689.84	-726.492	-689.597	-726.327	-27.015	0.407266	0.242711	0.164555	-27.4222
nh4-nh3	WB97X_TZ2P	nh4	nh3	-1446.64	-692.937	-726.382	-689.811	-726.461	-689.569	-726.296	-26.9116	0.407262	0.242708	0.164554	-27.3189
nh4-nh3	WB97_TZ2P	nh4	nh3	-1492.32	-717.697	-747.482	-714.634	-747.599	-714.402	-747.406	-26.7139	0.424879	0.231636	0.193243	-27.1388
nh4-nh3	X3LYP_TZ2P	nh4	nh3	-1020.89	-463.54	-529.966	-460.667	-530.118	-460.425	-529.905	-26.9296	0.455388	0.241617	0.213771	-27.385
nh4-nh3	XLYP_TZ2P	nh4	nh3	-811.847	-351.197	-433.311	-348.84	-433.658	-348.621	-433.333	-26.7957	0.543891	0.219385	0.324506	-27.3395
nh4-nh3	mPBE_TZ2P	nh4	nh3	-844.563	-368.684	-447.155	-366.286	-447.427	-366.052	-447.194	-28.2572	0.466448	0.233996	0.232452	-28.7237
nh4-nh3	mPW1K_TZ2P	nh4	nh3	-1234.13	-577.901	-629.204	-574.35	-629.169	-574.075	-629.065	-26.6451	0.379332	0.275553	0.103779	-27.0244
nh4-nh3	mPW1PW_TZ2P	nh4	nh3	-1073.25	-491.351	-554.384	-488.213	-554.445	-487.953	-554.307	-27.1196	0.397739	0.259906	0.137833	-27.5174
nh4-nh3	mPW2KPLYP_TZ2P	nh4	nh3	-1507.55	-722.514	-757.947	-719.427	-758.487	-719.019	-757.866	-26.0659	1.02843	0.40796	0.620475	-27.0944
nh4-nh3	mPW2PLYP_TZ2P	nh4	nh3	-1344.3	-635.487	-681.644	-632.462	-682.044	-632.115	-681.569	-26.3488	0.821621	0.34699	0.474631	-27.1705
nh4-nh3	mPW_TZ2P	nh4	nh3	-844.474	-368.087	-447.992	-365.551	-448.214	-365.319	-448.005	-27.9549	0.440498	0.231958	0.208539	-28.3954
nh4-nh3	rev-DSD-BLYP-D4_TZ2P	nh4	nh3	-1502.58	-719.881	-755.54	-717.019	-756.24	-716.567	-755.496	-25.9629	1.19586	0.451848	0.744012	-27.1588
nh4-nh3	rev-DSD-PBE-D4_TZ2P	nh4	nh3	-1486.15	-711.684	-747.175	-708.947	-747.92	-708.475	-747.158	-26.0598	1.2355	0.47291	0.762586	-27.2952
nh4-nh3	rev-DSD-PBEP86-D4_TZ2P	nh4	nh3	-1487.34	-712.422	-748.183	-709.658	-748.918	-709.191	-748.16	-25.5084	1.22444	0.467142	0.7573	-26.7329
nh4-nh3	revPBE_TZ2P	nh4	nh3	-828.951	-361.063	-440.906	-358.655	-441.186	-358.421	-440.954	-26.5159	0.466725	0.234839	0.231886	-26.9826
nh4-nh3	revTPSS_TZ2P	nh4	nh3	-868.313	-383.257	-458.02	-380.688	-458.241	-380.444	-458.056	-26.6091	0.427645	0.24353	0.184115	-27.0367
nh4-nh3	B3LYP-D4_TZ2P	nh4	nh3	-1003.4	-453.5	-521.9	-450.6	-522	-450.4	-521.8	-27.6	-0.5	-0.2	-0.2	-28
nh4-nh3	BLYP-D3BJ_TZ2P	nh4	nh3	-818.1	-354.4	-434.9	-352.1	-435.2	-351.8	-434.9	-28.3	-0.5	-0.2	-0.3	-28.8
nh4-nh3	PBE0-D4_TZ2P	nh4	nh3	-1079.6	-494.7	-556	-491.7	-556.1	-491.5	-555.9	-28.5	-0.4	-0.3	-0.1	-28.9
nh4-ph3	B1LYP_TZ2P	nh4	ph3	-919.483	-475.999	-429.438	-475.715	-428.679	-475.505	-428.609	-13.7675	0.278989	0.209187	0.0698019	-14.0464
nh4-ph3	B1PW91_TZ2P	nh4	ph3	-945.699	-490.444	-441.07	-490.135	-440.215	-489.892	-440.124	-13.8512	0.334165	0.243441	0.0907242	-14.1854
nh4-ph3	B2KPLYP_TZ2P	nh4	ph3	-1339.17	-722.201	-602.6	-721.921	-602.25	-721.627	-601.893	-13.7148	0.650884	0.293779	0.357105	-14.3657
nh4-ph3	B2PLYP_TZ2P	nh4	ph3	-1177.06	-626.761	-536.034	-626.525	-535.488	-626.257	-535.221	-13.7297	0.534757	0.267667	0.267089	-14.2645
nh4-ph3	B2TPLYP_TZ2P	nh4	ph3	-1236.02	-661.486	-560.229	-661.223	-559.759	-660.947	-559.468	-13.7341	0.566944	0.275981	0.290963	-14.301
nh4-ph3	B3LYP_TZ2P	nh4	ph3	-881.472	-453.105	-414.152	-452.854	-413.323	-452.646	-413.254	-13.9384	0.276398	0.207257	0.0691407	-14.2147
nh4-ph3	B3LYPs_TZ2P	nh4	ph3	-844.215	-431.405	-398.281	-431.201	-397.374	-430.997	-397.305	-14.2577	0.271549	0.203179	0.0683701	-14.5292
nh4-ph3	BEE_TZ2P	nh4	ph3	-735.311	-366.611	-354.134	-366.534	-352.943	-366.324	-352.841	-14.2544	0.311865	0.210305	0.10156	-14.5662
nh4-ph3	BHandHLYP_TZ2P	nh4	ph3	-1125.18	-597.087	-513.91	-596.618	-513.442	-596.389	-513.366	-13.8764	0.305198	0.228999	0.0761988	-14.1816
nh4-ph3	BHandH_TZ2P	nh4	ph3	-1164.82	-623.311	-524.196	-622.955	-523.5	-622.717	-523.433	-17.0063	0.305389	0.238631	0.0667573	-17.3117
nh4-ph3	BLYP-D4_TZ2P	nh4	ph3	-714.421	-353.498	-345.6	-353.405	-344.537	-353.22	-344.467	-15.0676	0.255566	0.185485	0.0700804	-15.3232
nh4-ph3	BLYP_TZ2P	nh4	ph3	-711	-352.904	-343.997	-352.811	-342.941	-352.626	-342.871	-13.8437	0.255566	0.185485	0.0700804	-14.0993
nh4-ph3	BP86-D4_TZ2P	nh4	ph3	-736.463	-365.342	-355.432	-365.248	-354.26	-365.038	-354.187	-15.4052	0.284076	0.210297	0.0737794	-15.6893
nh4-ph3	BP86_TZ2P	nh4	ph3	-734.354	-365.05	-354.581	-364.956	-353.412	-364.746	-353.339	-14.4398	0.284076	0.210297	0.0737794	-14.7238
nh4-ph3	CAM-B3LYP_TZ2P	nh4	ph3	-1133.25	-593.441	-525.135	-593.166	-524.44	-592.963	-524.372	-14.4001	0.27089	0.202844	0.0680459	-14.671
nh4-ph3	CAMY-B3LYP_TZ2P	nh4	ph3	-1082.12	-564.61	-502.589	-564.324	-501.851	-564.118	-501.783	-14.6472	0.274464	0.206213	0.0682516	-14.9217
nh4-ph3	HTBS_TZ2P	nh4	ph3	-745.289	-373.159	-357.364	-373.084	-356.199	-372.869	-356.075	-14.426	0.339635	0.215686	0.12395	-14.7656
nh4-ph3	KMLYP_TZ2P	nh4	ph3	-1198.68	-640.17	-542.474	-639.701	-541.938	-639.452	-541.866	-15.7171	0.32185	0.248975	0.0728751	-16.0389
nh4-ph3	LS1-TPSS_TZ2P	nh4	ph3	-1468.18	-797.261	-656.402	-796.997	-656.143	-796.663	-655.673	-13.7143	0.803248	0.333931	0.469317	-14.5175
nh4-ph3	M06-2X_TZ2P	nh4	ph3	-1105.23	-584.493	-506.604	-584.196	-505.831	-584.012	-505.732	-13.8529	0.282255	0.183725	0.0985297	-14.1352
nh4-ph3	M06-HF_TZ2P	nh4	ph3	-1360.28	-738.249	-607.081	-738.021	-606.738	-737.813	-606.541	-14.5404	0.405593	0.208854	0.196739	-14.946
nh4-ph3	M06L_TZ2P	nh4	ph3	-814.012	-409.355	-390.23	-409.03	-389.351	-408.742	-389.183	-13.9714	0.456712	0.288369	0.168343	-14.4281
nh4-ph3	M06_TZ2P	nh4	ph3	-933.535	-483.154	-436.399	-482.825	-435.541	-482.626	-435.469	-13.7113	0.270727	0.198403	0.0723234	-13.9821
nh4-ph3	MVS_TZ2P	nh4	ph3	-842.119	-428.327	-399.143	-428.022	-398.313	-427.744	-398.105	-14.1633	0.485427	0.27831	0.207117	-14.6487
nh4-ph3	O3LYP_TZ2P	nh4	ph3	-909.401	-471.946	-417.653	-471.683	-416.542	-471.464	-416.471	-19.5128	0.28956	0.218481	0.0710785	-19.8023
nh4-ph3	OLYP-D4_TZ2P	nh4	ph3	-732.224	-363.62	-353.649	-363.421	-352.614	-363.214	-352.454	-14.5891	0.366758	0.207171	0.159587	-14.9558
nh4-ph3	OLYP_TZ2P	nh4	ph3	-723.44	-361.358	-348.941	-361.157	-347.958	-360.95	-347.798	-12.7733	0.366758	0.207171	0.159587	-13.14
nh4-ph3	OPBE-D4_TZ2P	nh4	ph3	-758.823	-378.668	-365.067	-378.446	-363.934	-378.211	-363.73	-14.6483	0.43911	0.23491	0.2042	-15.0875
nh4-ph3	OPBE0_TZ2P	nh4	ph3	-956.686	-497.854	-445.359	-497.475	-444.549	-497.218	-444.369	-13.0356	0.436967	0.257017	0.17995	-13.4726
nh4-ph3	OPBE_TZ2P	nh4	ph3	-750.033	-376.29	-360.503	-376.064	-359.428	-375.83	-359.223	-12.8003	0.43911	0.23491	0.2042	-13.2394
nh4-ph3	PBE-D4_TZ2P	nh4	ph3	-747.808	-372.397	-358.993	-372.301	-357.805	-372.098	-357.714	-16.1249	0.293148	0.202903	0.0902453	-16.4181
nh4-ph3	PBE0-DH_TZ2P	nh4	ph3	-1166.8	-620.033	-531.655	-619.683	-531.019	-619.411	-530.832	-14.6481	0.459632	0.271682	0.18795	-15.1078
nh4-ph3	PBE0_TZ2P	nh4	ph3	-953.246	-494.551	-443.35	-494.264	-442.461	-494.031	-442.368	-15.0184	0.325973	0.233017	0.0929566	-15.3444
nh4-ph3	PBE_TZ2P	nh4	ph3	-746.242	-372.151	-358.315	-372.055	-357.129	-371.852	-357.039	-15.4824	0.293148	0.202903	0.0902453	-15.7756
nh4-ph3	PBEsol_TZ2P	nh4	ph3	-765.576	-385.104	-363.644	-385.07	-362.362	-384.856	-362.276	-16.5268	0.300049	0.213959	0.0860896	-16.8268
nh4-ph3	PW91_TZ2P	nh4	ph3	-749.796	-373.684	-360.03	-373.556	-358.887	-373.355	-358.795	-15.7892	0.292743	0.200886	0.0918568	-16.082
nh4-ph3	RPBE_TZ2P	nh4	ph3	-725.488	-359.423	-351.684	-359.329	-350.564	-359.128	-350.449	-14.0646	0.316458	0.201136	0.115321	-14.3811
nh4-ph3	S12H_TZ2P	nh4	ph3	-949.35	-491.375	-442.238	-491.031	-441.37	-490.799	-441.262	-15.3977	0.339389	0.231422	0.107967	-15.7371
nh4-ph3	TPSSH_TZ2P	nh4	ph3	-853.045	-431.832	-406.113	-431.613	-405.299	-431.376	-405.206	-14.7698	0.330522	0.237482	0.0930396	-15.1003
nh4-ph3	TPSS_TZ2P	nh4	ph3	-773.436	-384.399	-373.791	-384.249	-372.887	-384.023	-372.796	-14.9298	0.316947	0.226497	0.0904502	-15.2467
nh4-ph3	VWN_TZ2P	nh4	ph3	-781.473	-394.658	-368.116	-394.649	-366.8	-394.44	-366.725	-18.4138	0.284859	0.209417	0.0754414	-18.6986
nh4-ph3	WB97X-D4_TZ2P	nh4	ph3	-1315.7	-692.966	-607.47	-692.643	-606.773	-692.425	-606.691	-14.965	0.300889	0.218421	0.0824685	-15.2659
nh4-ph3	WB97X_TZ2P	nh4	ph3	-1315.48	-692.937	-607.394	-692.615	-606.698	-692.396	-606.615	-14.8468	0.300889	0.218423	0.0824667	-15.1477
nh4-ph3	WB97_TZ2P	nh4	ph3	-1361.8	-717.697	-628.764	-717.392	-628.123	-717.187	-628.036	-15.0485	0.292316	0.204987	0.0873298	-15.3408
nh4-ph3	X3LYP_TZ2P	nh4	ph3	-899.02	-463.54	-420.898	-463.281	-420.086	-463.075	-420.017	-14.305	0.276355	0.206702	0.0696531	-14.5814
nh4-ph3	XLYP_TZ2P	nh4	ph3	-709.495	-351.197	-343.951	-351.092	-342.921	-350.909	-342.85	-14.0923	0.254056	0.183085	0.0709706	-14.3464
nh4-ph3	mPBE_TZ2P	nh4	ph3	-740.658	-368.684	-356.549	-368.588	-355.38	-368.386	-355.285	-15.1267	0.297278	0.201867	0.0954106	-15.424
nh4-ph3	mPW1K_TZ2P	nh4	ph3	-1095.2	-577.901	-502.595	-577.453	-501.962	-577.2	-501.864	-14.3502	0.351534	0.253467	0.0980669	-14.7017
nh4-ph3	mPW1PW_TZ2P	nh4	ph3	-948.468	-491.351	-442.349	-491.027	-441.516	-490.793	-441.425	-14.4412	0.325867	0.234264	0.091603	-14.767
nh4-ph3	mPW2KPLYP_TZ2P	nh4	ph3	-1340.12	-722.514	-603.023	-722.228	-602.681	-721.937	-602.323	-13.9345	0.648347	0.290925	0.357422	-14.5829
nh4-ph3	mPW2PLYP_TZ2P	nh4	ph3	-1192.42	-635.487	-542.314	-635.206	-541.816	-634.944	-541.563	-14.1037	0.514857	0.262012	0.252845	-14.6186
nh4-ph3	mPW_TZ2P	nh4	ph3	-740.024	-368.087	-356.92	-367.942	-355.801	-367.738	-355.712	-14.7244	0.293611	0.204574	0.0890376	-15.018
nh4-ph3	rev-DSD-BLYP-D4_TZ2P	nh4	ph3	-1337.14	-719.881	-602.887	-719.683	-602.538	-719.369	-602.121	-13.6441	0.730907	0.313708	0.417199	-14.375
nh4-ph3	rev-DSD-PBE-D4_TZ2P	nh4	ph3	-1323.92	-711.684	-597.73	-711.543	-597.302	-711.211	-596.859	-13.7278	0.775107	0.331717	0.44339	-14.5029
nh4-ph3	rev-DSD-PBEP86-D4_TZ2P	nh4	ph3	-1324.84	-712.422	-598.187	-712.268	-597.787	-711.941	-597.35	-13.4618	0.764791	0.32714	0.437651	-14.2266
nh4-ph3	revPBE_TZ2P	nh4	ph3	-727.34	-361.063	-352.074	-360.967	-350.937	-360.762	-350.829	-13.8895	0.313108	0.205122	0.107987	-14.2026
nh4-ph3	revTPSS_TZ2P	nh4	ph3	-774.411	-383.257	-376.422	-383.122	-375.534	-382.895	-375.45	-14.4222	0.310715	0.226899	0.0838161	-14.7329
nh4-ph3	B3LYP-D4_TZ2P	nh4	ph3	-884	-453.5	-415.3	-453.2	-414.4	-453	-414.4	-14.9	-0.3	-0.2	-0.1	-15.2
nh4-ph3	BLYP-D3BJ_TZ2P	nh4	ph3	-716.1	-354.4	-345.9	-354.3	-344.8	-354.1	-344.7	-15.6	-0.3	-0.2	-0.1	-15.9
nh4-ph3	PBE0-D4_TZ2P	nh4	ph3	-954.6	-494.7	-443.9	-494.5	-443	-494.2	-442.9	-15.6	-0.3	-0.2	-0.1	-15.9
oh3-oh2	B1LYP_TZ2P	oh3	oh2	-750.111	-304.633	-410.35	-288.165	-410.282	-287.834	-410.085	-34.6002	0.528823	0.331311	0.197511	-35.1291
oh3-oh2	B1PW91_TZ2P	oh3	oh2	-768.325	-314.632	-418.622	-297.346	-418.456	-296.964	-418.258	-34.4895	0.581212	0.382945	0.198267	-35.0707
oh3-oh2	B2KPLYP_TZ2P	oh3	oh2	-1170.05	-528.481	-605.433	-511.488	-606.739	-510.934	-605.058	-33.8985	2.23541	0.554601	1.68081	-36.1339
oh3-oh2	B2PLYP_TZ2P	oh3	oh2	-1007.82	-441.551	-530.43	-425.145	-531.287	-424.672	-530.12	-34.1946	1.64058	0.472669	1.16791	-35.8352
oh3-oh2	B2TPLYP_TZ2P	oh3	oh2	-1066.44	-473.046	-557.486	-456.331	-558.452	-455.833	-557.147	-34.1011	1.80339	0.498123	1.30526	-35.9045
oh3-oh2	B3LYP_TZ2P	oh3	oh2	-712.752	-283.754	-393.489	-267.588	-393.443	-267.26	-393.247	-34.9855	0.523759	0.328239	0.19552	-35.5093
oh3-oh2	B3LYPs_TZ2P	oh3	oh2	-676.879	-264.385	-376.298	-248.651	-376.289	-248.331	-376.093	-35.68	0.516168	0.320276	0.195891	-36.1961
oh3-oh2	BEE_TZ2P	oh3	oh2	-564.085	-204.919	-323.697	-189.733	-323.673	-189.427	-323.482	-34.9721	0.496718	0.305298	0.19142	-35.4688
oh3-oh2	BHandHLYP_TZ2P	oh3	oh2	-950.877	-413.132	-502.749	-394.849	-502.56	-394.471	-502.347	-34.4045	0.591321	0.377924	0.213397	-34.9958
oh3-oh2	BHandH_TZ2P	oh3	oh2	-993.468	-436.62	-515.589	-418.962	-515.486	-418.568	-515.275	-40.6549	0.60449	0.394027	0.210463	-41.2594
oh3-oh2	BLYP-D4_TZ2P	oh3	oh2	-549.316	-195.293	-317.566	-180.768	-317.662	-180.481	-317.441	-35.9491	0.507817	0.286157	0.221659	-36.4569
oh3-oh2	BLYP_TZ2P	oh3	oh2	-547.76	-194.99	-317.269	-180.45	-317.366	-180.163	-317.144	-34.9937	0.507817	0.286157	0.221659	-35.5016
oh3-oh2	BP86-D4_TZ2P	oh3	oh2	-566.798	-203.736	-325.934	-188.667	-325.928	-188.331	-325.747	-36.6112	0.517179	0.336652	0.180527	-37.1284
oh3-oh2	BP86_TZ2P	oh3	oh2	-565.956	-203.587	-325.789	-188.512	-325.782	-188.175	-325.602	-36.0634	0.517179	0.336652	0.180527	-36.5806
oh3-oh2	CAM-B3LYP_TZ2P	oh3	oh2	-928.841	-400.307	-491.738	-384.005	-491.712	-383.677	-491.521	-36.2762	0.51975	0.328304	0.191446	-36.796
oh3-oh2	CAMY-B3LYP_TZ2P	oh3	oh2	-883.678	-376.149	-470.631	-359.743	-470.584	-359.413	-470.391	-36.3754	0.522491	0.329446	0.193046	-36.8979
oh3-oh2	HTBS_TZ2P	oh3	oh2	-575.844	-211.423	-327.891	-196.128	-327.889	-195.817	-327.683	-36.0125	0.517336	0.311528	0.205808	-36.5298
oh3-oh2	KMLYP_TZ2P	oh3	oh2	-1023.33	-450.535	-534.231	-431.921	-534.061	-431.503	-533.823	-37.9054	0.656593	0.418295	0.238298	-38.562
oh3-oh2	LS1-TPSS_TZ2P	oh3	oh2	-1296.5	-596.182	-663.777	-578.892	-665.682	-578.229	-663.339	-33.5389	3.0049	0.662515	2.34238	-36.5438
oh3-oh2	M06-2X_TZ2P	oh3	oh2	-941.118	-406.493	-498.184	-389.816	-498.162	-389.422	-497.901	-35.7875	0.654143	0.393524	0.260619	-36.4417
oh3-oh2	M06-HF_TZ2P	oh3	oh2	-1210.15	-549.594	-623.292	-533.17	-623.668	-532.685	-623.187	-36.3007	0.965577	0.48453	0.481047	-37.2663
oh3-oh2	M06L_TZ2P	oh3	oh2	-626.314	-240.07	-351.477	-222.761	-351.387	-222.278	-350.998	-33.8954	0.871925	0.482963	0.388962	-34.7674
oh3-oh2	M06_TZ2P	oh3	oh2	-765.598	-313.384	-417.196	-296.365	-417.079	-296.018	-416.839	-34.4297	0.588394	0.347631	0.240763	-35.0181
oh3-oh2	MVS_TZ2P	oh3	oh2	-657.799	-254.885	-365.99	-237.101	-365.771	-236.666	-365.503	-36.2202	0.703388	0.43532	0.268068	-36.9236
oh3-oh2	O3LYP_TZ2P	oh3	oh2	-741.156	-296.949	-397.451	-280.787	-397.404	-280.439	-397.223	-46.2266	0.529342	0.348889	0.180453	-46.756
oh3-oh2	OLYP-D4_TZ2P	oh3	oh2	-562.833	-203.492	-323.755	-187.365	-323.68	-187.107	-323.398	-35.0465	0.539641	0.257326	0.282316	-35.5862
oh3-oh2	OLYP_TZ2P	oh3	oh2	-557.977	-202.31	-322.601	-186.131	-322.529	-185.873	-322.246	-32.5269	0.539641	0.257326	0.282316	-33.0665
oh3-oh2	OPBE-D4_TZ2P	oh3	oh2	-581.903	-214.152	-332.099	-197.185	-331.853	-196.89	-331.642	-35.1462	0.50639	0.29489	0.211501	-35.6525
oh3-oh2	OPBE0_TZ2P	oh3	oh2	-777.732	-321.245	-423.247	-302.729	-422.896	-302.381	-422.71	-32.705	0.534447	0.348825	0.185622	-33.2394
oh3-oh2	OPBE_TZ2P	oh3	oh2	-576.83	-212.899	-330.879	-195.878	-330.636	-195.583	-330.425	-32.5445	0.50639	0.29489	0.211501	-33.0509
oh3-oh2	PBE-D4_TZ2P	oh3	oh2	-575.025	-209.227	-327.909	-194.114	-327.902	-193.812	-327.708	-37.3924	0.496611	0.301937	0.194674	-37.889
oh3-oh2	PBE0-DH_TZ2P	oh3	oh2	-987.608	-431.847	-519.405	-413.958	-519.639	-413.507	-518.976	-35.2416	1.11445	0.450932	0.66352	-36.3561
oh3-oh2	PBE0_TZ2P	oh3	oh2	-775.362	-318.152	-420.628	-301.044	-420.466	-300.687	-420.279	-36.0387	0.544155	0.357504	0.186651	-36.5828
oh3-oh2	PBE_TZ2P	oh3	oh2	-574.348	-209.101	-327.786	-193.982	-327.78	-193.68	-327.585	-36.9638	0.496611	0.301937	0.194674	-37.4604
oh3-oh2	PBEsol_TZ2P	oh3	oh2	-596.041	-221.005	-334.803	-206.137	-334.829	-205.811	-334.653	-39.7319	0.501485	0.32568	0.175805	-40.2334
oh3-oh2	PW91_TZ2P	oh3	oh2	-577.71	-210.109	-329.57	-194.871	-329.563	-194.575	-329.363	-37.5349	0.496208	0.296234	0.199974	-38.0311
oh3-oh2	RPBE_TZ2P	oh3	oh2	-553.617	-198.697	-320.499	-183.433	-320.481	-183.151	-320.261	-33.9193	0.50178	0.281694	0.220086	-34.4211
oh3-oh2	S12H_TZ2P	oh3	oh2	-768.184	-314.139	-418.395	-296.591	-418.166	-296.259	-417.965	-35.1181	0.532676	0.331814	0.200862	-35.6508
oh3-oh2	TPSSH_TZ2P	oh3	oh2	-666.956	-260.285	-370.833	-243.993	-370.747	-243.635	-370.551	-35.285	0.553579	0.357872	0.195707	-35.8386
oh3-oh2	TPSS_TZ2P	oh3	oh2	-588.419	-217.763	-334.542	-202.213	-334.511	-201.874	-334.317	-35.5802	0.533526	0.339524	0.194002	-36.1137
oh3-oh2	VWN_TZ2P	oh3	oh2	-616.617	-229.436	-342.701	-215.07	-342.825	-214.733	-342.649	-43.9681	0.512751	0.336931	0.175819	-44.4809
oh3-oh2	WB97X-D4_TZ2P	oh3	oh2	-1069.46	-479.38	-554.464	-462.186	-554.353	-461.829	-554.149	-35.0598	0.560049	0.356754	0.203296	-35.6199
oh3-oh2	WB97X_TZ2P	oh3	oh2	-1069.38	-479.365	-554.449	-462.17	-554.338	-461.813	-554.135	-35.0024	0.560049	0.356754	0.203296	-35.5624
oh3-oh2	WB97_TZ2P	oh3	oh2	-1102.87	-497.868	-569.535	-481.042	-569.465	-480.704	-569.251	-34.913	0.552372	0.338161	0.214211	-35.4653
oh3-oh2	X3LYP_TZ2P	oh3	oh2	-730.004	-293.116	-400.848	-276.883	-400.801	-276.558	-400.604	-35.5186	0.521308	0.324338	0.19697	-36.0399
oh3-oh2	XLYP_TZ2P	oh3	oh2	-545.626	-193.301	-316.765	-178.724	-316.865	-178.45	-316.633	-35.0539	0.506896	0.274258	0.232638	-35.5608
oh3-oh2	mPBE_TZ2P	oh3	oh2	-568.712	-206.234	-325.816	-191.079	-325.805	-190.783	-325.605	-36.1666	0.496193	0.295814	0.200379	-36.6628
oh3-oh2	mPW1K_TZ2P	oh3	oh2	-913.688	-392.684	-485.554	-374.102	-485.311	-373.7	-485.092	-34.8294	0.620825	0.402072	0.218753	-35.4503
oh3-oh2	mPW1PW_TZ2P	oh3	oh2	-770.588	-315.168	-419.655	-297.883	-419.483	-297.521	-419.292	-35.2123	0.553287	0.362073	0.191214	-35.7656
oh3-oh2	mPW2KPLYP_TZ2P	oh3	oh2	-1170.86	-528.661	-605.802	-511.669	-607.105	-511.122	-605.427	-34.1688	2.22432	0.546634	1.67768	-36.3931
oh3-oh2	mPW2PLYP_TZ2P	oh3	oh2	-1022.16	-449.101	-536.884	-432.369	-537.648	-431.911	-536.553	-34.6244	1.55313	0.457836	1.09529	-36.1775
oh3-oh2	mPW_TZ2P	oh3	oh2	-568.264	-205.326	-326.526	-189.958	-326.495	-189.65	-326.304	-35.9134	0.499264	0.308031	0.191232	-36.4126
oh3-oh2	rev-DSD-BLYP-D4_TZ2P	oh3	oh2	-1165.91	-526.148	-603.596	-509.636	-605.198	-509.04	-603.249	-33.624	2.54596	0.596287	1.94967	-36.17
oh3-oh2	rev-DSD-PBE-D4_TZ2P	oh3	oh2	-1148.55	-517.663	-594.884	-501.22	-596.522	-500.601	-594.529	-33.3926	2.61267	0.619271	1.9934	-36.0052
oh3-oh2	rev-DSD-PBEP86-D4_TZ2P	oh3	oh2	-1150.55	-518.767	-596.325	-502.279	-597.944	-501.667	-595.97	-32.8741	2.58621	0.612079	1.97413	-35.4603
oh3-oh2	revPBE_TZ2P	oh3	oh2	-555.838	-200.094	-321.249	-184.812	-321.218	-184.519	-321.016	-34.0001	0.495345	0.293252	0.202093	-34.4954
oh3-oh2	revTPSS_TZ2P	oh3	oh2	-583.941	-216.03	-332.909	-200.534	-332.866	-200.202	-332.666	-34.4703	0.531765	0.331613	0.200151	-35.0021
oh3-oh2	B3LYP-D4_TZ2P	oh3	oh2	-713.8	-284	-393.7	-267.8	-393.6	-267.5	-393.4	-35.7	-0.5	-0.3	-0.2	-36.2
oh3-oh2	BLYP-D3BJ_TZ2P	oh3	oh2	-550.2	-195.8	-317.7	-181.3	-317.8	-181	-317.6	-36.1	-0.5	-0.3	-0.2	-36.7
oh3-oh2	PBE0-D4_TZ2P	oh3	oh2	-775.9	-318.3	-420.7	-301.1	-420.6	-300.8	-420.4	-36.4	-0.5	-0.4	-0.2	-36.9
oh3-seh2	B1LYP_TZ2P	oh3	seh2	-618.559	-304.633	-288.125	-299.51	-288.428	-299.138	-288.112	-25.1148	0.687471	0.371486	0.315984	-25.8023
oh3-seh2	B1PW91_TZ2P	oh3	seh2	-638.491	-314.632	-297.698	-309.139	-297.985	-308.724	-297.662	-25.4222	0.737962	0.415202	0.32276	-26.1602
oh3-seh2	B2KPLYP_TZ2P	oh3	seh2	-981.127	-528.481	-426.651	-523.389	-427.798	-522.746	-426.599	-24.1527	1.8422	0.643074	1.19912	-25.9949
oh3-seh2	B2PLYP_TZ2P	oh3	seh2	-841.396	-441.551	-373.511	-436.684	-374.382	-436.133	-373.477	-24.8788	1.45526	0.551177	0.904086	-26.334
oh3-seh2	B2TPLYP_TZ2P	oh3	seh2	-891.85	-473.046	-392.702	-468.034	-393.644	-467.456	-392.661	-24.5399	1.56118	0.578039	0.983139	-26.1011
oh3-seh2	B3LYP_TZ2P	oh3	seh2	-586.492	-283.754	-276.315	-278.799	-276.621	-278.43	-276.305	-25.7387	0.684255	0.368852	0.315403	-26.4229
oh3-seh2	B3LYPs_TZ2P	oh3	seh2	-555.862	-264.385	-264.216	-259.67	-264.527	-259.308	-264.213	-26.5846	0.676316	0.362129	0.314188	-27.2609
oh3-seh2	BEE_TZ2P	oh3	seh2	-464.228	-204.919	-230.817	-200.627	-231.151	-200.276	-230.828	-27.8193	0.673724	0.351214	0.32251	-28.493
oh3-seh2	BHandHLYP_TZ2P	oh3	seh2	-791.184	-413.132	-353.95	-406.987	-354.229	-406.583	-353.903	-23.3715	0.730673	0.40393	0.326743	-24.1022
oh3-seh2	BHandH_TZ2P	oh3	seh2	-829.68	-436.62	-364.455	-430.809	-364.723	-430.391	-364.394	-27.8582	0.746931	0.41742	0.329511	-28.6052
oh3-seh2	BLYP-D4_TZ2P	oh3	seh2	-447.696	-195.293	-222.915	-191.249	-223.25	-190.917	-222.94	-28.8459	0.642259	0.332108	0.310151	-29.4882
oh3-seh2	BLYP_TZ2P	oh3	seh2	-444.847	-194.99	-221.939	-190.941	-222.275	-190.609	-221.965	-27.2764	0.642259	0.332108	0.310151	-27.9187
oh3-seh2	BP86-D4_TZ2P	oh3	seh2	-465.104	-203.736	-231.437	-199.471	-231.754	-199.101	-231.442	-29.2484	0.68325	0.37061	0.312639	-29.9316
oh3-seh2	BP86_TZ2P	oh3	seh2	-463.369	-203.587	-230.904	-199.321	-231.222	-198.95	-230.909	-28.195	0.68325	0.37061	0.312639	-28.8782
oh3-seh2	CAM-B3LYP_TZ2P	oh3	seh2	-789.51	-400.307	-363.016	-395.252	-363.309	-394.884	-362.986	-25.4951	0.691039	0.368213	0.322826	-26.1861
oh3-seh2	CAMY-B3LYP_TZ2P	oh3	seh2	-748.011	-376.149	-345.157	-371.043	-345.449	-370.672	-345.129	-26.0137	0.690365	0.370712	0.319653	-26.7041
oh3-seh2	HTBS_TZ2P	oh3	seh2	-474.375	-211.423	-234.085	-207.065	-234.423	-206.7	-234.078	-28.1578	0.709929	0.365227	0.344703	-28.8678
oh3-seh2	KMLYP_TZ2P	oh3	seh2	-854.431	-450.535	-377.547	-444.196	-377.809	-443.761	-377.475	-25.5797	0.769371	0.434612	0.334759	-26.3491
oh3-seh2	LS1-TPSS_TZ2P	oh3	seh2	-1092.61	-596.182	-470.124	-591.1	-471.622	-590.336	-470.055	-23.9717	2.33078	0.763827	1.56696	-26.3025
oh3-seh2	M06-2X_TZ2P	oh3	seh2	-784.549	-406.493	-352.62	-401.296	-352.99	-400.904	-352.587	-24.642	0.793947	0.391781	0.402166	-25.4359
oh3-seh2	M06-HF_TZ2P	oh3	seh2	-1013.34	-549.594	-440.432	-544.431	-440.989	-543.982	-440.363	-22.2371	1.07468	0.448632	0.626044	-23.3118
oh3-seh2	M06L_TZ2P	oh3	seh2	-518.17	-240.07	-251.059	-234.601	-251.484	-234.139	-251.034	-26.1291	0.91227	0.462258	0.450012	-27.0414
oh3-seh2	M06_TZ2P	oh3	seh2	-634.066	-313.384	-294.528	-307.957	-294.866	-307.602	-294.518	-25.4504	0.70246	0.354853	0.347608	-26.1529
oh3-seh2	MVS_TZ2P	oh3	seh2	-546.29	-254.885	-263.999	-249.22	-264.333	-248.764	-263.931	-26.548	0.857775	0.455774	0.402	-27.4058
oh3-seh2	O3LYP_TZ2P	oh3	seh2	-612.303	-296.949	-280.611	-291.9	-280.854	-291.513	-280.535	-34.0364	0.706069	0.38707	0.318999	-34.7425
oh3-seh2	OLYP-D4_TZ2P	oh3	seh2	-462.456	-203.492	-229.628	-198.647	-229.982	-198.319	-229.61	-28.6359	0.699555	0.327384	0.372171	-29.3354
oh3-seh2	OLYP_TZ2P	oh3	seh2	-455.618	-202.31	-227.032	-197.448	-227.391	-197.121	-227.019	-25.5765	0.699555	0.327384	0.372171	-26.2761
oh3-seh2	OPBE-D4_TZ2P	oh3	seh2	-482.92	-214.152	-239.237	-208.93	-239.582	-208.572	-239.194	-28.784	0.746697	0.358404	0.388292	-29.5307
oh3-seh2	OPBE0_TZ2P	oh3	seh2	-648.694	-321.245	-302.49	-315.151	-302.793	-314.75	-302.426	-24.1918	0.767051	0.400439	0.366612	-24.9589
oh3-seh2	OPBE_TZ2P	oh3	seh2	-476.266	-212.899	-236.818	-207.66	-237.168	-207.302	-236.78	-25.8012	0.746697	0.358404	0.388292	-26.5479
oh3-seh2	PBE-D4_TZ2P	oh3	seh2	-473.995	-209.227	-234.003	-204.939	-234.327	-204.592	-234.009	-30.0993	0.664946	0.347555	0.317391	-30.7642
oh3-seh2	PBE0-DH_TZ2P	oh3	seh2	-827.902	-431.847	-369.556	-426.11	-370.102	-425.612	-369.5	-25.3995	1.10026	0.498272	0.601989	-26.4998
oh3-seh2	PBE0_TZ2P	oh3	seh2	-645.327	-318.152	-299.65	-312.758	-299.94	-312.363	-299.617	-26.8067	0.718152	0.39541	0.322743	-27.5248
oh3-seh2	PBE_TZ2P	oh3	seh2	-472.708	-209.101	-233.587	-204.812	-233.911	-204.464	-233.593	-29.3545	0.664946	0.347555	0.317391	-30.0195
oh3-seh2	PBEsol_TZ2P	oh3	seh2	-491.716	-221.005	-239.067	-216.857	-239.379	-216.491	-239.061	-30.9605	0.683727	0.366084	0.317644	-31.6442
oh3-seh2	PW91_TZ2P	oh3	seh2	-474.972	-210.109	-234.497	-205.727	-234.815	-205.381	-234.496	-29.7006	0.665205	0.346045	0.31916	-30.3658
oh3-seh2	RPBE_TZ2P	oh3	seh2	-455.131	-198.697	-228.437	-194.373	-228.788	-194.037	-228.455	-27.3271	0.669754	0.33618	0.333573	-27.9969
oh3-seh2	S12H_TZ2P	oh3	seh2	-639.401	-314.139	-297.663	-308.493	-297.961	-308.121	-297.637	-26.9026	0.696162	0.372333	0.323829	-27.5988
oh3-seh2	TPSSH_TZ2P	oh3	seh2	-555.281	-260.285	-267.683	-255.381	-267.972	-254.986	-267.658	-26.605	0.708579	0.394572	0.314007	-27.3136
oh3-seh2	TPSS_TZ2P	oh3	seh2	-488.182	-217.763	-242.221	-213.276	-242.522	-212.899	-242.21	-27.5069	0.689917	0.377326	0.312591	-28.1968
oh3-seh2	VWN_TZ2P	oh3	seh2	-506.664	-229.436	-243.04	-225.468	-243.344	-225.096	-243.023	-33.4966	0.692304	0.371933	0.320371	-34.1889
oh3-seh2	WB97X-D4_TZ2P	oh3	seh2	-930.205	-479.38	-424.944	-473.895	-425.244	-473.511	-424.907	-25.1613	0.720347	0.383722	0.336625	-25.8817
oh3-seh2	WB97X_TZ2P	oh3	seh2	-930.042	-479.365	-424.899	-473.88	-425.199	-473.496	-424.862	-25.0575	0.72035	0.383724	0.336627	-25.7778
oh3-seh2	WB97_TZ2P	oh3	seh2	-963.635	-497.868	-440.087	-492.581	-440.393	-492.219	-440.042	-24.9675	0.712776	0.361518	0.351258	-25.6803
oh3-seh2	X3LYP_TZ2P	oh3	seh2	-601.414	-293.116	-281.575	-288.119	-281.879	-287.752	-281.563	-26.0403	0.682247	0.366557	0.31569	-26.7226
oh3-seh2	XLYP_TZ2P	oh3	seh2	-442.944	-193.301	-221.52	-189.227	-221.856	-188.902	-221.548	-27.4908	0.632623	0.324404	0.30822	-28.1234
oh3-seh2	mPBE_TZ2P	oh3	seh2	-467.919	-206.234	-232.184	-201.935	-232.514	-201.592	-232.193	-28.8375	0.663933	0.343606	0.320328	-29.5015
oh3-seh2	mPW1K_TZ2P	oh3	seh2	-763.487	-392.684	-345.42	-386.451	-345.688	-386.022	-345.359	-24.6249	0.757944	0.429166	0.328778	-25.3829
oh3-seh2	mPW1PW_TZ2P	oh3	seh2	-640.298	-315.168	-298.36	-309.658	-298.646	-309.258	-298.324	-26.0484	0.721886	0.399856	0.32203	-26.7703
oh3-seh2	mPW2KPLYP_TZ2P	oh3	seh2	-981.745	-528.661	-426.861	-523.563	-428.006	-522.926	-426.808	-24.3878	1.8356	0.637351	1.19825	-26.2234
oh3-seh2	mPW2PLYP_TZ2P	oh3	seh2	-853.506	-449.101	-378.043	-444.024	-378.864	-443.49	-378.004	-24.9691	1.3933	0.533929	0.859367	-26.3624
oh3-seh2	mPW_TZ2P	oh3	seh2	-466.364	-205.326	-231.967	-200.877	-232.285	-200.524	-231.967	-28.4011	0.670707	0.353367	0.31734	-29.0718
oh3-seh2	rev-DSD-BLYP-D4_TZ2P	oh3	seh2	-978.947	-526.148	-426.367	-521.391	-427.635	-520.696	-426.329	-24.4314	2.00045	0.695155	1.3053	-26.4319
oh3-seh2	rev-DSD-PBE-D4_TZ2P	oh3	seh2	-966.767	-517.663	-422.413	-513.001	-423.69	-512.284	-422.385	-24.6687	2.02251	0.71735	1.30517	-26.6912
oh3-seh2	rev-DSD-PBEP86-D4_TZ2P	oh3	seh2	-967.646	-518.767	-422.763	-514.068	-424.035	-513.359	-422.737	-24.1081	2.00741	0.709289	1.29812	-26.1156
oh3-seh2	revPBE_TZ2P	oh3	seh2	-456.853	-200.094	-228.868	-195.753	-229.21	-195.41	-228.883	-27.2212	0.670736	0.343587	0.327149	-27.8919
oh3-seh2	revTPSS_TZ2P	oh3	seh2	-487.401	-216.03	-244.133	-211.596	-244.435	-211.232	-244.122	-26.561	0.677377	0.36384	0.313537	-27.2384
oh3-seh2	B3LYP-D4_TZ2P	oh3	seh2	-588.6	-284	-277	-279	-277.3	-278.6	-277	-26.9	-0.7	-0.4	-0.3	-27.6
oh3-seh2	BLYP-D3BJ_TZ2P	oh3	seh2	-449	-195.8	-223.2	-191.8	-223.5	-191.4	-223.2	-29.3	-0.6	-0.3	-0.3	-30
oh3-seh2	PBE0-D4_TZ2P	oh3	seh2	-646.4	-318.3	-300	-312.9	-300.3	-312.5	-300	-27.5	-0.7	-0.4	-0.3	-28.2
oh3-sh2	B1LYP_TZ2P	oh3	sh2	-645.482	-304.633	-315.088	-298.718	-315.174	-298.376	-315.069	-25.3161	0.445735	0.341118	0.104616	-25.7619
oh3-sh2	B1PW91_TZ2P	oh3	sh2	-665.253	-314.632	-324.537	-308.306	-324.596	-307.922	-324.494	-25.5981	0.485782	0.384361	0.101421	-26.0839
oh3-sh2	B2KPLYP_TZ2P	oh3	sh2	-1015.39	-528.481	-461.159	-522.498	-461.666	-521.941	-461.06	-24.5902	1.16303	0.556771	0.60626	-25.7532
oh3-sh2	B2PLYP_TZ2P	oh3	sh2	-872.735	-441.551	-405.028	-435.84	-405.427	-435.357	-404.963	-25.2084	0.947497	0.48339	0.464107	-26.1559
oh3-sh2	B2TPLYP_TZ2P	oh3	sh2	-924.298	-473.046	-425.329	-467.171	-425.751	-466.666	-425.252	-24.9178	1.00471	0.505291	0.499419	-25.9225
oh3-sh2	B3LYP_TZ2P	oh3	sh2	-612.5	-283.754	-302.408	-278.018	-302.499	-277.679	-302.396	-25.896	0.442616	0.338793	0.103823	-26.3386
oh3-sh2	B3LYPs_TZ2P	oh3	sh2	-580.929	-264.385	-289.396	-258.905	-289.5	-258.573	-289.394	-26.7096	0.43755	0.332404	0.105146	-27.1472
oh3-sh2	BEE_TZ2P	oh3	sh2	-486.527	-204.919	-253.468	-199.866	-253.631	-199.545	-253.493	-27.6805	0.459775	0.321643	0.138132	-28.1402
oh3-sh2	BHandHLYP_TZ2P	oh3	sh2	-822.427	-413.132	-385.013	-406.13	-385.036	-405.757	-384.946	-23.8189	0.463661	0.372802	0.090859	-24.2825
oh3-sh2	BHandH_TZ2P	oh3	sh2	-860.245	-436.62	-394.654	-429.98	-394.671	-429.594	-394.591	-28.5049	0.466355	0.386803	0.0795522	-28.9713
oh3-sh2	BLYP-D4_TZ2P	oh3	sh2	-469.738	-195.293	-245.419	-190.526	-245.569	-190.222	-245.453	-28.607	0.419055	0.303238	0.115817	-29.0261
oh3-sh2	BLYP_TZ2P	oh3	sh2	-467.186	-194.99	-244.596	-190.218	-244.746	-189.914	-244.631	-27.1811	0.419055	0.303238	0.115817	-27.6002
oh3-sh2	BP86-D4_TZ2P	oh3	sh2	-487.116	-203.736	-253.812	-198.719	-253.926	-198.377	-253.829	-29.1303	0.438674	0.341736	0.0969378	-29.5689
oh3-sh2	BP86_TZ2P	oh3	sh2	-485.607	-203.587	-253.378	-198.568	-253.492	-198.226	-253.395	-28.2035	0.438674	0.341736	0.0969378	-28.6421
oh3-sh2	CAM-B3LYP_TZ2P	oh3	sh2	-818.283	-400.307	-391.632	-394.473	-391.712	-394.135	-391.599	-25.8918	0.451735	0.338138	0.113598	-26.3435
oh3-sh2	CAMY-B3LYP_TZ2P	oh3	sh2	-775.936	-376.149	-372.983	-370.258	-373.062	-369.917	-372.951	-26.3522	0.45113	0.340436	0.110694	-26.8033
oh3-sh2	HTBS_TZ2P	oh3	sh2	-496.077	-211.423	-256.051	-206.302	-256.224	-205.968	-256.066	-28.1112	0.492522	0.333989	0.158533	-28.6037
oh3-sh2	KMLYP_TZ2P	oh3	sh2	-886.227	-450.535	-409.035	-443.33	-409.022	-442.926	-408.948	-26.1796	0.478033	0.403728	0.0743048	-26.6576
oh3-sh2	LS1-TPSS_TZ2P	oh3	sh2	-1128.51	-596.182	-506.452	-590.16	-507.101	-589.505	-506.323	-24.4396	1.43197	0.654215	0.777757	-25.8716
oh3-sh2	M06-2X_TZ2P	oh3	sh2	-813.512	-406.493	-381.353	-400.494	-381.388	-400.131	-381.288	-25.2033	0.463178	0.36342	0.0997582	-25.6665
oh3-sh2	M06-HF_TZ2P	oh3	sh2	-1046.13	-549.594	-470.528	-543.645	-470.602	-543.229	-470.435	-25.4228	0.583327	0.416101	0.167226	-26.0061
oh3-sh2	M06L_TZ2P	oh3	sh2	-543.511	-240.07	-277.489	-233.754	-277.655	-233.322	-277.422	-25.2873	0.665628	0.432173	0.233455	-25.9529
oh3-sh2	M06_TZ2P	oh3	sh2	-657.578	-313.384	-319.361	-307.15	-319.45	-306.819	-319.332	-24.3833	0.449922	0.331365	0.118558	-24.8332
oh3-sh2	MVS_TZ2P	oh3	sh2	-569.737	-254.885	-287.187	-248.348	-287.312	-247.929	-287.107	-27.0414	0.623417	0.418514	0.204903	-27.6649
oh3-sh2	O3LYP_TZ2P	oh3	sh2	-637.118	-296.949	-305.181	-291.131	-305.195	-290.773	-305.106	-34.5422	0.446201	0.357536	0.0886655	-34.9884
oh3-sh2	OLYP-D4_TZ2P	oh3	sh2	-484.975	-203.492	-252.673	-197.846	-252.909	-197.552	-252.653	-28.2589	0.551003	0.29473	0.256272	-28.8099
oh3-sh2	OLYP_TZ2P	oh3	sh2	-478.381	-202.31	-250.208	-196.647	-250.449	-196.353	-250.193	-25.3117	0.551003	0.29473	0.256272	-25.8627
oh3-sh2	OPBE-D4_TZ2P	oh3	sh2	-505.343	-214.152	-262.115	-208.088	-262.336	-207.762	-262.072	-28.4868	0.5896	0.325567	0.264033	-29.0764
oh3-sh2	OPBE0_TZ2P	oh3	sh2	-675.478	-321.245	-329.416	-314.259	-329.552	-313.893	-329.341	-24.2376	0.578542	0.366928	0.211615	-24.8162
oh3-sh2	OPBE_TZ2P	oh3	sh2	-498.777	-212.899	-259.732	-206.818	-259.958	-206.492	-259.694	-25.5563	0.5896	0.325567	0.264033	-26.1459
oh3-sh2	PBE-D4_TZ2P	oh3	sh2	-496.221	-209.227	-256.612	-204.185	-256.757	-203.867	-256.629	-29.9366	0.446112	0.317925	0.128188	-30.3827
oh3-sh2	PBE0-DH_TZ2P	oh3	sh2	-858.72	-431.847	-400.403	-425.231	-400.6	-424.782	-400.324	-25.7453	0.725071	0.449422	0.275649	-26.4704
oh3-sh2	PBE0_TZ2P	oh3	sh2	-672.109	-318.152	-326.493	-311.932	-326.573	-311.568	-326.456	-26.984	0.480842	0.364305	0.116537	-27.4649
oh3-sh2	PBE_TZ2P	oh3	sh2	-495.078	-209.101	-256.265	-204.057	-256.41	-203.739	-256.282	-29.2658	0.446112	0.317925	0.128188	-29.7119
oh3-sh2	PBEsol_TZ2P	oh3	sh2	-513.616	-221.005	-261.113	-216.115	-261.241	-215.778	-261.131	-31.0512	0.446403	0.337062	0.109341	-31.4976
oh3-sh2	PW91_TZ2P	oh3	sh2	-497.368	-210.109	-257.187	-204.972	-257.325	-204.655	-257.194	-29.6239	0.448023	0.316684	0.131339	-30.0719
oh3-sh2	RPBE_TZ2P	oh3	sh2	-477.403	-198.697	-251.141	-193.606	-251.342	-193.301	-251.169	-27.0866	0.478466	0.30526	0.173205	-27.5651
oh3-sh2	S12H_TZ2P	oh3	sh2	-667.607	-314.139	-326.09	-307.647	-326.199	-307.306	-326.044	-26.8815	0.496311	0.34119	0.155121	-27.3778
oh3-sh2	TPSSH_TZ2P	oh3	sh2	-579.43	-260.285	-291.933	-254.582	-292.019	-254.218	-291.907	-26.7362	0.476064	0.364617	0.111448	-27.2122
oh3-sh2	TPSS_TZ2P	oh3	sh2	-510.567	-217.763	-264.803	-212.504	-264.906	-212.156	-264.795	-27.5412	0.459222	0.348119	0.111103	-28.0004
oh3-sh2	VWN_TZ2P	oh3	sh2	-528.472	-229.436	-264.827	-224.759	-264.938	-224.415	-264.841	-33.7689	0.441043	0.343752	0.0972914	-34.2099
oh3-sh2	WB97X-D4_TZ2P	oh3	sh2	-962.065	-479.38	-456.671	-473.073	-456.757	-472.718	-456.619	-25.5209	0.493757	0.354785	0.138971	-26.0146
oh3-sh2	WB97X_TZ2P	oh3	sh2	-961.917	-479.365	-456.632	-473.058	-456.719	-472.703	-456.58	-25.4266	0.493763	0.35479	0.138973	-25.9204
oh3-sh2	WB97_TZ2P	oh3	sh2	-998.18	-497.868	-474.366	-491.774	-474.472	-491.44	-474.302	-25.4429	0.503201	0.333455	0.169745	-25.9461
oh3-sh2	X3LYP_TZ2P	oh3	sh2	-627.749	-293.116	-307.965	-287.336	-308.057	-287	-307.95	-26.2244	0.443341	0.336341	0.107001	-26.6677
oh3-sh2	XLYP_TZ2P	oh3	sh2	-465.332	-193.301	-244.264	-188.502	-244.42	-188.207	-244.298	-27.3497	0.417651	0.295337	0.122314	-27.7673
oh3-sh2	mPBE_TZ2P	oh3	sh2	-490.28	-206.234	-254.888	-201.178	-255.046	-200.864	-254.908	-28.7072	0.451946	0.3137	0.138246	-29.1592
oh3-sh2	mPW1K_TZ2P	oh3	sh2	-793.342	-392.684	-375.2	-385.573	-375.222	-385.176	-375.121	-24.9587	0.499011	0.397811	0.101201	-25.4577
oh3-sh2	mPW1PW_TZ2P	oh3	sh2	-667.139	-315.168	-325.275	-308.828	-325.34	-308.458	-325.23	-26.2177	0.479303	0.369187	0.110116	-26.697
oh3-sh2	mPW2KPLYP_TZ2P	oh3	sh2	-1016.04	-528.661	-461.397	-522.672	-461.907	-522.121	-461.298	-24.8224	1.16015	0.551134	0.609012	-25.9825
oh3-sh2	mPW2PLYP_TZ2P	oh3	sh2	-885.252	-449.101	-409.923	-443.173	-410.288	-442.704	-409.852	-25.3236	0.905118	0.469037	0.436081	-26.2287
oh3-sh2	mPW_TZ2P	oh3	sh2	-488.743	-205.326	-254.677	-200.116	-254.804	-199.792	-254.683	-28.2953	0.445516	0.32434	0.121176	-28.7408
oh3-sh2	rev-DSD-BLYP-D4_TZ2P	oh3	sh2	-1013.07	-526.148	-460.779	-520.501	-461.417	-519.902	-460.698	-24.8273	1.31762	0.59928	0.718343	-26.1449
oh3-sh2	rev-DSD-PBE-D4_TZ2P	oh3	sh2	-1000.34	-517.663	-456.284	-512.106	-456.973	-511.486	-456.219	-25.0195	1.37398	0.619863	0.754118	-26.3935
oh3-sh2	rev-DSD-PBEP86-D4_TZ2P	oh3	sh2	-1001.49	-518.767	-456.903	-513.174	-457.584	-512.562	-456.838	-24.4607	1.35834	0.612563	0.745778	-25.819
oh3-sh2	revPBE_TZ2P	oh3	sh2	-479.103	-200.094	-251.523	-194.988	-251.702	-194.674	-251.549	-27.0189	0.466664	0.313548	0.153115	-27.4856
oh3-sh2	revTPSS_TZ2P	oh3	sh2	-508.582	-216.03	-265.576	-210.824	-265.688	-210.487	-265.576	-26.5284	0.447984	0.336565	0.111419	-26.9764
oh3-sh2	B3LYP-D4_TZ2P	oh3	sh2	-614.3	-284	-303	-278.2	-303.1	-277.9	-303	-27	-0.4	-0.3	-0.1	-27.4
oh3-sh2	BLYP-D3BJ_TZ2P	oh3	sh2	-471	-195.8	-245.7	-191.1	-245.8	-190.8	-245.7	-29.1	-0.4	-0.3	-0.1	-29.5
oh3-sh2	PBE0-D4_TZ2P	oh3	sh2	-673.1	-318.3	-326.8	-312	-326.9	-311.7	-326.7	-27.6	-0.5	-0.4	-0.1	-28

## Sheet: cationic_DFTaug-CCSD(T)
System	Level	Donor	Acceptor	Ecomplex_eq	EDonor_eq	EAcceptor_eq	EDonor_ghost	EAcceptor_ghost	EDonor	EAcceptor	dEcpc	BSSE	EDonor_bsse	EAcceptor_bsse	dE
fh2-brh	B3LYP-D4_AUG-ATZ2P	fh2	brh	-259.464	-68.1407	-151.094	-19.2235	-151.48	-19.1108	-151.024	-39.6611	-0.568651	-0.11271	-0.455941	-40.2297
fh2-brh	B3LYP_AUG-ATZ2P	fh2	brh	-258.279	-68.049	-150.837	-19.1136	-151.223	-19.0009	-150.767	-38.8239	-0.568653	-0.112712	-0.455941	-39.3926
fh2-brh	BLYP-D3BJ_AUG-ATZ2P	fh2	brh	-169.034	-7.97343	-118.717	37.7157	-119.228	37.8187	-118.77	-41.7835	-0.560737	-0.102953	-0.457783	-42.3442
fh2-brh	BLYP-D4_AUG-ATZ2P	fh2	brh	-168.383	-7.724	-118.558	38.0387	-119.069	38.1416	-118.611	-41.5406	-0.560737	-0.102953	-0.457783	-42.1013
fh2-brh	M06-2X_AUG-ATZ2P	fh2	brh	-389.13	-156.789	-196.982	-105.689	-197.216	-105.545	-196.836	-34.8349	-0.524317	-0.144331	-0.379986	-35.3592
fh2-brh	OLYP_AUG-ATZ2P	fh2	brh	-172.251	-11.2983	-121.727	37.1719	-122.19	37.2622	-121.667	-38.6128	-0.613444	-0.0902703	-0.523174	-39.2262
fh2-clh	B3LYP-D4_AUG-ATZ2P	fh2	clh	-274.137	-68.1407	-168.243	-28.085	-168.267	-27.9685	-168.192	-37.5616	-0.191886	-0.116495	-0.0753915	-37.7534
fh2-clh	B3LYP_AUG-ATZ2P	fh2	clh	-273.197	-68.049	-168.031	-27.9747	-168.054	-27.8582	-167.979	-36.9251	-0.191891	-0.116498	-0.0753929	-37.117
fh2-clh	BLYP-D3BJ_AUG-ATZ2P	fh2	clh	-180.38	-7.97343	-132.99	29.2028	-133.195	29.3071	-133.086	-39.2023	-0.214151	-0.104362	-0.109789	-39.4165
fh2-clh	BLYP-D4_AUG-ATZ2P	fh2	clh	-179.636	-7.724	-132.864	29.5239	-133.071	29.6283	-132.961	-38.8339	-0.214151	-0.104362	-0.109789	-39.048
fh2-clh	M06-2X_AUG-ATZ2P	fh2	clh	-409.16	-156.789	-217.98	-114.948	-217.795	-114.797	-217.842	-34.2855	-0.104812	-0.151584	0.0467718	-34.3903
fh2-clh	OLYP_AUG-ATZ2P	fh2	clh	-184.02	-11.2983	-136.474	28.4714	-136.575	28.5604	-136.427	-36.0113	-0.236788	-0.089095	-0.147693	-36.2481
fh2-fh	B3LYP-D4_AUG-ATZ2P	fh2	fh	-330.7	-68.1407	-227.303	-58.233	-227.156	-58.0104	-227.061	-34.9382	-0.317991	-0.2226	-0.0953911	-35.2562
fh2-fh	B3LYP_AUG-ATZ2P	fh2	fh	-330.213	-68.049	-227.234	-58.1405	-227.087	-57.9179	-226.992	-34.6118	-0.317992	-0.222602	-0.0953904	-34.9297
fh2-fh	BLYP-D3BJ_AUG-ATZ2P	fh2	fh	-221.626	-7.97343	-178.438	0.827475	-178.625	1.0265	-178.524	-34.9142	-0.300743	-0.199027	-0.101716	-35.2149
fh2-fh	BLYP-D4_AUG-ATZ2P	fh2	fh	-221.171	-7.724	-178.402	1.07756	-178.59	1.27659	-178.488	-34.7446	-0.300743	-0.199027	-0.101716	-35.0454
fh2-fh	M06-2X_AUG-ATZ2P	fh2	fh	-489.833	-156.789	-297.271	-146.361	-296.973	-146.106	-296.879	-35.4245	-0.348725	-0.254619	-0.0941059	-35.7733
fh2-fh	OLYP_AUG-ATZ2P	fh2	fh	-224.473	-11.2983	-181.065	-1.32605	-181.008	-1.15424	-180.877	-31.8069	-0.302679	-0.171812	-0.130867	-32.1096
nh4-ash3	B3LYP-D4_AUG-ATZ2P	nh4	ash3	-854.668	-454.55	-387.207	-454.257	-386.479	-454.212	-386.245	-12.632	-0.279188	-0.0447051	-0.234483	-12.9112
nh4-ash3	B3LYP_AUG-ATZ2P	nh4	ash3	-851.947	-454.159	-385.954	-453.866	-385.231	-453.821	-384.997	-11.5545	-0.27919	-0.0447055	-0.234485	-11.8337
nh4-ash3	BLYP-D3BJ_AUG-ATZ2P	nh4	ash3	-689.191	-355.335	-320.488	-355.202	-319.4	-355.148	-319.17	-13.0836	-0.283852	-0.0542927	-0.229559	-13.3674
nh4-ash3	BLYP-D4_AUG-ATZ2P	nh4	ash3	-687.543	-354.439	-320.285	-354.307	-319.195	-354.253	-318.966	-12.5344	-0.283851	-0.0542927	-0.229559	-12.8182
nh4-ash3	M06-2X_AUG-ATZ2P	nh4	ash3	-1076.27	-585.405	-478.529	-585.051	-477.984	-585.053	-477.807	-12.1566	-0.175038	0.00185967	-0.176897	-12.3316
nh4-ash3	OLYP_AUG-ATZ2P	nh4	ash3	-696.872	-362.363	-323.721	-362.137	-322.8	-362.067	-322.537	-10.4554	-0.332314	-0.069574	-0.26274	-10.7877
nh4-nh3	B3LYP-D4_AUG-ATZ2P	nh4	nh3	-1005.14	-454.55	-522.721	-451.527	-522.735	-451.482	-522.673	-27.7664	-0.106769	-0.0448204	-0.0619484	-27.8731
nh4-nh3	B3LYP_AUG-ATZ2P	nh4	nh3	-1003.25	-454.159	-522.304	-451.135	-522.316	-451.09	-522.254	-26.6847	-0.106765	-0.0448199	-0.0619449	-26.7915
nh4-nh3	BLYP-D3BJ_AUG-ATZ2P	nh4	nh3	-819.647	-355.335	-435.771	-352.847	-435.886	-352.795	-435.799	-28.4015	-0.13897	-0.0523746	-0.0865953	-28.5405
nh4-nh3	BLYP-D4_AUG-ATZ2P	nh4	nh3	-818.29	-354.439	-435.447	-351.955	-435.564	-351.902	-435.477	-28.2644	-0.13897	-0.0523746	-0.0865953	-28.4033
nh4-nh3	M06-2X_AUG-ATZ2P	nh4	nh3	-1249.28	-585.405	-636.769	-582.276	-636.658	-582.262	-636.711	-27.1481	0.0382401	-0.0138884	0.0521285	-27.1098
nh4-nh3	OLYP_AUG-ATZ2P	nh4	nh3	-828.89	-362.363	-441.377	-359.498	-441.492	-359.439	-441.393	-24.9909	-0.15896	-0.0593669	-0.0995935	-25.1499
nh4-ph3	B3LYP-D4_AUG-ATZ2P	nh4	ph3	-885.231	-454.55	-415.53	-454.143	-414.702	-454.101	-414.639	-15.0461	-0.105479	-0.0423029	-0.0631764	-15.1516
nh4-ph3	B3LYP_AUG-ATZ2P	nh4	ph3	-882.751	-454.159	-414.429	-453.752	-413.605	-453.71	-413.542	-14.0574	-0.105476	-0.0423	-0.0631763	-14.1629
nh4-ph3	BLYP-D3BJ_AUG-ATZ2P	nh4	ph3	-717.369	-355.335	-346.18	-355.113	-345.128	-355.061	-345.058	-15.7314	-0.122358	-0.052322	-0.0700364	-15.8538
nh4-ph3	BLYP-D4_AUG-ATZ2P	nh4	ph3	-715.654	-354.439	-345.925	-354.218	-344.87	-354.166	-344.8	-15.1672	-0.122358	-0.052322	-0.0700364	-15.2895
nh4-ph3	M06-2X_AUG-ATZ2P	nh4	ph3	-1106.2	-585.405	-506.773	-584.944	-505.842	-584.938	-505.92	-14.0968	0.0726521	-0.00563319	0.0782853	-14.0242
nh4-ph3	OLYP_AUG-ATZ2P	nh4	ph3	-725.07	-362.363	-349.584	-362.03	-348.618	-361.963	-348.453	-12.8918	-0.231433	-0.0665735	-0.16486	-13.1232
oh3-oh2	B3LYP-D4_AUG-ATZ2P	oh3	oh2	-716.52	-286.069	-394.653	-269.508	-394.455	-269.418	-394.384	-35.6374	-0.160681	-0.0897185	-0.0709629	-35.798
oh3-oh2	B3LYP_AUG-ATZ2P	oh3	oh2	-715.454	-285.871	-394.458	-269.299	-394.26	-269.209	-394.189	-34.9645	-0.160681	-0.0897186	-0.0709628	-35.1252
oh3-oh2	BLYP-D3BJ_AUG-ATZ2P	oh3	oh2	-552.518	-197.702	-318.702	-182.797	-318.638	-182.715	-318.557	-35.9499	-0.16323	-0.0817902	-0.0814399	-36.1132
oh3-oh2	BLYP-D4_AUG-ATZ2P	oh3	oh2	-551.631	-197.169	-318.548	-182.261	-318.484	-182.179	-318.402	-35.7508	-0.16323	-0.0817902	-0.0814399	-35.914
oh3-oh2	M06-2X_AUG-ATZ2P	oh3	oh2	-943.847	-408.653	-499.06	-391.541	-498.821	-391.451	-498.746	-35.9694	-0.164894	-0.0899035	-0.0749903	-36.1343
oh3-oh2	OLYP_AUG-ATZ2P	oh3	oh2	-560.234	-204.009	-323.706	-187.495	-323.443	-187.403	-323.345	-32.3295	-0.190148	-0.0926556	-0.0974923	-32.5196
oh3-seh2	B3LYP-D4_AUG-ATZ2P	oh3	seh2	-590.536	-286.069	-277.436	-280.79	-277.707	-280.686	-277.426	-26.6474	-0.383982	-0.103642	-0.28034	-27.0314
oh3-seh2	B3LYP_AUG-ATZ2P	oh3	seh2	-588.465	-285.871	-276.753	-280.588	-277.025	-280.485	-276.744	-25.4575	-0.38398	-0.103641	-0.280339	-25.8415
oh3-seh2	BLYP-D3BJ_AUG-ATZ2P	oh3	seh2	-450.832	-197.702	-223.655	-193.354	-224.02	-193.253	-223.682	-29.0351	-0.439149	-0.101142	-0.338007	-29.4742
oh3-seh2	BLYP-D4_AUG-ATZ2P	oh3	seh2	-449.568	-197.169	-223.4	-192.825	-223.765	-192.723	-223.427	-28.5598	-0.439149	-0.101142	-0.338007	-28.999
oh3-seh2	M06-2X_AUG-ATZ2P	oh3	seh2	-785.995	-408.653	-352.876	-403.106	-352.823	-403.017	-352.84	-24.3943	-0.0724749	-0.0897034	0.0172285	-24.4668
oh3-seh2	OLYP_AUG-ATZ2P	oh3	seh2	-457.659	-204.009	-227.76	-198.886	-228.141	-198.771	-227.747	-25.3808	-0.509086	-0.11537	-0.393716	-25.8899
oh3-sh2	B3LYP-D4_AUG-ATZ2P	oh3	sh2	-616.296	-286.069	-303.335	-280.016	-303.374	-279.923	-303.322	-26.7482	-0.144013	-0.0925508	-0.051462	-26.8922
oh3-sh2	B3LYP_AUG-ATZ2P	oh3	sh2	-614.47	-285.871	-302.771	-279.814	-302.81	-279.721	-302.759	-25.6844	-0.144013	-0.0925505	-0.0514625	-25.8285
oh3-sh2	BLYP-D3BJ_AUG-ATZ2P	oh3	sh2	-472.799	-197.702	-246.09	-192.638	-246.199	-192.546	-246.124	-28.8392	-0.167374	-0.0919028	-0.0754714	-29.0065
oh3-sh2	BLYP-D4_AUG-ATZ2P	oh3	sh2	-471.53	-197.169	-245.825	-192.108	-245.935	-192.016	-245.86	-28.3684	-0.167374	-0.0919028	-0.0754714	-28.5358
oh3-sh2	M06-2X_AUG-ATZ2P	oh3	sh2	-815.382	-408.653	-381.6	-402.319	-381.511	-402.234	-381.534	-25.0678	-0.0613454	-0.0847164	0.023371	-25.1291
oh3-sh2	OLYP_AUG-ATZ2P	oh3	sh2	-480.315	-204.009	-250.875	-198.092	-251.027	-197.988	-250.86	-25.1605	-0.271148	-0.103747	-0.167401	-25.4316

## Sheet: anionic_DFT-CCSD(T)
System	Level	Donor	Acceptor	Ecomplex_eq	EDonor_eq	EAcceptor_eq	EDonor_ghost	EAcceptor_ghost	EDonor	EAcceptor	dEcpc	BSSE	EDonor_bsse	EAcceptor_bsse	dE
fh-br	B1LYP_TZ2P	fh	br	-365.04	-237.857	-105.678	-237.228	-106.543	-237.003	-105.678	-20.4153	1.08937	0.224382	0.864986	-21.5046
fh-br	B1PW91_TZ2P	fh	br	-372.028	-241.475	-109.249	-240.661	-110.048	-240.414	-109.249	-20.2592	1.04539	0.246555	0.798837	-21.3046
fh-br	B2KPLYP_TZ2P	fh	br	-549.948	-365.74	-161.487	-365.259	-163.163	-364.688	-161.487	-20.4743	2.24656	0.570832	1.67573	-22.7208
fh-br	B2PLYP_TZ2P	fh	br	-479.169	-316.408	-140.37	-316.011	-141.774	-315.569	-140.37	-20.5455	1.84591	0.441895	1.40402	-22.3914
fh-br	B2TPLYP_TZ2P	fh	br	-504.558	-334.149	-147.937	-333.683	-149.413	-333.203	-147.937	-20.5159	1.95528	0.47983	1.47545	-22.4712
fh-br	B3LYP_TZ2P	fh	br	-350.741	-226.735	-102.25	-226.197	-103.103	-225.979	-102.25	-20.6851	1.07103	0.218153	0.852875	-21.7562
fh-br	B3LYPs_TZ2P	fh	br	-334.719	-215.47	-97.0435	-215.057	-97.8964	-214.846	-97.0435	-21.1417	1.06367	0.210766	0.852902	-22.2054
fh-br	BEE_TZ2P	fh	br	-284.096	-180.238	-82.0644	-180.083	-82.9403	-179.885	-82.0644	-20.7192	1.0745	0.198607	0.87589	-21.7937
fh-br	BHandHLYP_TZ2P	fh	br	-450.53	-297.888	-131.198	-296.696	-132.061	-296.425	-131.198	-20.3101	1.13366	0.270611	0.863052	-21.4438
fh-br	BHandH_TZ2P	fh	br	-459.88	-304.716	-129.771	-303.617	-130.591	-303.341	-129.771	-24.2964	1.0961	0.275883	0.820218	-25.3925
fh-br	BLYP-D4_TZ2P	fh	br	-281.153	-177.915	-80.4081	-177.892	-81.3062	-177.702	-80.4081	-21.7413	1.08818	0.190142	0.898043	-22.8295
fh-br	BLYP_TZ2P	fh	br	-280.015	-177.81	-80.4081	-177.785	-81.3062	-177.595	-80.4081	-20.709	1.08818	0.190142	0.898043	-21.7971
fh-br	BP86-D4_TZ2P	fh	br	-291.279	-181.834	-86.4967	-181.683	-87.3154	-181.489	-86.4967	-21.9354	1.01301	0.194303	0.81871	-22.9484
fh-br	BP86_TZ2P	fh	br	-290.58	-181.783	-86.4967	-181.631	-87.3154	-181.437	-86.4967	-21.2879	1.01301	0.194303	0.81871	-22.301
fh-br	CAM-B3LYP_TZ2P	fh	br	-442.415	-284.425	-135.455	-283.823	-136.341	-283.604	-135.455	-21.4299	1.10442	0.218697	0.885724	-22.5343
fh-br	CAMY-B3LYP_TZ2P	fh	br	-422.505	-271.945	-127.84	-271.321	-128.715	-271.101	-127.84	-21.6242	1.09583	0.220245	0.875581	-22.72
fh-br	HTBS_TZ2P	fh	br	-286.762	-182.683	-82.0314	-182.488	-82.9164	-182.264	-82.0314	-20.9386	1.10875	0.223728	0.88502	-22.0474
fh-br	KMLYP_TZ2P	fh	br	-482.147	-317.114	-141.339	-315.771	-142.15	-315.474	-141.339	-22.5874	1.1074	0.29633	0.811072	-23.6948
fh-br	LS1-TPSS_TZ2P	fh	br	-605.341	-403.599	-178.637	-403.181	-180.636	-402.454	-178.637	-20.3782	2.72653	0.727397	1.99913	-23.1048
fh-br	M06-2X_TZ2P	fh	br	-452.128	-296.783	-133.041	-296.012	-133.832	-295.779	-133.041	-21.28	1.02382	0.232872	0.790949	-22.3038
fh-br	M06-HF_TZ2P	fh	br	-578.969	-380.823	-175.023	-380.293	-175.788	-379.966	-175.023	-22.0319	1.09119	0.326169	0.765023	-23.1231
fh-br	M06L_TZ2P	fh	br	-303.21	-197.156	-85.3075	-196.254	-86.2329	-196.038	-85.3075	-19.6055	1.14104	0.215583	0.925459	-20.7465
fh-br	M06_TZ2P	fh	br	-369.927	-242.329	-106.066	-241.289	-106.989	-241.088	-106.066	-20.4085	1.123	0.200124	0.92288	-21.5315
fh-br	MVS_TZ2P	fh	br	-323.678	-204.925	-95.8408	-203.96	-96.8413	-203.71	-95.8408	-21.661	1.25049	0.249975	1.00051	-22.9115
fh-br	O3LYP_TZ2P	fh	br	-352.52	-225.718	-97.7271	-225.038	-98.4947	-224.814	-97.7271	-28.0825	0.992308	0.224648	0.76766	-29.0748
fh-br	OLYP-D4_TZ2P	fh	br	-282.986	-181.038	-79.9203	-180.582	-80.9702	-180.358	-79.9203	-20.7546	1.27325	0.223366	1.04988	-22.0278
fh-br	OLYP_TZ2P	fh	br	-280.399	-180.612	-79.9203	-180.152	-80.9702	-179.929	-79.9203	-18.5936	1.27325	0.223366	1.04988	-19.8668
fh-br	OPBE-D4_TZ2P	fh	br	-289.621	-184.643	-83.2811	-183.985	-84.2378	-183.755	-83.2811	-20.5103	1.18628	0.229571	0.956709	-21.6966
fh-br	OPBE0_TZ2P	fh	br	-372.995	-243.94	-109.22	-242.789	-110.102	-242.526	-109.22	-18.6891	1.14521	0.263116	0.88209	-19.8343
fh-br	OPBE_TZ2P	fh	br	-287.093	-184.188	-83.2811	-183.525	-84.2378	-183.295	-83.2811	-18.4384	1.18628	0.229571	0.956709	-19.6247
fh-br	PBE-D4_TZ2P	fh	br	-290.231	-182.608	-83.7193	-182.449	-84.5938	-182.251	-83.7193	-22.8312	1.07312	0.198556	0.874562	-23.9043
fh-br	PBE0-DH_TZ2P	fh	br	-467.135	-307.187	-137.337	-306.268	-138.422	-305.9	-137.337	-21.1594	1.45159	0.367218	1.08437	-22.611
fh-br	PBE0_TZ2P	fh	br	-374.343	-242.494	-109.186	-241.717	-110.022	-241.477	-109.186	-21.5872	1.07526	0.23984	0.835418	-22.6624
fh-br	PBE_TZ2P	fh	br	-289.721	-182.564	-83.7193	-182.405	-84.5938	-182.207	-83.7193	-22.3646	1.07312	0.198556	0.874562	-23.4377
fh-br	PBEsol_TZ2P	fh	br	-295.123	-186.418	-83.8384	-186.288	-84.6496	-186.086	-83.8384	-23.8536	1.01278	0.201606	0.811176	-24.8664
fh-br	PW91_TZ2P	fh	br	-292.274	-183.657	-84.7379	-183.457	-85.6195	-183.254	-84.7379	-22.795	1.08385	0.202254	0.881598	-23.8788
fh-br	RPBE_TZ2P	fh	br	-282.708	-178.607	-82.6811	-178.455	-83.6285	-178.249	-82.6811	-20.2672	1.15306	0.205674	0.947384	-21.4203
fh-br	S12H_TZ2P	fh	br	-372.092	-240.927	-108.894	-240.028	-109.803	-239.802	-108.894	-21.136	1.13573	0.226024	0.909703	-22.2718
fh-br	TPSSH_TZ2P	fh	br	-328.189	-210.091	-95.8533	-209.622	-96.6846	-209.405	-95.8533	-21.1967	1.04792	0.216644	0.83128	-22.2446
fh-br	TPSS_TZ2P	fh	br	-294.992	-186.626	-85.8694	-186.396	-86.7125	-186.195	-85.8694	-21.4527	1.0437	0.200594	0.843106	-22.4964
fh-br	VWN_TZ2P	fh	br	-306.277	-191.213	-87.3983	-191.125	-88.1592	-190.925	-87.3983	-26.7044	0.960908	0.199954	0.760954	-27.6653
fh-br	WB97X-D4_TZ2P	fh	br	-496.267	-318.891	-154.948	-318.114	-155.899	-317.906	-154.948	-21.2687	1.15821	0.20818	0.950031	-22.4269
fh-br	WB97X_TZ2P	fh	br	-496.205	-318.886	-154.948	-318.109	-155.899	-317.901	-154.948	-21.2118	1.15821	0.208181	0.950032	-22.37
fh-br	WB97_TZ2P	fh	br	-507.862	-326.066	-159.35	-325.423	-160.293	-325.237	-159.35	-21.3168	1.12979	0.186224	0.943563	-22.4466
fh-br	X3LYP_TZ2P	fh	br	-357.287	-231.438	-103.652	-230.872	-104.518	-230.651	-103.652	-21.1102	1.08561	0.220501	0.865114	-22.1959
fh-br	XLYP_TZ2P	fh	br	-280.471	-177.564	-80.8342	-177.535	-81.7484	-177.344	-80.8342	-20.9671	1.10502	0.19081	0.91421	-22.0721
fh-br	mPBE_TZ2P	fh	br	-287.899	-181.492	-83.4792	-181.336	-84.3726	-181.136	-83.4792	-21.8348	1.09302	0.199564	0.893455	-22.9278
fh-br	mPW1K_TZ2P	fh	br	-434.706	-284.839	-128.116	-283.618	-128.937	-283.338	-128.116	-20.6507	1.10002	0.279209	0.820815	-21.7507
fh-br	mPW1PW_TZ2P	fh	br	-374.039	-242.08	-109.946	-241.258	-110.771	-241.017	-109.946	-20.9465	1.0653	0.240956	0.824347	-22.0118
fh-br	mPW2KPLYP_TZ2P	fh	br	-550.662	-365.956	-161.722	-365.471	-163.407	-364.903	-161.722	-20.731	2.25317	0.568201	1.68497	-22.9842
fh-br	mPW2PLYP_TZ2P	fh	br	-485.509	-320.545	-142.23	-320.025	-143.608	-319.595	-142.23	-20.9263	1.80816	0.430281	1.37788	-22.7345
fh-br	mPW_TZ2P	fh	br	-289.244	-182.018	-84.6453	-181.794	-85.5007	-181.596	-84.6453	-21.5264	1.05394	0.198479	0.855466	-22.5804
fh-br	rev-DSD-BLYP-D4_TZ2P	fh	br	-547.859	-364.423	-160.613	-364.139	-162.398	-363.516	-160.613	-20.4146	2.40861	0.622837	1.78577	-22.8232
fh-br	rev-DSD-PBE-D4_TZ2P	fh	br	-538.26	-357.937	-157.604	-357.705	-159.383	-357.068	-157.604	-20.303	2.41556	0.636172	1.77939	-22.7186
fh-br	rev-DSD-PBEP86-D4_TZ2P	fh	br	-539.98	-359.205	-158.411	-358.952	-160.192	-358.321	-158.411	-19.9515	2.41249	0.630823	1.78167	-22.364
fh-br	revPBE_TZ2P	fh	br	-282.859	-178.994	-82.5901	-178.828	-83.4977	-178.627	-82.5901	-20.1671	1.10858	0.201004	0.907579	-21.2757
fh-br	revTPSS_TZ2P	fh	br	-294.128	-185.537	-86.3424	-185.345	-87.1744	-185.162	-86.3424	-21.2337	1.01454	0.182586	0.831958	-22.2483
fh-br	B3LYP-D4_TZ2P	fh	br	-351.6	-226.8	-102.3	-226.3	-103.1	-226	-102.3	-21.4	-1.1	-0.2	-0.9	-22.5
fh-br	BLYP-D3BJ_TZ2P	fh	br	-281.1	-178	-80.4	-177.9	-81.3	-177.7	-80.4	-21.7	-1.1	-0.2	-0.9	-22.8
fh-br	PBE0-D4_TZ2P	fh	br	-374.8	-242.5	-109.2	-241.8	-110	-241.5	-109.2	-22	-1.1	-0.2	-0.8	-23.1
fh-cl	B1LYP_TZ2P	fh	cl	-375.731	-237.857	-112.428	-236.715	-112.96	-236.519	-112.428	-24.7179	0.727376	0.195951	0.531425	-25.4452
fh-cl	B1PW91_TZ2P	fh	cl	-382.68	-241.475	-116.181	-240.1	-116.543	-239.88	-116.181	-24.4416	0.581993	0.220356	0.361637	-25.0236
fh-cl	B2KPLYP_TZ2P	fh	cl	-565.301	-365.74	-173.178	-364.626	-174.242	-364.154	-173.178	-24.8467	1.5363	0.471911	1.06439	-26.383
fh-cl	B2PLYP_TZ2P	fh	cl	-492.643	-316.408	-150.001	-315.458	-150.935	-315.088	-150.001	-24.9316	1.30298	0.369188	0.933792	-26.2346
fh-cl	B2TPLYP_TZ2P	fh	cl	-518.759	-334.149	-158.366	-333.095	-159.32	-332.695	-158.366	-24.8903	1.35299	0.399755	0.953232	-26.2433
fh-cl	B3LYP_TZ2P	fh	cl	-360.871	-226.735	-108.391	-225.709	-108.934	-225.518	-108.391	-25.0106	0.734537	0.190957	0.543579	-25.7452
fh-cl	B3LYPs_TZ2P	fh	cl	-344.235	-215.47	-102.472	-214.602	-103.053	-214.418	-102.472	-25.528	0.76523	0.18443	0.5808	-26.2933
fh-cl	BEE_TZ2P	fh	cl	-291.537	-180.238	-85.481	-179.697	-86.1259	-179.522	-85.481	-24.9972	0.820399	0.175453	0.644946	-25.8176
fh-cl	BHandHLYP_TZ2P	fh	cl	-464.175	-297.888	-141.161	-296.029	-141.529	-295.792	-141.161	-24.5211	0.604618	0.237352	0.367266	-25.1257
fh-cl	BHandH_TZ2P	fh	cl	-473.376	-304.716	-139.149	-302.969	-139.491	-302.725	-139.149	-28.9243	0.585852	0.244114	0.341739	-29.5102
fh-cl	BLYP-D4_TZ2P	fh	cl	-288.836	-177.915	-83.8238	-177.538	-84.5809	-177.374	-83.8238	-26.1759	0.921279	0.164166	0.757113	-27.0972
fh-cl	BLYP_TZ2P	fh	cl	-287.658	-177.81	-83.8238	-177.431	-84.5809	-177.267	-83.8238	-25.1029	0.921279	0.164166	0.757113	-26.0242
fh-cl	BP86-D4_TZ2P	fh	cl	-298.817	-181.834	-89.8936	-181.301	-90.4498	-181.128	-89.8936	-26.361	0.728934	0.172725	0.556209	-27.09
fh-cl	BP86_TZ2P	fh	cl	-298.132	-181.783	-89.8936	-181.249	-90.4498	-181.076	-89.8936	-25.7265	0.728934	0.172725	0.556209	-26.4554
fh-cl	CAM-B3LYP_TZ2P	fh	cl	-454.545	-284.425	-143.602	-283.315	-144.093	-283.125	-143.602	-25.8355	0.681676	0.190568	0.491108	-26.5171
fh-cl	CAMY-B3LYP_TZ2P	fh	cl	-433.926	-271.945	-135.233	-270.81	-135.752	-270.618	-135.233	-26.0362	0.712001	0.192575	0.519426	-26.7482
fh-cl	HTBS_TZ2P	fh	cl	-293.998	-182.683	-85.294	-182.082	-85.9303	-181.884	-85.294	-25.1859	0.834768	0.198497	0.636272	-26.0207
fh-cl	KMLYP_TZ2P	fh	cl	-496.473	-317.114	-151.864	-315.059	-152.138	-314.796	-151.864	-26.9586	0.536747	0.262596	0.274151	-27.4953
fh-cl	LS1-TPSS_TZ2P	fh	cl	-621.675	-403.599	-191.545	-402.492	-192.753	-401.896	-191.545	-24.7271	1.80368	0.596438	1.20724	-26.5308
fh-cl	M06-2X_TZ2P	fh	cl	-464.716	-296.783	-141.899	-295.458	-142.253	-295.253	-141.899	-25.4749	0.559054	0.204565	0.354488	-26.0339
fh-cl	M06-HF_TZ2P	fh	cl	-592.096	-380.823	-184.87	-379.76	-185.244	-379.479	-184.87	-25.7465	0.655994	0.281464	0.374531	-26.4025
fh-cl	M06L_TZ2P	fh	cl	-314.475	-197.156	-92.32	-195.694	-92.7157	-195.493	-92.32	-24.4022	0.596251	0.2006	0.395651	-24.9985
fh-cl	M06_TZ2P	fh	cl	-380.929	-242.329	-113.613	-240.695	-114.034	-240.506	-113.613	-24.3758	0.610141	0.189408	0.420732	-24.986
fh-cl	MVS_TZ2P	fh	cl	-331.568	-204.925	-100.276	-203.362	-100.603	-203.138	-100.276	-25.8162	0.550144	0.223326	0.326818	-26.3664
fh-cl	O3LYP_TZ2P	fh	cl	-362.328	-225.718	-102.786	-224.516	-103.249	-224.316	-102.786	-33.1614	0.662552	0.199926	0.462626	-33.8239
fh-cl	OLYP-D4_TZ2P	fh	cl	-291.093	-181.038	-83.7122	-180.109	-84.636	-179.919	-83.7122	-25.229	1.11404	0.190215	0.923826	-26.343
fh-cl	OLYP_TZ2P	fh	cl	-288.088	-180.612	-83.7122	-179.679	-84.636	-179.489	-83.7122	-22.6496	1.11404	0.190215	0.923826	-23.7636
fh-cl	OPBE-D4_TZ2P	fh	cl	-297.495	-184.643	-87.0085	-183.467	-87.6995	-183.264	-87.0085	-24.95	0.893311	0.202353	0.690958	-25.8433
fh-cl	OPBE0_TZ2P	fh	cl	-383.347	-243.94	-116.095	-242.14	-116.557	-241.906	-116.095	-22.6157	0.695841	0.234171	0.46167	-23.3116
fh-cl	OPBE_TZ2P	fh	cl	-294.482	-184.188	-87.0085	-183.006	-87.6995	-182.804	-87.0085	-22.3921	0.893311	0.202353	0.690958	-23.2854
fh-cl	PBE-D4_TZ2P	fh	cl	-297.779	-182.608	-87.1056	-182.06	-87.7648	-181.887	-87.1056	-27.2325	0.832945	0.173734	0.659211	-28.0654
fh-cl	PBE0-DH_TZ2P	fh	cl	-480.365	-307.187	-146.906	-305.625	-147.459	-305.309	-146.906	-25.4031	0.869108	0.316129	0.552979	-26.2722
fh-cl	PBE0_TZ2P	fh	cl	-384.894	-242.494	-115.903	-241.165	-116.338	-240.952	-115.903	-25.8496	0.647504	0.212335	0.435169	-26.4971
fh-cl	PBE_TZ2P	fh	cl	-297.26	-182.564	-87.1056	-182.016	-87.7648	-181.843	-87.1056	-26.7568	0.832945	0.173734	0.659211	-27.5898
fh-cl	PBEsol_TZ2P	fh	cl	-302.624	-186.418	-87.0086	-185.906	-87.5782	-185.725	-87.0086	-28.448	0.749759	0.180127	0.569631	-29.1977
fh-cl	PW91_TZ2P	fh	cl	-299.886	-183.657	-88.1928	-183.059	-88.8595	-182.88	-88.1928	-27.191	0.845128	0.178422	0.666706	-28.0361
fh-cl	RPBE_TZ2P	fh	cl	-290.019	-178.607	-86.0653	-178.063	-86.8305	-177.885	-86.0653	-24.405	0.942306	0.177087	0.765218	-25.3473
fh-cl	S12H_TZ2P	fh	cl	-383.212	-240.927	-116.173	-239.451	-116.699	-239.254	-116.173	-25.3894	0.722325	0.196781	0.525545	-26.1118
fh-cl	TPSSH_TZ2P	fh	cl	-336.952	-210.091	-100.765	-209.157	-101.204	-208.962	-100.765	-25.462	0.634161	0.1951	0.43906	-26.0962
fh-cl	TPSS_TZ2P	fh	cl	-302.576	-186.626	-89.499	-185.995	-90.005	-185.814	-89.499	-25.7643	0.686608	0.180599	0.506008	-26.4509
fh-cl	VWN_TZ2P	fh	cl	-314.128	-191.213	-90.5495	-190.753	-91.1043	-190.574	-90.5495	-31.6309	0.734052	0.179339	0.554713	-32.3649
fh-cl	WB97X-D4_TZ2P	fh	cl	-509.776	-318.891	-164.473	-317.573	-164.949	-317.389	-164.473	-25.7523	0.659812	0.184182	0.475629	-26.4122
fh-cl	WB97X_TZ2P	fh	cl	-509.713	-318.886	-164.473	-317.568	-164.949	-317.384	-164.473	-25.6939	0.659811	0.184182	0.475629	-26.3537
fh-cl	WB97_TZ2P	fh	cl	-522.887	-326.066	-170.161	-324.918	-170.646	-324.756	-170.161	-26.0132	0.647433	0.162125	0.485308	-26.6606
fh-cl	X3LYP_TZ2P	fh	cl	-367.606	-231.438	-109.958	-230.375	-110.516	-230.183	-109.958	-25.4596	0.750288	0.19257	0.557718	-26.2099
fh-cl	XLYP_TZ2P	fh	cl	-288.128	-177.564	-84.2792	-177.179	-85.0666	-177.015	-84.2792	-25.3333	0.951226	0.163838	0.787388	-26.2845
fh-cl	mPBE_TZ2P	fh	cl	-295.383	-181.492	-86.8672	-180.946	-87.5554	-180.772	-86.8672	-26.1616	0.86193	0.173794	0.688136	-27.0236
fh-cl	mPW1K_TZ2P	fh	cl	-447.423	-284.839	-137.26	-282.946	-137.561	-282.696	-137.26	-24.7737	0.549777	0.249672	0.300105	-25.3234
fh-cl	mPW1PW_TZ2P	fh	cl	-384.688	-242.08	-116.837	-240.698	-117.244	-240.482	-116.837	-25.148	0.62253	0.215691	0.406838	-25.7705
fh-cl	mPW2KPLYP_TZ2P	fh	cl	-566.023	-365.956	-173.407	-364.838	-174.488	-364.369	-173.407	-25.1091	1.55079	0.469821	1.08097	-26.6599
fh-cl	mPW2PLYP_TZ2P	fh	cl	-499.262	-320.545	-152.16	-319.447	-153.06	-319.087	-152.16	-25.2966	1.26099	0.360643	0.900349	-26.5576
fh-cl	mPW_TZ2P	fh	cl	-296.905	-182.018	-88.2633	-181.394	-88.8704	-181.217	-88.2633	-25.8393	0.784143	0.177104	0.607039	-26.6234
fh-cl	rev-DSD-BLYP-D4_TZ2P	fh	cl	-563.237	-364.423	-172.223	-363.53	-173.439	-363.018	-172.223	-24.8623	1.72842	0.511876	1.21654	-26.5907
fh-cl	rev-DSD-PBE-D4_TZ2P	fh	cl	-553.191	-357.937	-168.807	-357.103	-170.034	-356.58	-168.807	-24.6964	1.75036	0.523587	1.22677	-26.4467
fh-cl	rev-DSD-PBEP86-D4_TZ2P	fh	cl	-555.022	-359.205	-169.765	-358.347	-170.994	-357.829	-169.765	-24.3033	1.74818	0.518788	1.22939	-26.0515
fh-cl	revPBE_TZ2P	fh	cl	-290.23	-178.994	-86.0276	-178.437	-86.7209	-178.261	-86.0276	-24.3392	0.869309	0.176024	0.693284	-25.2085
fh-cl	revTPSS_TZ2P	fh	cl	-301.047	-185.537	-89.3823	-184.96	-89.8803	-184.795	-89.3823	-25.4641	0.662992	0.165056	0.497936	-26.1271
fh-cl	B3LYP-D4_TZ2P	fh	cl	-361.7	-226.8	-108.4	-225.8	-108.9	-225.6	-108.4	-25.8	-0.7	-0.2	-0.5	-26.5
fh-cl	BLYP-D3BJ_TZ2P	fh	cl	-288.7	-178	-83.8	-177.6	-84.6	-177.4	-83.8	-26	-0.9	-0.2	-0.8	-26.9
fh-cl	PBE0-D4_TZ2P	fh	cl	-385.3	-242.5	-115.9	-241.2	-116.3	-241	-115.9	-26.2	-0.6	-0.2	-0.4	-26.9
fh-f	B1LYP_TZ2P	fh	f	-421.727	-237.857	-132.769	-218.344	-135.801	-218.142	-132.769	-47.8671	3.23332	0.201871	3.03145	-51.1004
fh-f	B1PW91_TZ2P	fh	f	-426.2	-241.475	-134.266	-220.942	-136.575	-220.677	-134.266	-47.8857	2.57317	0.264496	2.30867	-50.4588
fh-f	B2KPLYP_TZ2P	fh	f	-649.804	-365.74	-232.105	-345.368	-236.552	-344.934	-232.105	-47.0781	4.88059	0.433563	4.44703	-51.9587
fh-f	B2PLYP_TZ2P	fh	f	-562.861	-316.408	-194.613	-297.145	-198.832	-296.793	-194.613	-47.2694	4.57055	0.351572	4.21897	-51.8399
fh-f	B2TPLYP_TZ2P	fh	f	-593.923	-334.149	-207.951	-314.317	-212.135	-313.94	-207.951	-47.2615	4.5605	0.376918	4.18358	-51.822
fh-f	B3LYP_TZ2P	fh	f	-404.01	-226.735	-125.733	-207.739	-128.901	-207.539	-125.733	-48.1737	3.36781	0.199835	3.16797	-51.5415
fh-f	B3LYPs_TZ2P	fh	f	-384.565	-215.47	-116.692	-197.15	-120.119	-196.957	-116.692	-48.7831	3.62034	0.192658	3.42768	-52.4034
fh-f	BEE_TZ2P	fh	f	-318.933	-180.238	-87.0747	-163.345	-91.1112	-163.152	-87.0747	-47.3908	4.22909	0.192585	4.0365	-51.6199
fh-f	BHandHLYP_TZ2P	fh	f	-525.272	-297.888	-176.845	-275.174	-178.827	-274.924	-176.845	-48.3064	2.23241	0.249712	1.98269	-50.5388
fh-f	BHandH_TZ2P	fh	f	-535.914	-304.716	-173.919	-282.232	-175.85	-281.965	-173.919	-55.0806	2.19782	0.266644	1.93118	-57.2784
fh-f	BLYP-D4_TZ2P	fh	f	-319.661	-177.915	-89.0263	-161.8	-93.5183	-161.637	-89.0263	-48.0652	4.65436	0.162277	4.49209	-52.7195
fh-f	BLYP_TZ2P	fh	f	-318.945	-177.81	-89.0263	-161.687	-93.5183	-161.525	-89.0263	-47.4543	4.65436	0.162277	4.49209	-52.1086
fh-f	BP86-D4_TZ2P	fh	f	-327.915	-181.834	-92.9064	-165.011	-96.6085	-164.804	-92.9064	-49.2661	3.90886	0.206763	3.7021	-53.1749
fh-f	BP86_TZ2P	fh	f	-327.548	-181.783	-92.9064	-164.957	-96.6085	-164.75	-92.9064	-48.9498	3.90886	0.206763	3.7021	-52.8586
fh-f	CAM-B3LYP_TZ2P	fh	f	-503.284	-284.425	-165.816	-264.881	-168.857	-264.686	-165.816	-49.8063	3.23629	0.195012	3.04128	-53.0426
fh-f	CAMY-B3LYP_TZ2P	fh	f	-481.114	-271.945	-156.07	-252.372	-159.139	-252.173	-156.07	-49.8313	3.26699	0.198734	3.06826	-53.0983
fh-f	HTBS_TZ2P	fh	f	-322.403	-182.683	-87.2511	-165.409	-91.0359	-165.196	-87.2511	-48.4711	3.99796	0.213134	3.78483	-52.4691
fh-f	KMLYP_TZ2P	fh	f	-562.038	-317.114	-190.824	-293.398	-192.363	-293.102	-190.824	-52.265	1.83552	0.29615	1.53937	-54.1005
fh-f	LS1-TPSS_TZ2P	fh	f	-716.176	-403.599	-260.488	-382.777	-265.318	-382.243	-260.488	-46.7244	5.36513	0.534317	4.83082	-52.0895
fh-f	M06-2X_TZ2P	fh	f	-526.174	-296.783	-177.124	-276.128	-179.032	-275.893	-177.124	-50.124	2.14309	0.235302	1.90779	-52.2671
fh-f	M06-HF_TZ2P	fh	f	-682.509	-380.823	-246.109	-360.818	-248.018	-360.579	-246.109	-53.4287	2.14756	0.239366	1.9082	-55.5763
fh-f	M06L_TZ2P	fh	f	-342.51	-197.156	-96.4219	-176.808	-98.6414	-176.428	-96.4219	-46.3316	2.60021	0.380727	2.21948	-48.9318
fh-f	M06_TZ2P	fh	f	-425.495	-242.329	-134.086	-220.718	-136.48	-220.449	-134.086	-46.416	2.66351	0.268861	2.39465	-49.0795
fh-f	MVS_TZ2P	fh	f	-361.37	-204.925	-103.758	-183.711	-106.015	-183.376	-103.758	-50.0946	2.59176	0.334682	2.25707	-52.6863
fh-f	O3LYP_TZ2P	fh	f	-405.69	-225.718	-116.3	-205.914	-119.292	-205.688	-116.3	-60.4535	3.21893	0.226249	2.99268	-63.6724
fh-f	OLYP-D4_TZ2P	fh	f	-319.086	-181.038	-86.9474	-162.652	-91.7441	-162.487	-86.9474	-46.1395	4.96105	0.164279	4.79677	-51.1006
fh-f	OLYP_TZ2P	fh	f	-316.655	-180.612	-86.9474	-162.199	-91.7441	-162.035	-86.9474	-44.1348	4.96105	0.164279	4.79677	-49.0959
fh-f	OPBE-D4_TZ2P	fh	f	-322.939	-184.643	-87.7413	-165.184	-91.6157	-164.97	-87.7413	-46.4649	4.08907	0.21467	3.8744	-50.5539
fh-f	OPBE0_TZ2P	fh	f	-424.581	-243.94	-132.438	-221.642	-134.94	-221.378	-132.438	-45.4362	2.7658	0.263831	2.50196	-48.202
fh-f	OPBE_TZ2P	fh	f	-320.376	-184.188	-87.7413	-164.7	-91.6157	-164.485	-87.7413	-44.3579	4.08907	0.21467	3.8744	-48.447
fh-f	PBE-D4_TZ2P	fh	f	-326.276	-182.608	-89.5208	-165.687	-93.6386	-165.502	-89.5208	-49.8457	4.30187	0.184059	4.11781	-54.1476
fh-f	PBE0-DH_TZ2P	fh	f	-542.519	-307.187	-183.5	-285.484	-186.21	-285.148	-183.5	-48.7853	3.04662	0.336603	2.71002	-51.8319
fh-f	PBE0_TZ2P	fh	f	-428.269	-242.494	-133.513	-222.107	-136.137	-221.868	-133.513	-49.3992	2.86264	0.238789	2.62385	-52.2619
fh-f	PBE_TZ2P	fh	f	-325.974	-182.564	-89.5208	-165.64	-93.6386	-165.456	-89.5208	-49.587	4.30187	0.184059	4.11781	-53.8888
fh-f	PBEsol_TZ2P	fh	f	-332.462	-186.418	-89.2448	-169.478	-93.0026	-169.27	-89.2448	-52.8335	3.96583	0.207966	3.75786	-56.7993
fh-f	PW91_TZ2P	fh	f	-329.562	-183.657	-91.4531	-166.531	-95.4984	-166.352	-91.4531	-50.2277	4.22449	0.179207	4.04528	-54.4522
fh-f	RPBE_TZ2P	fh	f	-316.896	-178.607	-87.7222	-161.719	-92.1807	-161.548	-87.7222	-45.9363	4.6304	0.171828	4.45857	-50.5667
fh-f	S12H_TZ2P	fh	f	-424.742	-240.927	-132.92	-220.14	-135.915	-219.931	-132.92	-47.6915	3.20315	0.208465	2.99468	-50.8946
fh-f	TPSSH_TZ2P	fh	f	-371.676	-210.091	-109.86	-191.482	-112.747	-191.243	-109.86	-48.5987	3.12667	0.239112	2.88756	-51.7254
fh-f	TPSS_TZ2P	fh	f	-331.534	-186.626	-92.6475	-169.363	-96.034	-169.142	-92.6475	-48.6532	3.60734	0.220874	3.38646	-52.2605
fh-f	VWN_TZ2P	fh	f	-347.759	-191.213	-94.9974	-174.407	-98.6817	-174.196	-94.9974	-57.652	3.89605	0.211726	3.68433	-61.5481
fh-f	WB97X-D4_TZ2P	fh	f	-554.379	-318.891	-183.818	-298.646	-186.57	-298.438	-183.818	-48.709	2.96115	0.208807	2.75234	-51.6701
fh-f	WB97X_TZ2P	fh	f	-554.343	-318.886	-183.818	-298.641	-186.57	-298.432	-183.818	-48.6775	2.96115	0.208809	2.75234	-51.6387
fh-f	WB97_TZ2P	fh	f	-565.779	-326.066	-187.774	-306.463	-190.726	-306.283	-187.775	-48.8075	3.13134	0.180199	2.95114	-51.9388
fh-f	X3LYP_TZ2P	fh	f	-411.975	-231.438	-128.399	-212.258	-131.583	-212.062	-128.399	-48.7578	3.37925	0.19593	3.18332	-52.137
fh-f	XLYP_TZ2P	fh	f	-319.505	-177.564	-89.7132	-161.425	-94.3278	-161.274	-89.7132	-47.462	4.76552	0.150911	4.6146	-52.2275
fh-f	mPBE_TZ2P	fh	f	-323.611	-181.492	-89.0912	-164.586	-93.31	-164.406	-89.0912	-48.629	4.39864	0.179883	4.21876	-53.0277
fh-f	mPW1K_TZ2P	fh	f	-501.926	-284.839	-166.454	-261.991	-168.207	-261.701	-166.454	-48.5908	2.0425	0.289472	1.75303	-50.6333
fh-f	mPW1PW_TZ2P	fh	f	-428.592	-242.08	-135.226	-221.527	-137.688	-221.282	-135.226	-48.578	2.70689	0.245365	2.46152	-51.2849
fh-f	mPW2KPLYP_TZ2P	fh	f	-650.679	-365.956	-232.457	-345.579	-236.962	-345.151	-232.457	-47.3335	4.93194	0.427603	4.50434	-52.2655
fh-f	mPW2PLYP_TZ2P	fh	f	-570.304	-320.545	-197.579	-300.676	-201.612	-300.337	-197.579	-47.8084	4.37157	0.338437	4.03313	-52.18
fh-f	mPW_TZ2P	fh	f	-326.257	-182.018	-91.6534	-164.852	-95.4636	-164.66	-91.6534	-48.5833	4.00235	0.192074	3.81028	-52.5856
fh-f	rev-DSD-BLYP-D4_TZ2P	fh	f	-647.451	-364.423	-231.105	-344.937	-236.04	-344.458	-231.105	-46.509	5.41325	0.478575	4.93467	-51.9222
fh-f	rev-DSD-PBE-D4_TZ2P	fh	f	-633.624	-357.937	-224.052	-338.707	-228.994	-338.201	-224.052	-46.1867	5.44846	0.506302	4.94216	-51.6352
fh-f	rev-DSD-PBEP86-D4_TZ2P	fh	f	-636.064	-359.205	-225.729	-339.886	-230.67	-339.388	-225.729	-45.6901	5.43913	0.497796	4.94133	-51.1292
fh-f	revPBE_TZ2P	fh	f	-317.38	-178.994	-87.8223	-162.066	-92.0096	-161.884	-87.8223	-46.1943	4.36977	0.182459	4.18731	-50.5641
fh-f	revTPSS_TZ2P	fh	f	-328.738	-185.537	-91.3418	-168.551	-94.8652	-168.342	-91.3418	-48.1265	3.73265	0.209239	3.52341	-51.8591
fh-f	B3LYP-D4_TZ2P	fh	f	-404.5	-226.8	-125.7	-207.8	-128.9	-207.6	-125.7	-48.6	-3.4	-0.2	-3.2	-52
fh-f	BLYP-D3BJ_TZ2P	fh	f	-319.4	-178	-89	-161.8	-93.5	-161.7	-89	-47.8	-4.7	-0.2	-4.5	-52.4
fh-f	PBE0-D4_TZ2P	fh	f	-428.5	-242.5	-133.5	-222.1	-136.1	-221.9	-133.5	-49.6	-2.9	-0.2	-2.6	-52.5
nh3-ash2	B1LYP_TZ2P	nh3	ash2	-857.233	-540.268	-309.943	-540.007	-310.612	-539.871	-309.942	-6.21628	0.806401	0.136371	0.67003	-7.02268
nh3-ash2	B1PW91_TZ2P	nh3	ash2	-881.187	-552.943	-321.495	-552.704	-322.015	-552.57	-321.495	-6.09533	0.654233	0.133622	0.520612	-6.74956
nh3-ash2	B2KPLYP_TZ2P	nh3	ash2	-1215.54	-757.429	-450.451	-757.223	-451.407	-757.04	-450.449	-6.51718	1.14031	0.182471	0.957843	-7.65749
nh3-ash2	B2PLYP_TZ2P	nh3	ash2	-1078.92	-673.998	-397.355	-673.83	-398.245	-673.656	-397.354	-6.50011	1.06426	0.173726	0.890536	-7.56437
nh3-ash2	B2TPLYP_TZ2P	nh3	ash2	-1128.31	-704.25	-416.5	-704.054	-417.397	-703.879	-416.498	-6.48658	1.07359	0.174638	0.898953	-7.56017
nh3-ash2	B3LYP_TZ2P	nh3	ash2	-828.213	-521.453	-299.518	-521.225	-300.189	-521.088	-299.517	-6.43352	0.808545	0.13685	0.671695	-7.24206
nh3-ash2	B3LYPs_TZ2P	nh3	ash2	-796.794	-502.09	-287.099	-501.907	-287.796	-501.767	-287.099	-6.76788	0.836782	0.139218	0.697564	-7.60466
nh3-ash2	BEE_TZ2P	nh3	ash2	-704.79	-444.279	-252.773	-444.341	-253.503	-444.186	-252.775	-6.85451	0.884184	0.155345	0.728839	-7.73869
nh3-ash2	BHandHLYP_TZ2P	nh3	ash2	-1027.43	-645.09	-375.62	-644.615	-376.186	-644.493	-375.617	-6.03379	0.69134	0.122687	0.568652	-6.72513
nh3-ash2	BHandH_TZ2P	nh3	ash2	-1053.92	-661.936	-382.697	-661.471	-383.242	-661.352	-382.696	-8.61725	0.6648	0.11833	0.54647	-9.28205
nh3-ash2	BLYP-D4_TZ2P	nh3	ash2	-689.278	-434.533	-245.862	-434.513	-246.702	-434.359	-245.863	-7.88994	0.993081	0.153862	0.839219	-8.88302
nh3-ash2	BLYP_TZ2P	nh3	ash2	-685.405	-433.899	-243.855	-433.873	-244.695	-433.719	-243.856	-6.65852	0.993081	0.153862	0.839219	-7.6516
nh3-ash2	BP86-D4_TZ2P	nh3	ash2	-713.83	-446.5	-258.511	-446.49	-259.2	-446.359	-258.512	-8.00028	0.818981	0.130917	0.688064	-8.81926
nh3-ash2	BP86_TZ2P	nh3	ash2	-711.332	-446.188	-257.41	-446.175	-258.1	-446.045	-257.411	-6.91494	0.818981	0.130917	0.688064	-7.73392
nh3-ash2	CAM-B3LYP_TZ2P	nh3	ash2	-1041.08	-643.667	-390.154	-643.327	-390.718	-643.2	-390.153	-6.56993	0.692019	0.126986	0.565033	-7.26195
nh3-ash2	CAMY-B3LYP_TZ2P	nh3	ash2	-997.175	-617.857	-371.72	-617.547	-372.332	-617.414	-371.719	-6.85195	0.746262	0.132445	0.613817	-7.59822
nh3-ash2	HTBS_TZ2P	nh3	ash2	-712.46	-448.966	-255.766	-449.024	-256.494	-448.851	-255.768	-6.82832	0.898903	0.173142	0.725761	-7.72723
nh3-ash2	KMLYP_TZ2P	nh3	ash2	-1092.73	-682.85	-401.732	-682.306	-402.223	-682.189	-401.73	-7.5339	0.610088	0.117226	0.492862	-8.14399
nh3-ash2	LS1-TPSS_TZ2P	nh3	ash2	-1325.91	-823.111	-494.942	-822.963	-495.964	-822.764	-494.94	-6.63088	1.22235	0.198634	1.02371	-7.85323
nh3-ash2	M06-2X_TZ2P	nh3	ash2	-1021.61	-636.164	-377.494	-635.873	-378.061	-635.79	-377.493	-7.29869	0.650302	0.0825352	0.567767	-7.94899
nh3-ash2	M06-HF_TZ2P	nh3	ash2	-1253.97	-771.767	-474.09	-771.219	-474.682	-771.166	-474.088	-7.4656	0.646981	0.0530379	0.593944	-8.11258
nh3-ash2	M06L_TZ2P	nh3	ash2	-756.398	-479.531	-270.285	-479.435	-270.87	-479.29	-270.287	-5.85419	0.727158	0.144462	0.582697	-6.58135
nh3-ash2	M06_TZ2P	nh3	ash2	-866.207	-547.188	-311.405	-546.933	-311.973	-546.823	-311.406	-6.93608	0.677074	0.110192	0.566882	-7.61315
nh3-ash2	MVS_TZ2P	nh3	ash2	-796.711	-497.419	-291.642	-497.296	-292.254	-497.137	-291.646	-6.88442	0.766411	0.158294	0.608117	-7.65083
nh3-ash2	O3LYP_TZ2P	nh3	ash2	-847.056	-532.56	-302.684	-532.219	-303.263	-532.09	-302.685	-11.1053	0.707063	0.128772	0.578291	-11.8124
nh3-ash2	OLYP-D4_TZ2P	nh3	ash2	-701.737	-442.734	-250.541	-442.833	-251.517	-442.623	-250.543	-7.27903	1.18365	0.209818	0.973836	-8.46268
nh3-ash2	OLYP_TZ2P	nh3	ash2	-692.285	-440.312	-245.289	-440.389	-246.264	-440.179	-245.29	-5.49965	1.18365	0.209818	0.973836	-6.68331
nh3-ash2	OPBE-D4_TZ2P	nh3	ash2	-725.386	-455.503	-261.761	-455.62	-262.542	-455.427	-261.764	-7.15031	0.971819	0.193329	0.77849	-8.12213
nh3-ash2	OPBE0_TZ2P	nh3	ash2	-888.023	-558.398	-323.6	-558.245	-324.21	-558.079	-323.6	-5.24957	0.77561	0.165928	0.609683	-6.02518
nh3-ash2	OPBE_TZ2P	nh3	ash2	-716.028	-452.957	-256.858	-453.05	-257.638	-452.857	-256.859	-5.24193	0.971819	0.193329	0.77849	-6.21374
nh3-ash2	PBE-D4_TZ2P	nh3	ash2	-717.741	-450.08	-257.942	-450.1	-258.671	-449.95	-257.943	-8.84135	0.878117	0.150074	0.728043	-9.71947
nh3-ash2	PBE0-DH_TZ2P	nh3	ash2	-1067.81	-666.124	-393.897	-665.851	-394.535	-665.701	-393.896	-7.00087	0.789453	0.150001	0.639453	-7.79032
nh3-ash2	PBE0_TZ2P	nh3	ash2	-886.956	-555.783	-323.145	-555.57	-323.718	-555.434	-323.145	-7.3186	0.709586	0.136197	0.57339	-8.02819
nh3-ash2	PBE_TZ2P	nh3	ash2	-715.927	-449.817	-257.083	-449.834	-257.813	-449.684	-257.085	-8.14945	0.878117	0.150074	0.728043	-9.02757
nh3-ash2	PBEsol_TZ2P	nh3	ash2	-729.882	-458.6	-261.665	-458.608	-262.329	-458.466	-261.667	-8.81382	0.804017	0.141895	0.662122	-9.61784
nh3-ash2	PW91_TZ2P	nh3	ash2	-720.561	-452.111	-259.075	-452.095	-259.796	-451.936	-259.076	-8.49771	0.877724	0.158306	0.719418	-9.37544
nh3-ash2	RPBE_TZ2P	nh3	ash2	-699.355	-439.892	-251.478	-439.991	-252.299	-439.821	-251.48	-6.99632	0.988855	0.170018	0.818838	-7.98517
nh3-ash2	S12H_TZ2P	nh3	ash2	-882.763	-553.856	-320.376	-553.651	-321.006	-553.509	-320.376	-7.75965	0.772029	0.142309	0.62972	-8.53168
nh3-ash2	TPSSH_TZ2P	nh3	ash2	-801.037	-500.577	-292.814	-500.462	-293.388	-500.313	-292.815	-6.92375	0.721416	0.148477	0.572939	-7.64517
nh3-ash2	TPSS_TZ2P	nh3	ash2	-734.733	-459.36	-267.439	-459.329	-268.06	-459.176	-267.44	-7.16224	0.772173	0.15298	0.619194	-7.93441
nh3-ash2	VWN_TZ2P	nh3	ash2	-747.864	-468.206	-268.343	-468.102	-268.989	-467.973	-268.345	-10.542	0.773629	0.129682	0.643947	-11.3156
nh3-ash2	WB97X-D4_TZ2P	nh3	ash2	-1187	-726.412	-452.603	-726.088	-453.114	-725.978	-452.602	-7.35849	0.622289	0.110098	0.512191	-7.98078
nh3-ash2	WB97X_TZ2P	nh3	ash2	-1186.73	-726.382	-452.509	-726.057	-453.021	-725.947	-452.508	-7.21232	0.622288	0.110097	0.512191	-7.83461
nh3-ash2	WB97_TZ2P	nh3	ash2	-1221.68	-747.482	-466.443	-747.17	-466.879	-747.065	-466.442	-7.21724	0.542126	0.104618	0.437508	-7.75937
nh3-ash2	X3LYP_TZ2P	nh3	ash2	-841.916	-529.966	-304.336	-529.726	-305.018	-529.587	-304.336	-6.7924	0.821385	0.139291	0.682094	-7.61378
nh3-ash2	XLYP_TZ2P	nh3	ash2	-685.518	-433.311	-244.094	-433.289	-244.911	-433.128	-244.095	-7.13567	0.977492	0.160984	0.816507	-8.11316
nh3-ash2	mPBE_TZ2P	nh3	ash2	-711.535	-447.155	-255.602	-447.193	-256.357	-447.039	-255.604	-7.87004	0.907463	0.154605	0.752858	-8.7775
nh3-ash2	mPW1K_TZ2P	nh3	ash2	-1006.15	-629.204	-369.849	-628.813	-370.337	-628.68	-369.848	-6.47876	0.62145	0.132313	0.489137	-7.10021
nh3-ash2	mPW1PW_TZ2P	nh3	ash2	-884.781	-554.384	-322.946	-554.137	-323.494	-553.999	-322.946	-6.76391	0.686698	0.138513	0.548186	-7.45061
nh3-ash2	mPW2KPLYP_TZ2P	nh3	ash2	-1216.8	-757.947	-450.94	-757.737	-451.908	-757.553	-450.939	-6.76059	1.15313	0.184267	0.968862	-7.91372
nh3-ash2	mPW2PLYP_TZ2P	nh3	ash2	-1091.62	-681.644	-402.09	-681.426	-402.961	-681.255	-402.089	-6.84404	1.04356	0.171689	0.871867	-7.88759
nh3-ash2	mPW_TZ2P	nh3	ash2	-712.937	-447.992	-256.735	-447.965	-257.416	-447.814	-256.736	-7.37947	0.831446	0.151779	0.679667	-8.21092
nh3-ash2	rev-DSD-BLYP-D4_TZ2P	nh3	ash2	-1214.21	-755.54	-450.827	-755.435	-451.862	-755.23	-450.826	-6.59969	1.24075	0.204745	1.036	-7.84044
nh3-ash2	rev-DSD-PBE-D4_TZ2P	nh3	ash2	-1201.82	-747.175	-446.638	-747.153	-447.668	-746.937	-446.637	-6.75599	1.24657	0.215619	1.03095	-8.00256
nh3-ash2	rev-DSD-PBEP86-D4_TZ2P	nh3	ash2	-1202.8	-748.183	-446.82	-748.143	-447.861	-747.931	-446.819	-6.53917	1.25499	0.212926	1.04207	-7.79416
nh3-ash2	revPBE_TZ2P	nh3	ash2	-700.214	-440.906	-251.713	-440.981	-252.48	-440.819	-251.715	-6.66776	0.926845	0.162266	0.764579	-7.59461
nh3-ash2	revTPSS_TZ2P	nh3	ash2	-736.034	-458.02	-270.209	-458.053	-270.832	-457.909	-270.211	-7.04014	0.764689	0.143793	0.620896	-7.80483
nh3-ash2	B3LYP-D4_TZ2P	nh3	ash2	-831.1	-521.9	-300.9	-521.6	-301.6	-521.5	-300.9	-7.5	-0.8	-0.1	-0.7	-8.3
nh3-ash2	BLYP-D3BJ_TZ2P	nh3	ash2	-689.1	-434.9	-245.1	-434.8	-246	-434.7	-245.1	-8.1	-1	-0.2	-0.8	-9.1
nh3-ash2	PBE0-D4_TZ2P	nh3	ash2	-888.5	-556	-323.8	-555.8	-324.4	-555.6	-323.8	-8	-0.7	-0.1	-0.6	-8.7
nh3-nh2	B1LYP_TZ2P	nh3	nh2	-953.136	-540.268	-395.439	-539.47	-398.633	-539.266	-395.407	-13.9988	3.43049	0.203912	3.22658	-17.4293
nh3-nh2	B1PW91_TZ2P	nh3	nh2	-976.147	-552.943	-406.447	-552.085	-408.859	-551.893	-406.42	-14.1262	2.63089	0.191681	2.4392	-16.7571
nh3-nh2	B2KPLYP_TZ2P	nh3	nh2	-1358.83	-757.429	-583.611	-756.652	-586.73	-756.334	-583.586	-14.3276	3.46211	0.318393	3.14371	-17.7897
nh3-nh2	B2PLYP_TZ2P	nh3	nh2	-1204.4	-673.998	-512.482	-673.323	-515.85	-673.038	-512.438	-14.2218	3.69624	0.284366	3.41188	-17.9181
nh3-nh2	B2TPLYP_TZ2P	nh3	nh2	-1260.15	-704.25	-538.079	-703.51	-541.301	-703.217	-538.046	-14.2694	3.54843	0.292644	3.25579	-17.8178
nh3-nh2	B3LYP_TZ2P	nh3	nh2	-920.216	-521.453	-380.99	-520.725	-384.284	-520.523	-380.948	-14.2356	3.53767	0.201601	3.33607	-17.7732
nh3-nh2	B3LYPs_TZ2P	nh3	nh2	-884.873	-502.09	-364.352	-501.462	-367.86	-501.26	-364.298	-14.6664	3.76421	0.201912	3.5623	-18.4306
nh3-nh2	BEE_TZ2P	nh3	nh2	-776.891	-444.279	-314.328	-444.023	-318.142	-443.819	-314.216	-14.1549	4.12992	0.204515	3.92541	-18.2848
nh3-nh2	BHandHLYP_TZ2P	nh3	nh2	-1144.61	-645.09	-482.783	-643.841	-485.14	-643.643	-482.814	-14.209	2.52343	0.19805	2.32538	-16.7325
nh3-nh2	BHandH_TZ2P	nh3	nh2	-1174.8	-661.936	-491.653	-660.774	-493.97	-660.586	-491.682	-18.735	2.47581	0.187796	2.28802	-21.2108
nh3-nh2	BLYP-D4_TZ2P	nh3	nh2	-762.568	-434.533	-307.837	-434.227	-312.29	-434.014	-307.734	-15.4283	4.76926	0.213659	4.5556	-20.1975
nh3-nh2	BLYP_TZ2P	nh3	nh2	-759.595	-433.899	-307.059	-433.585	-311.516	-433.371	-306.96	-13.8678	4.76926	0.213659	4.5556	-18.637
nh3-nh2	BP86-D4_TZ2P	nh3	nh2	-787.043	-446.5	-320.674	-446.166	-324.389	-445.983	-320.571	-15.8687	4.00102	0.183218	3.81781	-19.8697
nh3-nh2	BP86_TZ2P	nh3	nh2	-785.323	-446.188	-320.29	-445.85	-324.007	-445.666	-320.19	-14.8443	4.00102	0.183218	3.81781	-18.8453
nh3-nh2	CAM-B3LYP_TZ2P	nh3	nh2	-1146.53	-643.667	-484.768	-642.784	-487.671	-642.592	-484.756	-14.9918	3.10712	0.192254	2.91486	-18.0989
nh3-nh2	CAMY-B3LYP_TZ2P	nh3	nh2	-1098.43	-617.857	-462.052	-616.996	-465.127	-616.798	-462.034	-15.2337	3.29101	0.197476	3.09353	-18.5247
nh3-nh2	HTBS_TZ2P	nh3	nh2	-784.569	-448.966	-317.232	-448.689	-320.768	-448.478	-317.123	-14.5155	3.85573	0.211219	3.64451	-18.3713
nh3-nh2	KMLYP_TZ2P	nh3	nh2	-1217.48	-682.85	-515.643	-681.478	-517.615	-681.29	-515.697	-16.8866	2.10594	0.188135	1.9178	-18.9925
nh3-nh2	LS1-TPSS_TZ2P	nh3	nh2	-1480.99	-823.111	-640.207	-822.386	-642.979	-822.025	-640.178	-14.5142	3.1618	0.36089	2.80091	-17.676
nh3-nh2	M06-2X_TZ2P	nh3	nh2	-1132.47	-636.164	-478.666	-635.295	-480.795	-635.151	-478.643	-15.344	2.29578	0.144191	2.15159	-17.6398
nh3-nh2	M06-HF_TZ2P	nh3	nh2	-1387.44	-771.767	-598.184	-770.651	-599.715	-770.546	-598.218	-15.8824	1.60229	0.105433	1.49686	-17.4847
nh3-nh2	M06L_TZ2P	nh3	nh2	-837.076	-479.531	-340.443	-478.754	-343.021	-478.567	-340.389	-14.2838	2.81938	0.187216	2.63217	-17.1032
nh3-nh2	M06_TZ2P	nh3	nh2	-965.692	-547.188	-401.014	-546.303	-403.664	-546.155	-400.981	-14.6573	2.83206	0.14892	2.68314	-17.4894
nh3-nh2	MVS_TZ2P	nh3	nh2	-873.462	-497.419	-358.392	-496.641	-360.575	-496.407	-358.356	-15.1968	2.45378	0.234161	2.21961	-17.6506
nh3-nh2	O3LYP_TZ2P	nh3	nh2	-943.323	-532.56	-385.157	-531.614	-388.284	-531.429	-385.158	-22.294	3.31132	0.185334	3.12599	-25.6053
nh3-nh2	OLYP-D4_TZ2P	nh3	nh2	-774.806	-442.734	-312.412	-442.366	-316.889	-442.103	-312.308	-14.8167	4.84413	0.262703	4.58142	-19.6608
nh3-nh2	OLYP_TZ2P	nh3	nh2	-766.189	-440.312	-309.464	-439.912	-313.954	-439.65	-309.372	-11.5681	4.84413	0.262703	4.58142	-16.4123
nh3-nh2	OPBE-D4_TZ2P	nh3	nh2	-797.463	-455.503	-323.093	-455.081	-326.606	-454.843	-322.99	-15.012	3.85459	0.238341	3.61625	-18.8665
nh3-nh2	OPBE0_TZ2P	nh3	nh2	-982.043	-558.398	-408.562	-557.502	-410.984	-557.279	-408.534	-12.4105	2.67231	0.222805	2.44951	-15.0828
nh3-nh2	OPBE_TZ2P	nh3	nh2	-788.449	-452.957	-320.004	-452.501	-323.53	-452.262	-319.914	-11.6336	3.85459	0.238341	3.61625	-15.4882
nh3-nh2	PBE-D4_TZ2P	nh3	nh2	-791.045	-450.08	-320.105	-449.767	-323.971	-449.564	-320.002	-16.6874	4.17265	0.203827	3.96882	-20.86
nh3-nh2	PBE0-DH_TZ2P	nh3	nh2	-1186.84	-666.124	-502.815	-665.168	-505.205	-664.933	-502.805	-15.262	2.63479	0.23552	2.39927	-17.8968
nh3-nh2	PBE0_TZ2P	nh3	nh2	-982.24	-555.783	-408.039	-554.981	-410.693	-554.784	-408.005	-15.5331	2.88516	0.197147	2.68801	-18.4182
nh3-nh2	PBE_TZ2P	nh3	nh2	-789.7	-449.817	-319.783	-449.501	-323.65	-449.297	-319.681	-15.928	4.17265	0.203827	3.96882	-20.1006
nh3-nh2	PBEsol_TZ2P	nh3	nh2	-805.587	-458.6	-325.392	-458.313	-328.977	-458.125	-325.29	-17.7198	3.87538	0.187927	3.68746	-21.5952
nh3-nh2	PW91_TZ2P	nh3	nh2	-795.14	-452.111	-322.523	-451.718	-326.322	-451.513	-322.433	-16.411	4.09502	0.205502	3.88952	-20.506
nh3-nh2	RPBE_TZ2P	nh3	nh2	-770.066	-439.892	-312.096	-439.672	-316.204	-439.448	-311.979	-13.6284	4.44961	0.224172	4.22544	-18.0781
nh3-nh2	S12H_TZ2P	nh3	nh2	-979.006	-553.856	-406.508	-552.996	-409.437	-552.785	-406.481	-15.4744	3.168	0.211637	2.95636	-18.6424
nh3-nh2	TPSSH_TZ2P	nh3	nh2	-879.856	-500.577	-361.316	-499.956	-364.129	-499.766	-361.248	-14.8916	3.07135	0.190141	2.8812	-17.963
nh3-nh2	TPSS_TZ2P	nh3	nh2	-804.707	-459.36	-326.857	-458.918	-330.087	-458.728	-326.764	-14.978	3.51235	0.189762	3.32259	-18.4904
nh3-nh2	VWN_TZ2P	nh3	nh2	-828.489	-468.206	-335.629	-467.824	-339.278	-467.646	-335.549	-20.7481	3.9072	0.178201	3.729	-24.6553
nh3-nh2	WB97X-D4_TZ2P	nh3	nh2	-1296	-726.412	-551.134	-725.486	-553.778	-725.32	-551.12	-15.628	2.82563	0.166847	2.65878	-18.4537
nh3-nh2	WB97X_TZ2P	nh3	nh2	-1295.81	-726.382	-551.096	-725.455	-553.741	-725.288	-551.082	-15.5078	2.82563	0.166848	2.65878	-18.3334
nh3-nh2	WB97_TZ2P	nh3	nh2	-1333.75	-747.482	-568.06	-746.589	-570.534	-746.428	-568.044	-15.5583	2.65102	0.161338	2.48968	-18.2093
nh3-nh2	X3LYP_TZ2P	nh3	nh2	-935.707	-529.966	-387.477	-529.214	-390.784	-529.01	-387.44	-14.7149	3.549	0.204441	3.34455	-18.2639
nh3-nh2	XLYP_TZ2P	nh3	nh2	-759.552	-433.311	-307.257	-432.99	-311.67	-432.77	-307.158	-14.2517	4.73311	0.220695	4.51241	-18.9848
nh3-nh2	mPBE_TZ2P	nh3	nh2	-784.52	-447.155	-317.77	-446.864	-321.711	-446.655	-317.664	-15.3397	4.25571	0.208985	4.04672	-19.5954
nh3-nh2	mPW1K_TZ2P	nh3	nh2	-1116.55	-629.204	-470.427	-628.017	-472.416	-627.821	-470.446	-14.7529	2.16462	0.195107	1.96951	-16.9176
nh3-nh2	mPW1PW_TZ2P	nh3	nh2	-980.13	-554.384	-408.17	-553.506	-410.705	-553.311	-408.145	-14.8208	2.75513	0.194671	2.56046	-17.5759
nh3-nh2	mPW2KPLYP_TZ2P	nh3	nh2	-1360.28	-757.947	-584.239	-757.162	-587.408	-756.843	-584.215	-14.5801	3.51216	0.319527	3.19263	-18.0922
nh3-nh2	mPW2PLYP_TZ2P	nh3	nh2	-1218.53	-681.644	-518.649	-680.868	-521.925	-680.589	-518.619	-14.6562	3.58582	0.279285	3.30653	-18.2421
nh3-nh2	mPW_TZ2P	nh3	nh2	-786.759	-447.992	-319.852	-447.576	-323.492	-447.377	-319.763	-14.9866	3.92805	0.198377	3.72968	-18.9146
nh3-nh2	rev-DSD-BLYP-D4_TZ2P	nh3	nh2	-1356.18	-755.54	-582.466	-754.959	-585.782	-754.605	-582.417	-14.4578	3.71959	0.354282	3.36531	-18.1774
nh3-nh2	rev-DSD-PBE-D4_TZ2P	nh3	nh2	-1339.53	-747.175	-574.221	-746.725	-577.444	-746.36	-574.154	-14.4746	3.65567	0.36515	3.29052	-18.1303
nh3-nh2	rev-DSD-PBEP86-D4_TZ2P	nh3	nh2	-1341.28	-748.183	-575.388	-747.708	-578.658	-747.346	-575.324	-14.0168	3.69643	0.362881	3.33355	-17.7133
nh3-nh2	revPBE_TZ2P	nh3	nh2	-771.388	-440.906	-312.718	-440.653	-316.637	-440.44	-312.604	-13.5192	4.24515	0.212618	4.03254	-17.7643
nh3-nh2	revTPSS_TZ2P	nh3	nh2	-801.46	-458.02	-325.293	-457.666	-328.59	-457.489	-325.178	-14.5586	3.58897	0.177078	3.41189	-18.1475
nh3-nh2	B3LYP-D4_TZ2P	nh3	nh2	-922.3	-521.9	-381.5	-521.1	-384.8	-520.9	-381.5	-15.4	-3.5	-0.2	-3.3	-18.9
nh3-nh2	BLYP-D3BJ_TZ2P	nh3	nh2	-762.3	-434.9	-307.6	-434.5	-312.1	-434.3	-307.5	-15	-4.8	-0.2	-4.6	-19.8
nh3-nh2	PBE0-D4_TZ2P	nh3	nh2	-983.4	-556	-408.3	-555.2	-411	-555	-408.3	-16.2	-2.9	-0.2	-2.7	-19.1
nh3-ph2	B1LYP_TZ2P	nh3	ph2	-878.065	-540.268	-330.438	-540.02	-330.969	-539.885	-330.438	-6.69306	0.665966	0.134998	0.530967	-7.35902
nh3-ph2	B1PW91_TZ2P	nh3	ph2	-901.716	-552.943	-341.61	-552.708	-342.021	-552.574	-341.609	-6.61693	0.545674	0.133512	0.412163	-7.1626
nh3-ph2	B2KPLYP_TZ2P	nh3	ph2	-1238.61	-757.429	-473.274	-757.213	-474.136	-757.043	-473.28	-6.88699	1.02473	0.169147	0.855579	-7.91172
nh3-ph2	B2PLYP_TZ2P	nh3	ph2	-1100.88	-673.998	-419.021	-673.83	-419.811	-673.666	-419.023	-6.90746	0.952193	0.164211	0.787982	-7.85965
nh3-ph2	B2TPLYP_TZ2P	nh3	ph2	-1150.75	-704.25	-438.658	-704.05	-439.458	-703.886	-438.662	-6.88576	0.960144	0.164232	0.795912	-7.84591
nh3-ph2	B3LYP_TZ2P	nh3	ph2	-848.47	-521.453	-319.435	-521.239	-319.966	-521.104	-319.433	-6.91323	0.667893	0.135288	0.532605	-7.58113
nh3-ph2	B3LYPs_TZ2P	nh3	ph2	-816.406	-502.09	-306.368	-501.924	-306.919	-501.787	-306.364	-7.25549	0.692301	0.13728	0.555022	-7.94779
nh3-ph2	BEE_TZ2P	nh3	ph2	-722.955	-444.279	-270.573	-444.359	-271.166	-444.206	-270.559	-7.34316	0.759722	0.153274	0.606448	-8.10288
nh3-ph2	BHandHLYP_TZ2P	nh3	ph2	-1050.67	-645.09	-398.488	-644.616	-398.939	-644.493	-398.497	-6.52594	0.564701	0.122838	0.441863	-7.09064
nh3-ph2	BHandH_TZ2P	nh3	ph2	-1075.65	-661.936	-403.938	-661.48	-404.355	-661.362	-403.943	-9.24467	0.530826	0.118456	0.412371	-9.77549
nh3-ph2	BLYP-D4_TZ2P	nh3	ph2	-707.434	-434.533	-264.094	-434.537	-264.77	-434.386	-264.084	-7.97073	0.836507	0.150351	0.686156	-8.80724
nh3-ph2	BLYP_TZ2P	nh3	ph2	-703.596	-433.899	-261.748	-433.897	-262.425	-433.747	-261.739	-7.11281	0.836507	0.150351	0.686156	-7.94932
nh3-ph2	BP86-D4_TZ2P	nh3	ph2	-731.354	-446.5	-275.873	-446.51	-276.416	-446.381	-275.862	-8.2972	0.683585	0.129015	0.55457	-8.98079
nh3-ph2	BP86_TZ2P	nh3	ph2	-728.934	-446.188	-274.626	-446.195	-275.17	-446.066	-274.615	-7.43687	0.683585	0.129015	0.55457	-8.12045
nh3-ph2	CAM-B3LYP_TZ2P	nh3	ph2	-1063.26	-643.667	-411.946	-643.344	-412.394	-643.218	-411.949	-7.08107	0.57041	0.12528	0.44513	-7.65148
nh3-ph2	CAMY-B3LYP_TZ2P	nh3	ph2	-1018.74	-617.857	-392.902	-617.561	-393.39	-617.43	-392.904	-7.36794	0.616118	0.130387	0.485731	-7.98406
nh3-ph2	HTBS_TZ2P	nh3	ph2	-729.453	-448.966	-272.414	-449.042	-273.019	-448.872	-272.401	-7.28405	0.789105	0.17047	0.618634	-8.07316
nh3-ph2	KMLYP_TZ2P	nh3	ph2	-1115.62	-682.85	-424.178	-682.306	-424.558	-682.188	-424.187	-8.10842	0.489379	0.11783	0.371549	-8.5978
nh3-ph2	LS1-TPSS_TZ2P	nh3	ph2	-1349.13	-823.111	-517.96	-822.942	-518.878	-822.761	-517.967	-6.96913	1.09164	0.180582	0.911062	-8.06078
nh3-ph2	M06-2X_TZ2P	nh3	ph2	-1040.08	-636.164	-395.702	-635.881	-396.126	-635.799	-395.703	-7.7065	0.504323	0.0815522	0.422771	-8.21083
nh3-ph2	M06-HF_TZ2P	nh3	ph2	-1262.46	-771.767	-482.565	-771.246	-482.955	-771.194	-482.561	-7.68586	0.446793	0.0527028	0.39409	-8.13265
nh3-ph2	M06L_TZ2P	nh3	ph2	-782.194	-479.531	-295.263	-479.42	-295.739	-479.279	-295.264	-6.78417	0.616503	0.141819	0.474684	-7.40067
nh3-ph2	M06_TZ2P	nh3	ph2	-890.654	-547.188	-335.541	-546.936	-335.93	-546.827	-335.54	-7.42502	0.4996	0.109744	0.389856	-7.92462
nh3-ph2	MVS_TZ2P	nh3	ph2	-812.686	-497.419	-307.307	-497.284	-307.814	-497.128	-307.305	-7.29493	0.664826	0.155938	0.508888	-7.95976
nh3-ph2	O3LYP_TZ2P	nh3	ph2	-865.244	-532.56	-320.305	-532.229	-320.736	-532.102	-320.304	-11.8194	0.558874	0.127235	0.431639	-12.3783
nh3-ph2	OLYP-D4_TZ2P	nh3	ph2	-721.47	-442.734	-271.111	-442.832	-271.97	-442.626	-271.102	-6.55135	1.07316	0.205664	0.8675	-7.62452
nh3-ph2	OLYP_TZ2P	nh3	ph2	-711.531	-440.312	-264.256	-440.388	-265.116	-440.183	-264.248	-5.89001	1.07316	0.205664	0.8675	-6.96317
nh3-ph2	OPBE-D4_TZ2P	nh3	ph2	-744.758	-455.503	-281.876	-455.613	-282.573	-455.421	-281.864	-6.47777	0.90148	0.192187	0.709293	-7.37925
nh3-ph2	OPBE0_TZ2P	nh3	ph2	-908.988	-558.398	-344.173	-558.232	-344.714	-558.065	-344.172	-5.70767	0.709131	0.167033	0.542098	-6.4168
nh3-ph2	OPBE_TZ2P	nh3	ph2	-734.774	-452.957	-275.25	-453.043	-275.949	-452.851	-275.24	-5.66616	0.90148	0.192187	0.709293	-6.56764
nh3-ph2	PBE-D4_TZ2P	nh3	ph2	-735.817	-450.08	-275.812	-450.117	-276.394	-449.97	-275.8	-9.1841	0.741625	0.147618	0.594007	-9.92572
nh3-ph2	PBE0-DH_TZ2P	nh3	ph2	-1089.97	-666.124	-415.661	-665.845	-416.207	-665.699	-415.664	-7.49613	0.68978	0.146312	0.543468	-8.18592
nh3-ph2	PBE0_TZ2P	nh3	ph2	-907.547	-555.783	-343.324	-555.575	-343.779	-555.439	-343.321	-7.84629	0.594218	0.135895	0.458323	-8.44051
nh3-ph2	PBE_TZ2P	nh3	ph2	-734.03	-449.817	-274.82	-449.852	-275.402	-449.704	-274.808	-8.65202	0.741625	0.147618	0.594007	-9.39365
nh3-ph2	PBEsol_TZ2P	nh3	ph2	-746.876	-458.6	-278.222	-458.632	-278.739	-458.492	-278.209	-9.3827	0.670783	0.140037	0.530747	-10.0535
nh3-ph2	PW91_TZ2P	nh3	ph2	-738.638	-452.111	-276.796	-452.111	-277.368	-451.955	-276.786	-8.9929	0.737953	0.155838	0.582116	-9.73085
nh3-ph2	RPBE_TZ2P	nh3	ph2	-717.862	-439.892	-269.685	-440.005	-270.369	-439.839	-269.672	-7.42035	0.863906	0.166772	0.697134	-8.28426
nh3-ph2	S12H_TZ2P	nh3	ph2	-905.63	-553.856	-342.835	-553.648	-343.347	-553.506	-342.832	-8.2826	0.656262	0.141969	0.514293	-8.93886
nh3-ph2	TPSSH_TZ2P	nh3	ph2	-820.241	-500.577	-311.598	-500.472	-312.065	-500.324	-311.596	-7.44917	0.616525	0.148235	0.46829	-8.06569
nh3-ph2	TPSS_TZ2P	nh3	ph2	-752.99	-459.36	-285.283	-459.345	-285.788	-459.193	-285.278	-7.68588	0.661405	0.152028	0.509377	-8.34728
nh3-ph2	VWN_TZ2P	nh3	ph2	-764.249	-468.206	-284.242	-468.134	-284.73	-468.007	-284.229	-11.1728	0.628899	0.127576	0.501323	-11.8017
nh3-ph2	WB97X-D4_TZ2P	nh3	ph2	-1213.58	-726.412	-478.645	-726.097	-479.077	-725.989	-478.647	-7.98243	0.538362	0.108675	0.429687	-8.52079
nh3-ph2	WB97X_TZ2P	nh3	ph2	-1213.31	-726.382	-478.535	-726.066	-478.967	-725.958	-478.537	-7.85337	0.538362	0.108676	0.429686	-8.39173
nh3-ph2	WB97_TZ2P	nh3	ph2	-1250.53	-747.482	-494.605	-747.181	-494.998	-747.078	-494.608	-7.9486	0.492725	0.102743	0.389982	-8.44132
nh3-ph2	X3LYP_TZ2P	nh3	ph2	-862.344	-529.966	-324.425	-529.74	-324.964	-529.602	-324.424	-7.27581	0.677828	0.137714	0.540113	-7.95364
nh3-ph2	XLYP_TZ2P	nh3	ph2	-703.905	-433.311	-262.211	-433.312	-262.861	-433.154	-262.202	-7.56637	0.816483	0.157323	0.659159	-8.38285
nh3-ph2	mPBE_TZ2P	nh3	ph2	-729.775	-447.155	-273.495	-447.21	-274.103	-447.058	-273.482	-8.35216	0.773049	0.151979	0.621069	-9.12521
nh3-ph2	mPW1K_TZ2P	nh3	ph2	-1028.47	-629.204	-391.743	-628.808	-392.132	-628.674	-391.748	-7.00307	0.516903	0.133188	0.383715	-7.51997
nh3-ph2	mPW1PW_TZ2P	nh3	ph2	-905.443	-554.384	-343.21	-554.141	-343.642	-554.002	-343.209	-7.2768	0.57152	0.138487	0.433033	-7.84832
nh3-ph2	mPW2KPLYP_TZ2P	nh3	ph2	-1239.93	-757.947	-473.816	-757.727	-474.686	-757.556	-473.822	-7.12933	1.03522	0.171032	0.864193	-8.16456
nh3-ph2	mPW2PLYP_TZ2P	nh3	ph2	-1113.97	-681.644	-424.146	-681.425	-424.912	-681.262	-424.15	-7.2568	0.92538	0.163138	0.762242	-8.18218
nh3-ph2	mPW_TZ2P	nh3	ph2	-731.074	-447.992	-274.515	-447.981	-275.053	-447.831	-274.505	-7.86928	0.698008	0.14994	0.548068	-8.56728
nh3-ph2	rev-DSD-BLYP-D4_TZ2P	nh3	ph2	-1237.34	-755.54	-473.92	-755.425	-474.875	-755.237	-473.923	-6.73588	1.13955	0.187744	0.951801	-7.87543
nh3-ph2	rev-DSD-PBE-D4_TZ2P	nh3	ph2	-1224.64	-747.175	-469.386	-747.143	-470.348	-746.945	-469.385	-6.92091	1.16071	0.197743	0.962964	-8.08161
nh3-ph2	rev-DSD-PBEP86-D4_TZ2P	nh3	ph2	-1225.89	-748.183	-469.777	-748.134	-470.749	-747.938	-469.777	-6.76496	1.16681	0.195356	0.971452	-7.93177
nh3-ph2	revPBE_TZ2P	nh3	ph2	-718.554	-440.906	-269.729	-440.997	-270.359	-440.837	-269.716	-7.1164	0.803116	0.159829	0.643287	-7.91951
nh3-ph2	revTPSS_TZ2P	nh3	ph2	-753.102	-458.02	-286.928	-458.068	-287.44	-457.925	-286.922	-7.49244	0.662069	0.143373	0.518696	-8.15451
nh3-ph2	B3LYP-D4_TZ2P	nh3	ph2	-851.3	-521.9	-321	-521.7	-321.6	-521.5	-321	-7.7	-0.7	-0.1	-0.5	-8.3
nh3-ph2	BLYP-D3BJ_TZ2P	nh3	ph2	-707.1	-434.9	-263	-434.9	-263.6	-434.7	-262.9	-8.5	-0.8	-0.2	-0.7	-9.3
nh3-ph2	PBE0-D4_TZ2P	nh3	ph2	-909.1	-556	-344.1	-555.8	-344.6	-555.7	-344.1	-8.4	-0.6	-0.1	-0.5	-9
oh2-oh	B1LYP_TZ2P	oh2	oh	-724.814	-410.35	-281.766	-403.101	-285.25	-402.89	-281.774	-29.0119	3.68592	0.21018	3.47574	-32.6978
oh2-oh	B1PW91_TZ2P	oh2	oh	-739.066	-418.622	-288.05	-410.917	-290.741	-410.711	-288.069	-29.5165	2.87806	0.205965	2.67209	-32.3945
oh2-oh	B2KPLYP_TZ2P	oh2	oh	-1088.07	-605.433	-448.791	-598.121	-452.891	-597.661	-448.809	-29.3021	4.54233	0.460293	4.08203	-33.8444
oh2-oh	B2PLYP_TZ2P	oh2	oh	-949.91	-530.43	-385.741	-523.536	-389.92	-523.162	-385.743	-29.1869	4.55178	0.373889	4.1779	-33.7386
oh2-oh	B2TPLYP_TZ2P	oh2	oh	-999.446	-557.486	-408.272	-550.344	-412.326	-549.947	-408.281	-29.2455	4.44259	0.397541	4.04505	-33.6881
oh2-oh	B3LYP_TZ2P	oh2	oh	-695.867	-393.489	-269.171	-386.492	-272.802	-386.285	-269.172	-29.3709	3.83699	0.206389	3.6306	-33.2079
oh2-oh	B3LYPs_TZ2P	oh2	oh	-664.899	-376.298	-254.49	-369.645	-258.402	-369.44	-254.481	-29.9851	4.12659	0.205182	3.92141	-34.1117
oh2-oh	BEE_TZ2P	oh2	oh	-566.332	-323.697	-208.662	-317.896	-213.196	-317.692	-208.624	-29.1965	4.77611	0.203999	4.57211	-33.9726
oh2-oh	BHandHLYP_TZ2P	oh2	oh	-891.743	-502.749	-357.165	-493.9	-359.573	-493.678	-357.221	-29.2539	2.57463	0.222469	2.35216	-31.8285
oh2-oh	BHandH_TZ2P	oh2	oh	-914.875	-515.589	-360.891	-506.922	-363.268	-506.705	-360.944	-35.8539	2.54087	0.21703	2.32384	-38.3948
oh2-oh	BLYP-D4_TZ2P	oh2	oh	-559.255	-317.566	-206.391	-312.03	-211.483	-311.818	-206.348	-29.9511	5.34764	0.212573	5.13507	-35.2987
oh2-oh	BLYP_TZ2P	oh2	oh	-557.474	-317.269	-206.133	-311.72	-211.226	-311.508	-206.091	-28.7251	5.34764	0.212573	5.13507	-34.0727
oh2-oh	BP86-D4_TZ2P	oh2	oh	-576.827	-325.934	-215.161	-320.114	-219.443	-319.926	-215.124	-31.2251	4.50704	0.187746	4.3193	-35.7321
oh2-oh	BP86_TZ2P	oh2	oh	-575.864	-325.789	-215.034	-319.962	-219.317	-319.774	-214.998	-30.5337	4.50704	0.187746	4.3193	-35.0407
oh2-oh	CAM-B3LYP_TZ2P	oh2	oh	-875.315	-491.738	-349.378	-484.378	-352.638	-484.175	-349.392	-30.7509	3.44836	0.202462	3.2459	-34.1992
oh2-oh	CAMY-B3LYP_TZ2P	oh2	oh	-836.247	-470.631	-331.154	-463.283	-334.57	-463.078	-331.168	-30.8543	3.60765	0.205627	3.40203	-34.4619
oh2-oh	HTBS_TZ2P	oh2	oh	-573.339	-327.891	-210.737	-321.958	-214.97	-321.743	-210.702	-30.2276	4.48277	0.215235	4.26753	-34.7103
oh2-oh	KMLYP_TZ2P	oh2	oh	-952.87	-534.231	-383.343	-524.896	-385.314	-524.671	-383.415	-33.1722	2.12327	0.224502	1.89877	-35.2954
oh2-oh	LS1-TPSS_TZ2P	oh2	oh	-1196.09	-663.777	-498.114	-656.469	-502.18	-655.906	-498.133	-29.5933	4.60971	0.562747	4.04696	-34.203
oh2-oh	M06-2X_TZ2P	oh2	oh	-888.107	-498.184	-356.006	-490.565	-358.222	-490.37	-356.023	-31.5228	2.3942	0.194993	2.19921	-33.917
oh2-oh	M06-HF_TZ2P	oh2	oh	-1124.7	-623.292	-465.871	-615.515	-467.498	-615.277	-465.897	-33.7013	1.83936	0.238349	1.60101	-35.5406
oh2-oh	M06L_TZ2P	oh2	oh	-611.08	-351.477	-228.047	-343.965	-230.837	-343.732	-228.062	-28.5479	3.00818	0.232961	2.77522	-31.5561
oh2-oh	M06_TZ2P	oh2	oh	-735.131	-417.196	-286.021	-409.347	-289.013	-409.166	-286.047	-28.7682	3.14598	0.180323	2.96566	-31.9142
oh2-oh	MVS_TZ2P	oh2	oh	-642.656	-365.99	-242.305	-358.056	-244.798	-357.808	-242.338	-31.6532	2.70848	0.248253	2.46023	-34.3617
oh2-oh	O3LYP_TZ2P	oh2	oh	-707.376	-397.451	-265.096	-389.891	-268.589	-389.694	-265.123	-41.1653	3.66326	0.196986	3.46628	-44.8286
oh2-oh	OLYP-D4_TZ2P	oh2	oh	-565.973	-323.755	-207.653	-317.267	-212.964	-317.014	-207.637	-28.985	5.58026	0.252809	5.32745	-34.5652
oh2-oh	OLYP_TZ2P	oh2	oh	-560.55	-322.601	-206.662	-316.062	-211.978	-315.809	-206.651	-25.7067	5.58026	0.252809	5.32745	-31.287
oh2-oh	OPBE-D4_TZ2P	oh2	oh	-579.822	-332.099	-213.422	-325.148	-217.714	-324.916	-213.415	-29.7697	4.53084	0.231789	4.29905	-34.3005
oh2-oh	OPBE0_TZ2P	oh2	oh	-742.119	-423.247	-288.536	-414.816	-291.372	-414.589	-288.576	-27.3125	3.02359	0.227047	2.79654	-30.3361
oh2-oh	OPBE_TZ2P	oh2	oh	-574.167	-330.879	-212.381	-323.874	-216.678	-323.642	-212.379	-26.376	4.53084	0.231789	4.29905	-30.9068
oh2-oh	PBE-D4_TZ2P	oh2	oh	-577.448	-327.909	-212.853	-322.044	-217.46	-321.84	-212.819	-31.8398	4.84558	0.203853	4.64172	-36.6854
oh2-oh	PBE0-DH_TZ2P	oh2	oh	-925.449	-519.405	-372.283	-511.255	-375.137	-510.961	-372.317	-30.6478	3.11378	0.293776	2.82001	-33.7616
oh2-oh	PBE0_TZ2P	oh2	oh	-743.303	-420.628	-288.464	-413.029	-291.468	-412.822	-288.481	-31.0162	3.19425	0.206821	2.98743	-34.2105
oh2-oh	PBE_TZ2P	oh2	oh	-576.675	-327.786	-212.746	-321.915	-217.354	-321.711	-212.712	-31.2973	4.84558	0.203853	4.64172	-36.1429
oh2-oh	PBEsol_TZ2P	oh2	oh	-589.716	-334.803	-216.033	-328.986	-220.287	-328.792	-215.997	-34.397	4.48285	0.193714	4.28914	-38.8799
oh2-oh	PW91_TZ2P	oh2	oh	-581.391	-329.57	-215.178	-323.551	-219.696	-323.344	-215.149	-31.8903	4.75358	0.206339	4.54724	-36.6439
oh2-oh	RPBE_TZ2P	oh2	oh	-561.229	-320.499	-207.672	-314.732	-212.605	-314.514	-207.633	-27.8669	5.19116	0.218868	4.97229	-33.058
oh2-oh	S12H_TZ2P	oh2	oh	-738.539	-418.395	-286.873	-410.497	-290.239	-410.285	-286.9	-29.7214	3.55023	0.211409	3.33882	-33.2716
oh2-oh	TPSSH_TZ2P	oh2	oh	-652.17	-370.833	-247.706	-364.096	-250.965	-363.905	-247.693	-30.1683	3.4634	0.191197	3.2722	-33.6317
oh2-oh	TPSS_TZ2P	oh2	oh	-586.88	-334.542	-218.068	-328.473	-221.874	-328.286	-218.035	-30.2437	4.02695	0.187714	3.83923	-34.2706
oh2-oh	VWN_TZ2P	oh2	oh	-610.514	-342.701	-224.63	-336.845	-228.861	-336.659	-224.6	-38.7358	4.44767	0.186846	4.26083	-43.1835
oh2-oh	WB97X-D4_TZ2P	oh2	oh	-983.677	-554.464	-395.733	-546.698	-398.727	-546.518	-395.756	-30.3288	3.15083	0.180044	2.97079	-33.4796
oh2-oh	WB97X_TZ2P	oh2	oh	-983.58	-554.449	-395.721	-546.683	-398.715	-546.503	-395.744	-30.2586	3.15083	0.180042	2.97079	-33.4094
oh2-oh	WB97_TZ2P	oh2	oh	-1010.14	-569.535	-407.27	-561.94	-410.183	-561.769	-407.29	-30.2737	3.06438	0.171288	2.89309	-33.3381
oh2-oh	X3LYP_TZ2P	oh2	oh	-709.068	-400.848	-274.458	-393.763	-278.101	-393.553	-274.462	-29.9138	3.84856	0.209175	3.63939	-33.7623
oh2-oh	XLYP_TZ2P	oh2	oh	-557.466	-316.765	-206.488	-311.202	-211.622	-310.983	-206.448	-28.8205	5.39259	0.218216	5.17437	-34.213
oh2-oh	mPBE_TZ2P	oh2	oh	-572.587	-325.816	-211.426	-319.974	-216.133	-319.766	-211.391	-30.3957	4.94947	0.207494	4.74198	-35.3451
oh2-oh	mPW1K_TZ2P	oh2	oh	-860.944	-485.554	-343.02	-476.688	-345.15	-476.467	-343.074	-30.0738	2.297	0.220799	2.0762	-32.3708
oh2-oh	mPW1PW_TZ2P	oh2	oh	-742.237	-419.655	-289.381	-411.921	-292.227	-411.714	-289.402	-30.1691	3.03209	0.206678	2.82542	-33.2012
oh2-oh	mPW2KPLYP_TZ2P	oh2	oh	-1089.22	-605.802	-449.276	-598.48	-453.436	-598.019	-449.293	-29.5394	4.60313	0.460647	4.14248	-34.1425
oh2-oh	mPW2PLYP_TZ2P	oh2	oh	-961.623	-536.884	-390.755	-529.66	-394.779	-529.295	-390.767	-29.6069	4.37696	0.364816	4.01214	-33.9838
oh2-oh	mPW_TZ2P	oh2	oh	-575.173	-326.526	-213.85	-320.469	-218.139	-320.268	-213.821	-30.2789	4.51789	0.200754	4.31713	-34.7968
oh2-oh	rev-DSD-BLYP-D4_TZ2P	oh2	oh	-1085.26	-603.596	-447.553	-596.821	-452.029	-596.305	-447.556	-29.1256	4.98909	0.515698	4.47339	-34.1147
oh2-oh	rev-DSD-PBE-D4_TZ2P	oh2	oh	-1067.48	-594.884	-438.569	-588.32	-443.026	-587.791	-438.565	-29.0318	4.99098	0.529646	4.46133	-34.0228
oh2-oh	rev-DSD-PBEP86-D4_TZ2P	oh2	oh	-1070.04	-596.325	-440.302	-589.702	-444.779	-589.177	-440.299	-28.4061	5.00575	0.525517	4.48023	-33.4119
oh2-oh	revPBE_TZ2P	oh2	oh	-562.352	-321.249	-208.108	-315.439	-212.781	-315.229	-208.07	-28.0747	4.92031	0.209948	4.71036	-32.995
oh2-oh	revTPSS_TZ2P	oh2	oh	-582.895	-332.909	-216.343	-327.012	-220.26	-326.838	-216.302	-29.5112	4.13176	0.173885	3.95787	-33.6429
oh2-oh	B3LYP-D4_TZ2P	oh2	oh	-697.1	-393.7	-269.3	-386.7	-273	-386.5	-269.3	-30.2	-3.8	-0.2	-3.6	-34.1
oh2-oh	BLYP-D3BJ_TZ2P	oh2	oh	-559	-317.7	-206.3	-312.2	-211.4	-312	-206.3	-29.6	-5.3	-0.2	-5.1	-34.9
oh2-oh	PBE0-D4_TZ2P	oh2	oh	-743.9	-420.7	-288.5	-413.1	-291.6	-412.9	-288.6	-31.5	-3.2	-0.2	-3	-34.7
oh2-seh	B1LYP_TZ2P	oh2	seh	-640.177	-410.35	-216.57	-409.926	-217.011	-409.747	-216.571	-12.6384	0.619499	0.178995	0.440504	-13.2579
oh2-seh	B1PW91_TZ2P	oh2	seh	-656.509	-418.622	-224.763	-418.156	-225.11	-417.981	-224.767	-12.6056	0.518696	0.175546	0.343149	-13.1243
oh2-seh	B2KPLYP_TZ2P	oh2	seh	-946.516	-605.433	-326.685	-605.228	-327.551	-604.819	-326.693	-13.1317	1.26646	0.408992	0.857464	-14.3982
oh2-seh	B2PLYP_TZ2P	oh2	seh	-829.533	-530.43	-284.981	-530.235	-285.725	-529.904	-284.985	-13.0498	1.07136	0.331872	0.739485	-14.1212
oh2-seh	B2TPLYP_TZ2P	oh2	seh	-871.629	-557.486	-299.961	-557.26	-300.73	-556.908	-299.967	-13.0667	1.11596	0.352403	0.763557	-14.1826
oh2-seh	B3LYP_TZ2P	oh2	seh	-615.673	-393.489	-208.688	-393.116	-209.132	-392.939	-208.689	-12.8757	0.620103	0.176919	0.443184	-13.4958
oh2-seh	B3LYPs_TZ2P	oh2	seh	-589.146	-376.298	-198.945	-375.996	-199.403	-375.819	-198.943	-13.266	0.637207	0.177247	0.459959	-13.9032
oh2-seh	BEE_TZ2P	oh2	seh	-509.239	-323.697	-171.81	-323.652	-172.297	-323.467	-171.803	-13.0536	0.678541	0.184443	0.494098	-13.7321
oh2-seh	BHandHLYP_TZ2P	oh2	seh	-783.294	-502.749	-267.377	-502	-267.757	-501.816	-267.387	-12.6148	0.552423	0.183184	0.369239	-13.1672
oh2-seh	BHandH_TZ2P	oh2	seh	-803.495	-515.589	-271.253	-514.87	-271.618	-514.691	-271.265	-16.1207	0.532699	0.179399	0.3533	-16.6534
oh2-seh	BLYP-D4_TZ2P	oh2	seh	-499.051	-317.566	-166.381	-317.504	-166.921	-317.316	-166.372	-14.3674	0.736866	0.188183	0.548684	-15.1042
oh2-seh	BLYP_TZ2P	oh2	seh	-496.588	-317.269	-165.724	-317.203	-166.264	-317.015	-165.715	-12.8587	0.736866	0.188183	0.548684	-13.5956
oh2-seh	BP86-D4_TZ2P	oh2	seh	-517.668	-325.934	-176.591	-325.84	-177.019	-325.677	-176.586	-14.5459	0.596632	0.16335	0.433282	-15.1426
oh2-seh	BP86_TZ2P	oh2	seh	-516.096	-325.789	-176.23	-325.693	-176.658	-325.529	-176.225	-13.4802	0.596632	0.16335	0.433282	-14.0769
oh2-seh	CAM-B3LYP_TZ2P	oh2	seh	-783.104	-491.738	-277.384	-491.274	-277.782	-491.1	-277.389	-13.4157	0.565923	0.17368	0.392243	-13.9816
oh2-seh	CAMY-B3LYP_TZ2P	oh2	seh	-747.714	-470.631	-262.825	-470.178	-263.25	-470.002	-262.829	-13.6609	0.596995	0.176593	0.420402	-14.2579
oh2-seh	HTBS_TZ2P	oh2	seh	-515.063	-327.891	-173.357	-327.829	-173.876	-327.626	-173.354	-13.0884	0.726152	0.203939	0.522214	-13.8145
oh2-seh	KMLYP_TZ2P	oh2	seh	-836.81	-534.231	-287.4	-533.385	-287.736	-533.2	-287.415	-14.6734	0.505291	0.184365	0.320926	-15.1786
oh2-seh	LS1-TPSS_TZ2P	oh2	seh	-1039.8	-663.777	-361.261	-663.686	-362.257	-663.182	-361.272	-13.2706	1.48928	0.503644	0.985637	-14.7599
oh2-seh	M06-2X_TZ2P	oh2	seh	-782.51	-498.184	-269.835	-497.704	-270.256	-497.55	-269.839	-13.9199	0.570937	0.154152	0.416785	-14.4908
oh2-seh	M06-HF_TZ2P	oh2	seh	-985.701	-623.292	-347.354	-622.667	-347.889	-622.469	-347.364	-14.3312	0.72361	0.197842	0.525767	-15.0548
oh2-seh	M06L_TZ2P	oh2	seh	-546.758	-351.477	-182.473	-351.09	-182.75	-350.929	-182.475	-12.3735	0.435041	0.16032	0.274721	-12.8085
oh2-seh	M06_TZ2P	oh2	seh	-649.721	-417.196	-218.69	-416.692	-219.053	-416.552	-218.69	-13.3329	0.502304	0.139823	0.362481	-13.8352
oh2-seh	MVS_TZ2P	oh2	seh	-579.164	-365.99	-198.623	-365.565	-198.991	-365.377	-198.636	-14.0083	0.542354	0.187966	0.354388	-14.5507
oh2-seh	O3LYP_TZ2P	oh2	seh	-625.31	-397.451	-208.05	-396.956	-208.444	-396.785	-208.06	-19.2542	0.554625	0.170555	0.384071	-19.8088
oh2-seh	OLYP-D4_TZ2P	oh2	seh	-507.143	-323.755	-168.718	-323.645	-169.433	-323.406	-168.715	-13.7128	0.957637	0.239785	0.717852	-14.6704
oh2-seh	OLYP_TZ2P	oh2	seh	-501.54	-322.601	-167.015	-322.475	-167.731	-322.235	-167.014	-10.9669	0.957637	0.239785	0.717852	-11.9246
oh2-seh	OPBE-D4_TZ2P	oh2	seh	-523.24	-332.099	-176.721	-331.936	-177.305	-331.72	-176.721	-13.6221	0.798395	0.215207	0.583188	-14.4205
oh2-seh	OPBE0_TZ2P	oh2	seh	-661.655	-423.247	-226.53	-422.733	-226.984	-422.535	-226.539	-11.2353	0.642598	0.197692	0.444906	-11.8779
oh2-seh	OPBE_TZ2P	oh2	seh	-517.747	-330.879	-175.163	-330.698	-175.748	-330.483	-175.165	-10.9062	0.798395	0.215207	0.583188	-11.7046
oh2-seh	PBE-D4_TZ2P	oh2	seh	-518.983	-327.909	-175.084	-327.834	-175.576	-327.651	-175.078	-15.3094	0.680429	0.182856	0.497574	-15.9898
oh2-seh	PBE0-DH_TZ2P	oh2	seh	-814.817	-519.405	-281.001	-518.925	-281.506	-518.671	-281.01	-13.661	0.75002	0.254116	0.495904	-14.411
oh2-seh	PBE0_TZ2P	oh2	seh	-660.832	-420.628	-225.733	-420.191	-226.126	-420.014	-225.737	-13.9049	0.566257	0.177397	0.388859	-14.4712
oh2-seh	PBE_TZ2P	oh2	seh	-517.848	-327.786	-174.804	-327.709	-175.295	-327.526	-174.798	-14.5776	0.680429	0.182856	0.497574	-15.258
oh2-seh	PBEsol_TZ2P	oh2	seh	-528.847	-334.803	-177.643	-334.727	-178.083	-334.553	-177.639	-15.7833	0.617382	0.174064	0.443318	-16.4007
oh2-seh	PW91_TZ2P	oh2	seh	-521.418	-329.57	-176.204	-329.457	-176.706	-329.267	-176.2	-14.9473	0.69685	0.190781	0.506069	-15.6442
oh2-seh	RPBE_TZ2P	oh2	seh	-505.285	-320.499	-171.22	-320.481	-171.795	-320.28	-171.212	-12.7818	0.783689	0.20159	0.582098	-13.5654
oh2-seh	S12H_TZ2P	oh2	seh	-657.245	-418.395	-224.273	-417.922	-224.699	-417.743	-224.275	-13.975	0.602194	0.179128	0.423067	-14.5772
oh2-seh	TPSSH_TZ2P	oh2	seh	-585.087	-370.833	-200.279	-370.546	-200.653	-370.376	-200.281	-13.4323	0.543539	0.170797	0.372742	-13.9758
oh2-seh	TPSS_TZ2P	oh2	seh	-529.239	-334.542	-180.49	-334.391	-180.893	-334.22	-180.489	-13.6321	0.575187	0.171009	0.404178	-14.2073
oh2-seh	VWN_TZ2P	oh2	seh	-544.474	-342.701	-183.001	-342.555	-183.429	-342.391	-182.999	-18.1781	0.593691	0.164452	0.42924	-18.7718
oh2-seh	WB97X-D4_TZ2P	oh2	seh	-892.16	-554.464	-323.251	-553.952	-323.598	-553.797	-323.257	-13.9497	0.495768	0.154995	0.340773	-14.4454
oh2-seh	WB97X_TZ2P	oh2	seh	-892.01	-554.449	-323.221	-553.938	-323.568	-553.783	-323.227	-13.8436	0.495773	0.155	0.340773	-14.3394
oh2-seh	WB97_TZ2P	oh2	seh	-917.533	-569.535	-333.664	-569.057	-333.956	-568.91	-333.673	-13.9037	0.429502	0.146096	0.283406	-14.3332
oh2-seh	X3LYP_TZ2P	oh2	seh	-626.962	-400.848	-212.201	-400.458	-212.656	-400.278	-212.202	-13.2787	0.63455	0.180106	0.454444	-13.9132
oh2-seh	XLYP_TZ2P	oh2	seh	-496.628	-316.765	-165.933	-316.701	-166.484	-316.505	-165.925	-13.1756	0.754456	0.195646	0.55881	-13.9301
oh2-seh	mPBE_TZ2P	oh2	seh	-514.522	-325.816	-173.87	-325.754	-174.383	-325.567	-173.864	-14.1301	0.70633	0.187044	0.519286	-14.8364
oh2-seh	mPW1K_TZ2P	oh2	seh	-761.189	-485.554	-262.057	-484.854	-262.394	-484.669	-262.068	-13.0661	0.511742	0.185532	0.326209	-13.5779
oh2-seh	mPW1PW_TZ2P	oh2	seh	-659.272	-419.655	-225.789	-419.181	-226.166	-419.002	-225.793	-13.2764	0.551483	0.178966	0.372517	-13.8279
oh2-seh	mPW2KPLYP_TZ2P	oh2	seh	-947.487	-605.802	-327.027	-605.594	-327.904	-605.184	-327.035	-13.3797	1.2788	0.410003	0.868793	-14.6585
oh2-seh	mPW2PLYP_TZ2P	oh2	seh	-839.874	-536.884	-288.535	-536.609	-289.262	-536.286	-288.54	-13.4101	1.04485	0.323369	0.721485	-14.4549
oh2-seh	mPW_TZ2P	oh2	seh	-515.744	-326.526	-174.827	-326.399	-175.289	-326.216	-174.822	-13.7416	0.649237	0.18277	0.466467	-14.3908
oh2-seh	rev-DSD-BLYP-D4_TZ2P	oh2	seh	-944.368	-603.596	-326.107	-603.534	-327.052	-603.08	-326.111	-13.2699	1.39471	0.453976	0.940731	-14.6646
oh2-seh	rev-DSD-PBE-D4_TZ2P	oh2	seh	-931.7	-594.884	-322.12	-594.893	-323.061	-594.43	-322.122	-13.2934	1.40253	0.463401	0.939129	-14.6959
oh2-seh	rev-DSD-PBEP86-D4_TZ2P	oh2	seh	-933.457	-596.325	-322.787	-596.314	-323.734	-595.854	-322.789	-12.9413	1.40392	0.459603	0.944317	-14.3452
oh2-seh	revPBE_TZ2P	oh2	seh	-505.922	-321.249	-171.336	-321.21	-171.859	-321.018	-171.328	-12.6142	0.722963	0.191978	0.530985	-13.3371
oh2-seh	revTPSS_TZ2P	oh2	seh	-528.864	-332.909	-181.9	-332.807	-182.289	-332.648	-181.898	-13.5057	0.549596	0.158435	0.391161	-14.0553
oh2-seh	B3LYP-D4_TZ2P	oh2	seh	-617.5	-393.7	-209.2	-393.3	-209.6	-393.1	-209.1	-14	-0.6	-0.2	-0.4	-14.7
oh2-seh	BLYP-D3BJ_TZ2P	oh2	seh	-499.1	-317.7	-166.3	-317.7	-166.8	-317.5	-166.3	-14.3	-0.7	-0.2	-0.5	-15
oh2-seh	PBE0-D4_TZ2P	oh2	seh	-661.8	-420.7	-226	-420.3	-226.4	-420.1	-226	-14.6	-0.6	-0.2	-0.4	-15.1
oh2-sh	B1LYP_TZ2P	oh2	sh	-658.348	-410.35	-232.949	-409.768	-233.498	-409.608	-232.947	-14.3388	0.710707	0.160058	0.550649	-15.0495
oh2-sh	B1PW91_TZ2P	oh2	sh	-674.621	-418.622	-241.104	-417.982	-241.502	-417.822	-241.104	-14.338	0.557678	0.160103	0.397575	-14.8956
oh2-sh	B2KPLYP_TZ2P	oh2	sh	-969.488	-605.433	-347.673	-605.015	-348.941	-604.665	-347.68	-14.7699	1.61186	0.350417	1.26144	-16.3818
oh2-sh	B2PLYP_TZ2P	oh2	sh	-850.486	-530.43	-303.967	-530.057	-305.054	-529.77	-303.97	-14.7173	1.37106	0.286904	1.08416	-16.0883
oh2-sh	B2TPLYP_TZ2P	oh2	sh	-893.382	-557.486	-319.748	-557.067	-320.87	-556.763	-319.752	-14.7264	1.42186	0.303821	1.11804	-16.1482
oh2-sh	B3LYP_TZ2P	oh2	sh	-633.137	-393.489	-224.347	-392.969	-224.9	-392.81	-224.345	-14.587	0.71407	0.158498	0.555572	-15.3011
oh2-sh	B3LYPs_TZ2P	oh2	sh	-605.861	-376.298	-213.818	-375.863	-214.396	-375.704	-213.813	-15.0036	0.741975	0.15893	0.583044	-15.7456
oh2-sh	BEE_TZ2P	oh2	sh	-523.891	-323.697	-184.616	-323.553	-185.251	-323.385	-184.606	-14.7642	0.813595	0.16843	0.645165	-15.5778
oh2-sh	BHandHLYP_TZ2P	oh2	sh	-804.884	-502.749	-287.227	-501.778	-287.659	-501.614	-287.233	-14.3177	0.59075	0.164254	0.426495	-14.9084
oh2-sh	BHandH_TZ2P	oh2	sh	-824.5	-515.589	-290.253	-514.662	-290.652	-514.5	-290.258	-18.1026	0.555832	0.162052	0.39378	-18.6585
oh2-sh	BLYP-D4_TZ2P	oh2	sh	-513.585	-317.566	-179.101	-317.413	-179.817	-317.244	-179.091	-16.0234	0.89476	0.168737	0.726023	-16.9181
oh2-sh	BLYP_TZ2P	oh2	sh	-511.189	-317.269	-178.475	-317.111	-179.191	-316.942	-178.465	-14.5506	0.89476	0.168737	0.726023	-15.4454
oh2-sh	BP86-D4_TZ2P	oh2	sh	-531.949	-325.934	-189.034	-325.743	-189.577	-325.595	-189.025	-16.281	0.699839	0.148089	0.55175	-16.9808
oh2-sh	BP86_TZ2P	oh2	sh	-530.467	-325.789	-188.702	-325.595	-189.245	-325.447	-188.693	-15.2766	0.699839	0.148089	0.55175	-15.9764
oh2-sh	CAM-B3LYP_TZ2P	oh2	sh	-803.097	-491.738	-295.524	-491.115	-296.009	-490.961	-295.525	-15.1967	0.638179	0.154682	0.483497	-15.8348
oh2-sh	CAMY-B3LYP_TZ2P	oh2	sh	-766.851	-470.631	-280.098	-470.018	-280.622	-469.861	-280.099	-15.4416	0.680492	0.157808	0.522684	-16.1221
oh2-sh	HTBS_TZ2P	oh2	sh	-529.128	-327.891	-185.594	-327.726	-186.245	-327.538	-185.585	-14.795	0.84768	0.187569	0.660111	-15.6427
oh2-sh	KMLYP_TZ2P	oh2	sh	-858.868	-534.231	-307.607	-533.147	-307.953	-532.98	-307.615	-16.5251	0.504786	0.167177	0.337609	-17.0299
oh2-sh	LS1-TPSS_TZ2P	oh2	sh	-1063.66	-663.777	-383.122	-663.452	-384.57	-663.023	-383.131	-14.8943	1.86747	0.428652	1.43882	-16.7618
oh2-sh	M06-2X_TZ2P	oh2	sh	-801.222	-498.184	-286.922	-497.538	-287.326	-497.4	-286.924	-15.5748	0.541029	0.138546	0.402484	-16.1158
oh2-sh	M06-HF_TZ2P	oh2	sh	-1000.73	-623.292	-361.148	-622.493	-361.538	-622.315	-361.149	-15.7216	0.566462	0.177881	0.388581	-16.2881
oh2-sh	M06L_TZ2P	oh2	sh	-566.741	-351.477	-200.087	-350.918	-200.458	-350.772	-200.09	-14.6624	0.514756	0.146141	0.368615	-15.1771
oh2-sh	M06_TZ2P	oh2	sh	-668.65	-417.196	-235.967	-416.521	-236.364	-416.39	-235.965	-14.9579	0.529197	0.130226	0.398972	-15.4871
oh2-sh	MVS_TZ2P	oh2	sh	-594.438	-365.99	-212.023	-365.377	-212.464	-365.204	-212.027	-15.817	0.608349	0.172251	0.436097	-16.4253
oh2-sh	O3LYP_TZ2P	oh2	sh	-641.827	-397.451	-222.275	-396.791	-222.734	-396.636	-222.278	-21.4904	0.610241	0.154412	0.455829	-22.1006
oh2-sh	OLYP-D4_TZ2P	oh2	sh	-522.69	-323.755	-182.432	-323.508	-183.392	-323.289	-182.427	-15.3201	1.18296	0.218146	0.964817	-16.5031
oh2-sh	OLYP_TZ2P	oh2	sh	-516.876	-322.601	-180.602	-322.335	-181.563	-322.117	-180.598	-12.491	1.18296	0.218146	0.964817	-13.6739
oh2-sh	OPBE-D4_TZ2P	oh2	sh	-538.634	-332.099	-190.269	-331.784	-191.027	-331.585	-190.265	-15.3059	0.960523	0.198722	0.761801	-16.2664
oh2-sh	OPBE0_TZ2P	oh2	sh	-680.032	-423.247	-243.235	-422.525	-243.788	-422.343	-243.239	-12.8185	0.731426	0.181659	0.549767	-13.5499
oh2-sh	OPBE_TZ2P	oh2	sh	-532.817	-330.879	-188.525	-330.545	-189.284	-330.346	-188.522	-12.453	0.960523	0.198722	0.761801	-13.4135
oh2-sh	PBE-D4_TZ2P	oh2	sh	-533.623	-327.909	-187.844	-327.732	-188.484	-327.566	-187.835	-17.0549	0.81507	0.165505	0.649565	-17.87
oh2-sh	PBE0-DH_TZ2P	oh2	sh	-835.806	-519.405	-300.121	-518.716	-300.788	-518.491	-300.126	-15.3928	0.887569	0.224973	0.662596	-16.2804
oh2-sh	PBE0_TZ2P	oh2	sh	-678.99	-420.628	-242.064	-420.021	-242.535	-419.86	-242.064	-15.6653	0.632139	0.160752	0.471386	-16.2974
oh2-sh	PBE_TZ2P	oh2	sh	-532.527	-327.786	-187.58	-327.607	-188.221	-327.441	-187.571	-16.3464	0.81507	0.165505	0.649565	-17.1615
oh2-sh	PBEsol_TZ2P	oh2	sh	-543.047	-334.803	-189.824	-334.633	-190.374	-334.473	-189.814	-17.7018	0.71911	0.159269	0.559841	-18.4209
oh2-sh	PW91_TZ2P	oh2	sh	-536.121	-329.57	-189.002	-329.349	-189.649	-329.175	-188.994	-16.7206	0.828611	0.173693	0.654918	-17.5492
oh2-sh	RPBE_TZ2P	oh2	sh	-519.989	-320.499	-184.152	-320.379	-184.918	-320.197	-184.143	-14.38	0.957482	0.182034	0.775449	-15.3375
oh2-sh	S12H_TZ2P	oh2	sh	-676.999	-418.395	-242.156	-417.735	-242.711	-417.574	-242.157	-15.7342	0.714805	0.160629	0.554175	-16.449
oh2-sh	TPSSH_TZ2P	oh2	sh	-601.004	-370.833	-214.358	-370.413	-214.82	-370.256	-214.356	-15.1927	0.62094	0.15685	0.46409	-15.8137
oh2-sh	TPSS_TZ2P	oh2	sh	-543.765	-334.542	-193.15	-334.285	-193.66	-334.127	-193.145	-15.4004	0.672678	0.157338	0.515341	-16.073
oh2-sh	VWN_TZ2P	oh2	sh	-558.616	-342.701	-194.958	-342.463	-195.482	-342.313	-194.95	-20.2749	0.681835	0.149774	0.532061	-20.9568
oh2-sh	WB97X-D4_TZ2P	oh2	sh	-915.335	-554.464	-344.424	-553.779	-344.871	-553.64	-344.427	-15.8651	0.582321	0.138438	0.443882	-16.4474
oh2-sh	WB97X_TZ2P	oh2	sh	-915.189	-554.449	-344.395	-553.764	-344.842	-553.626	-344.398	-15.762	0.582323	0.138439	0.443884	-16.3444
oh2-sh	WB97_TZ2P	oh2	sh	-943.094	-569.535	-357.058	-568.891	-357.465	-568.762	-357.063	-15.9694	0.531172	0.129396	0.401776	-16.5006
oh2-sh	X3LYP_TZ2P	oh2	sh	-644.682	-400.848	-228.098	-400.307	-228.668	-400.146	-228.096	-15.0027	0.732596	0.161173	0.571423	-15.7353
oh2-sh	XLYP_TZ2P	oh2	sh	-511.331	-316.765	-178.806	-316.607	-179.542	-316.432	-178.796	-14.8394	0.921224	0.175142	0.746081	-15.7607
oh2-sh	mPBE_TZ2P	oh2	sh	-529.224	-325.816	-186.703	-325.652	-187.377	-325.483	-186.694	-15.8539	0.851717	0.169117	0.6826	-16.7056
oh2-sh	mPW1K_TZ2P	oh2	sh	-781.782	-485.554	-280.907	-484.633	-281.273	-484.464	-280.913	-14.7917	0.529774	0.169567	0.360207	-15.3215
oh2-sh	mPW1PW_TZ2P	oh2	sh	-677.464	-419.655	-242.196	-419.006	-242.638	-418.843	-242.197	-15.0076	0.605093	0.163409	0.441683	-15.6127
oh2-sh	mPW2KPLYP_TZ2P	oh2	sh	-970.494	-605.802	-348.044	-605.38	-349.329	-605.029	-348.051	-15.018	1.63011	0.351387	1.27872	-16.6481
oh2-sh	mPW2PLYP_TZ2P	oh2	sh	-861.228	-536.884	-307.939	-536.42	-308.987	-536.139	-307.943	-15.0809	1.32391	0.280277	1.04363	-16.4049
oh2-sh	mPW_TZ2P	oh2	sh	-530.43	-326.526	-187.665	-326.29	-188.254	-326.123	-187.658	-15.4761	0.763449	0.167403	0.596045	-16.2395
oh2-sh	rev-DSD-BLYP-D4_TZ2P	oh2	sh	-967.261	-603.596	-346.967	-603.332	-348.366	-602.945	-346.97	-14.9152	1.78316	0.387185	1.39598	-16.6983
oh2-sh	rev-DSD-PBE-D4_TZ2P	oh2	sh	-954.168	-594.884	-342.551	-594.697	-343.948	-594.301	-342.552	-14.9405	1.79175	0.395721	1.39603	-16.7323
oh2-sh	rev-DSD-PBEP86-D4_TZ2P	oh2	sh	-956.14	-596.325	-343.459	-596.116	-344.863	-595.724	-343.461	-14.5614	1.79478	0.392233	1.40254	-16.3562
oh2-sh	revPBE_TZ2P	oh2	sh	-520.571	-321.249	-184.2	-321.109	-184.889	-320.934	-184.191	-14.2487	0.873235	0.174753	0.698482	-15.122
oh2-sh	revTPSS_TZ2P	oh2	sh	-542.29	-332.909	-193.534	-332.709	-194.032	-332.562	-193.528	-15.1964	0.650762	0.146192	0.50457	-15.8472
oh2-sh	B3LYP-D4_TZ2P	oh2	sh	-634.9	-393.7	-224.8	-393.2	-225.3	-393	-224.8	-15.7	-0.7	-0.2	-0.6	-16.4
oh2-sh	BLYP-D3BJ_TZ2P	oh2	sh	-513.5	-317.7	-179	-317.6	-179.7	-317.4	-179	-15.9	-0.9	-0.2	-0.7	-16.8
oh2-sh	PBE0-D4_TZ2P	oh2	sh	-679.9	-420.7	-242.3	-420.1	-242.7	-420	-242.3	-16.3	-0.6	-0.2	-0.5	-16.9

## Sheet: anionic_DFTaug-CCSD(T)
System	Level	Donor	Acceptor	Ecomplex_eq	EDonor_eq	EAcceptor_eq	EDonor_ghost	EAcceptor_ghost	EDonor	EAcceptor	dEcpc	BSSE	EDonor_bsse	EAcceptor_bsse	dE
fh-br	B3LYP-D4_AUG-ATZ2P	fh	br	-352.89	-227.303	-103.511	-226.664	-104.464	-226.51	-103.511	-20.9695	-1.10601	-0.153517	-0.952494	-22.0755
fh-br	B3LYP_AUG-ATZ2P	fh	br	-352.059	-227.234	-103.511	-226.594	-104.464	-226.441	-103.511	-20.208	-1.10601	-0.153517	-0.952494	-21.314
fh-br	BLYP-D3BJ_AUG-ATZ2P	fh	br	-282.904	-178.438	-82.1592	-178.345	-83.097	-178.197	-82.1592	-21.2197	-1.08678	-0.148984	-0.937796	-22.3065
fh-br	BLYP-D4_AUG-ATZ2P	fh	br	-282.911	-178.402	-82.1592	-178.31	-83.097	-178.161	-82.1592	-21.2626	-1.08678	-0.148984	-0.937796	-22.3494
fh-br	M06-2X_AUG-ATZ2P	fh	br	-452.956	-297.271	-133.867	-296.396	-134.739	-296.22	-133.867	-20.7695	-1.04792	-0.176388	-0.871533	-21.8174
fh-br	OLYP_AUG-ATZ2P	fh	br	-282.968	-181.065	-82.652	-180.519	-83.6055	-180.366	-82.652	-18.1436	-1.10686	-0.153367	-0.953491	-19.2505
fh-cl	B3LYP-D4_AUG-ATZ2P	fh	cl	-363.897	-227.303	-112.041	-226.198	-112.086	-226.043	-112.041	-24.3538	-0.199333	-0.154415	-0.0449176	-24.5532
fh-cl	B3LYP_AUG-ATZ2P	fh	cl	-363.059	-227.234	-112.041	-226.128	-112.086	-225.973	-112.041	-23.585	-0.199332	-0.154417	-0.0449148	-23.7844
fh-cl	BLYP-D3BJ_AUG-ATZ2P	fh	cl	-291.72	-178.438	-88.6712	-178.018	-88.7534	-177.864	-88.6712	-24.3752	-0.2361	-0.153989	-0.0821108	-24.6113
fh-cl	BLYP-D4_AUG-ATZ2P	fh	cl	-291.892	-178.402	-88.6712	-177.984	-88.7534	-177.83	-88.6712	-24.5824	-0.2361	-0.153989	-0.0821108	-24.8185
fh-cl	M06-2X_AUG-ATZ2P	fh	cl	-465.826	-297.271	-144.169	-295.848	-144.102	-295.684	-144.169	-24.2893	-0.0972094	-0.163931	0.066722	-24.3865
fh-cl	OLYP_AUG-ATZ2P	fh	cl	-291.78	-181.065	-89.2067	-180.08	-89.3131	-179.924	-89.2067	-21.2467	-0.261608	-0.155202	-0.106406	-21.5083
fh-f	B3LYP-D4_AUG-ATZ2P	fh	f	-406.671	-227.303	-134.073	-208.096	-134.142	-208	-134.073	-45.1303	-0.16459	-0.0956056	-0.0689839	-45.2949
fh-f	B3LYP_AUG-ATZ2P	fh	f	-406.191	-227.234	-134.073	-208.022	-134.142	-207.926	-134.073	-44.7194	-0.164589	-0.0956056	-0.0689832	-44.884
fh-f	BLYP-D3BJ_AUG-ATZ2P	fh	f	-323.052	-178.438	-100.754	-162.203	-100.847	-162.106	-100.754	-43.6703	-0.189738	-0.0969222	-0.092816	-43.8601
fh-f	BLYP-D4_AUG-ATZ2P	fh	f	-323.288	-178.402	-100.754	-162.171	-100.847	-162.075	-100.754	-43.9421	-0.189738	-0.0969222	-0.092816	-44.1318
fh-f	M06-2X_AUG-ATZ2P	fh	f	-526.865	-297.271	-181.885	-276.315	-181.959	-276.207	-181.885	-47.5267	-0.18171	-0.107838	-0.0738724	-47.7084
fh-f	OLYP_AUG-ATZ2P	fh	f	-320.907	-181.065	-99.3667	-162.594	-99.524	-162.492	-99.3667	-40.2156	-0.259344	-0.101971	-0.157373	-40.4749
nh3-ash2	B3LYP-D4_AUG-ATZ2P	nh3	ash2	-833.493	-522.721	-303.011	-522.45	-303.347	-522.383	-303.01	-7.35679	-0.40291	-0.0662088	-0.336701	-7.7597
nh3-ash2	B3LYP_AUG-ATZ2P	nh3	ash2	-830.636	-522.304	-301.605	-522.029	-301.941	-521.962	-301.604	-6.32393	-0.402909	-0.066209	-0.3367	-6.72684
nh3-ash2	BLYP-D3BJ_AUG-ATZ2P	nh3	ash2	-692.083	-435.771	-247.759	-435.684	-248.259	-435.606	-247.759	-7.97528	-0.578037	-0.0781894	-0.499847	-8.55331
nh3-ash2	BLYP-D4_AUG-ATZ2P	nh3	ash2	-692.302	-435.447	-248.498	-435.365	-248.998	-435.287	-248.498	-7.77904	-0.578037	-0.0781894	-0.499847	-8.35708
nh3-ash2	M06-2X_AUG-ATZ2P	nh3	ash2	-1023.03	-636.769	-378.779	-636.448	-379.086	-636.426	-378.775	-7.1453	-0.332752	-0.0218528	-0.3109	-7.47805
nh3-ash2	OLYP_AUG-ATZ2P	nh3	ash2	-696.532	-441.377	-248.8	-441.326	-249.491	-441.249	-248.8	-5.58703	-0.767685	-0.0773094	-0.690376	-6.35472
nh3-nh2	B3LYP-D4_AUG-ATZ2P	nh3	nh2	-929.061	-522.721	-392.045	-521.878	-392.299	-521.805	-392.062	-13.9842	-0.310168	-0.0729942	-0.237174	-14.2943
nh3-nh2	B3LYP_AUG-ATZ2P	nh3	nh2	-926.967	-522.304	-391.533	-521.455	-391.789	-521.382	-391.552	-12.8199	-0.310169	-0.0729939	-0.237175	-13.13
nh3-nh2	BLYP-D3BJ_AUG-ATZ2P	nh3	nh2	-770.734	-435.771	-320.894	-435.33	-321.616	-435.243	-320.868	-13.2346	-0.834551	-0.0863685	-0.748182	-14.0692
nh3-nh2	BLYP-D4_AUG-ATZ2P	nh3	nh2	-771.03	-435.447	-321.086	-435.014	-321.805	-434.927	-321.057	-13.6625	-0.834551	-0.0863685	-0.748182	-14.4971
nh3-nh2	M06-2X_AUG-ATZ2P	nh3	nh2	-1137.05	-636.769	-485.996	-635.809	-486.084	-635.773	-486.013	-14.177	-0.106528	-0.0361395	-0.0703884	-14.2836
nh3-nh2	OLYP_AUG-ATZ2P	nh3	nh2	-775.154	-441.377	-322.616	-440.784	-323.763	-440.713	-322.597	-9.9242	-1.23691	-0.0715072	-1.16541	-11.1611
nh3-ph2	B3LYP-D4_AUG-ATZ2P	nh3	ph2	-853.504	-522.721	-323.031	-522.463	-323.117	-522.396	-323.03	-7.59718	-0.15458	-0.0676357	-0.0869443	-7.75176
nh3-ph2	B3LYP_AUG-ATZ2P	nh3	ph2	-850.706	-522.304	-321.418	-522.042	-321.505	-521.975	-321.418	-6.82908	-0.154576	-0.0676337	-0.0869427	-6.98365
nh3-ph2	BLYP-D3BJ_AUG-ATZ2P	nh3	ph2	-709.986	-435.771	-265.531	-435.713	-265.733	-435.63	-265.523	-8.39103	-0.293213	-0.0831152	-0.210098	-8.68425
nh3-ph2	BLYP-D4_AUG-ATZ2P	nh3	ph2	-710.303	-435.447	-266.67	-435.394	-266.872	-435.311	-266.662	-7.89321	-0.293213	-0.0831152	-0.210098	-8.18642
nh3-ph2	M06-2X_AUG-ATZ2P	nh3	ph2	-1041.38	-636.769	-396.975	-636.452	-397.03	-636.431	-396.978	-7.5596	-0.0728843	-0.0212183	-0.0516659	-7.63249
nh3-ph2	OLYP_AUG-ATZ2P	nh3	ph2	-715.597	-441.377	-267.846	-441.328	-268.163	-441.251	-267.84	-5.97418	-0.399837	-0.0769477	-0.322889	-6.37401
oh2-oh	B3LYP-D4_AUG-ATZ2P	oh2	oh	-701.6	-394.653	-279.216	-387.473	-279.336	-387.392	-279.216	-27.5302	-0.201262	-0.0810795	-0.120183	-27.7314
oh2-oh	B3LYP_AUG-ATZ2P	oh2	oh	-700.379	-394.458	-279.047	-387.269	-279.168	-387.188	-279.047	-26.6726	-0.201261	-0.0810789	-0.120182	-26.8739
oh2-oh	BLYP-D3BJ_AUG-ATZ2P	oh2	oh	-565.12	-318.702	-219.384	-312.979	-219.671	-312.89	-219.343	-26.6171	-0.416635	-0.0884486	-0.328186	-27.0337
oh2-oh	BLYP-D4_AUG-ATZ2P	oh2	oh	-565.409	-318.548	-219.449	-312.836	-219.734	-312.748	-219.406	-26.9951	-0.416635	-0.0884486	-0.328186	-27.4117
oh2-oh	M06-2X_AUG-ATZ2P	oh2	oh	-890.646	-499.06	-362.215	-491.219	-362.302	-491.161	-362.231	-29.2442	-0.127802	-0.0576775	-0.0701242	-29.372
oh2-oh	OLYP_AUG-ATZ2P	oh2	oh	-567.328	-323.706	-219.986	-316.961	-220.583	-316.881	-219.975	-22.9477	-0.687614	-0.079568	-0.608046	-23.6353
oh2-sh	B3LYP-D4_AUG-ATZ2P	oh2	sh	-637.448	-394.653	-227.375	-394.07	-227.397	-393.966	-227.373	-15.2914	-0.128546	-0.10491	-0.0236355	-15.4199
oh2-sh	B3LYP_AUG-ATZ2P	oh2	sh	-635.704	-394.458	-226.945	-393.873	-226.967	-393.768	-226.943	-14.1725	-0.128546	-0.10491	-0.0236356	-14.301
oh2-sh	BLYP-D3BJ_AUG-ATZ2P	oh2	sh	-516.714	-318.702	-182.357	-318.475	-182.412	-318.363	-182.348	-15.4791	-0.17648	-0.11255	-0.06393	-15.6555
oh2-sh	BLYP-D4_AUG-ATZ2P	oh2	sh	-516.8	-318.548	-182.482	-318.325	-182.536	-318.213	-182.472	-15.5947	-0.17648	-0.11255	-0.06393	-15.7712
oh2-sh	M06-2X_AUG-ATZ2P	oh2	sh	-802.827	-499.06	-288.574	-498.336	-288.554	-498.263	-288.577	-15.1441	-0.0490385	-0.0722212	0.0231827	-15.1931
oh2-sh	OLYP_AUG-ATZ2P	oh2	sh	-521.13	-323.706	-185.078	-323.309	-185.174	-323.208	-185.075	-12.1452	-0.200741	-0.101103	-0.099638	-12.346

## Sheet: large_DFT-CCSD(T)
System	Level	Donor	Acceptor	Ecomplex_eq	EDonor_eq	EAcceptor_eq	EDonor_ghost	EAcceptor_ghost	EDonor	EAcceptor	dEcpc	BSSE	EDonor_bsse	EAcceptor_bsse	dE
amo-och2	B1LYP_TZ2P	amo	och2	-1620	-989.2	-627.2	-989.1	-627.2	-989	-627.1	-3.4	-0.2	-0.1	-0.1	-3.6
amo-och2	B1PW91_TZ2P	amo	och2	-1658.6	-1014.4	-641.3	-1014.3	-641.3	-1014.2	-641.2	-2.6	-0.2	-0.1	-0.1	-2.9
amo-och2	B2KPLYP_TZ2P	amo	och2	-2363.8	-1441	-917.6	-1441.3	-918.1	-1440.9	-917.5	-4.2	-1.1	-0.4	-0.6	-5.3
amo-och2	B2PLYP_TZ2P	amo	och2	-2082.1	-1269.7	-807.7	-1269.9	-808.1	-1269.6	-807.7	-3.9	-0.8	-0.3	-0.5	-4.7
amo-och2	B2TPLYP_TZ2P	amo	och2	-2183.2	-1331.2	-847.1	-1331.4	-847.6	-1331.1	-847.1	-4	-0.8	-0.3	-0.5	-4.9
amo-och2	B3LYP_TZ2P	amo	och2	-1559.5	-952.6	-603.3	-952.6	-603.3	-952.5	-603.2	-3.4	-0.2	-0.1	-0.1	-3.6
amo-och2	B3LYPs_TZ2P	amo	och2	-1498.4	-915.6	-579	-915.6	-579	-915.5	-578.9	-3.6	-0.2	-0.1	-0.1	-3.8
amo-och2	BEE_TZ2P	amo	och2	-1308.7	-801.5	-504.4	-801.6	-504.5	-801.5	-504.4	-2.5	-0.2	-0.1	-0.1	-2.7
amo-och2	BHandHLYP_TZ2P	amo	och2	-1962	-1197.3	-760.4	-1197.2	-760.4	-1197.1	-760.3	-4	-0.2	-0.1	-0.1	-4.2
amo-och2	BHandH_TZ2P	amo	och2	-2035.2	-1244	-784.2	-1243.9	-784.1	-1243.8	-783.9	-6.8	-0.2	-0.1	-0.1	-7
amo-och2	BLYP-D4_TZ2P	amo	och2	-1281.8	-782.8	-494.2	-782.9	-494.2	-782.8	-494.1	-4.6	-0.2	-0.1	-0.1	-4.8
amo-och2	BLYP_TZ2P	amo	och2	-1275.5	-779.6	-492.8	-779.6	-492.9	-779.5	-492.8	-2.8	-0.2	-0.1	-0.1	-3
amo-och2	BP86-D4_TZ2P	amo	och2	-1319.6	-807.4	-507.8	-807.5	-507.8	-807.4	-507.7	-4.3	-0.2	-0.1	-0.1	-4.4
amo-och2	BP86_TZ2P	amo	och2	-1315.9	-805.7	-507.1	-805.8	-507.1	-805.7	-507	-2.9	-0.2	-0.1	-0.1	-3.1
amo-och2	CAM-B3LYP_TZ2P	amo	och2	-1948.2	-1189.2	-754.5	-1189.2	-754.5	-1189.1	-754.4	-4.2	-0.2	-0.1	-0.1	-4.4
amo-och2	CAMY-B3LYP_TZ2P	amo	och2	-1865.3	-1138.7	-722.1	-1138.6	-722	-1138.5	-721.9	-4.4	-0.2	-0.1	-0.1	-4.6
amo-och2	HTBS_TZ2P	amo	och2	-1324.2	-811.9	-509.9	-812	-509.9	-811.9	-509.8	-2.2	-0.2	-0.1	-0.1	-2.4
amo-och2	KMLYP_TZ2P	amo	och2	-2095	-1279.8	-809.3	-1279.7	-809.2	-1279.6	-809.1	-5.6	-0.3	-0.1	-0.1	-5.8
amo-och2	LS1-TPSS_TZ2P	amo	och2	-2588.7	-1578	-1005.1	-1578.5	-1005.9	-1577.9	-1005	-4.2	-1.4	-0.5	-0.9	-5.6
amo-och2	M06-2X_TZ2P	amo	och2	-1938.3	-1182.7	-750.8	-1182.7	-750.8	-1182.6	-750.7	-4.6	-0.2	-0.1	-0.1	-4.8
amo-och2	M06-HF_TZ2P	amo	och2	-2391.9	-1458.4	-928.5	-1458.4	-928.5	-1458.2	-928.4	-4.7	-0.2	-0.1	-0.1	-4.9
amo-och2	M06L_TZ2P	amo	och2	-1415.8	-864.5	-547	-864.5	-547.1	-864.4	-546.9	-3.9	-0.4	-0.1	-0.2	-4.3
amo-och2	M06_TZ2P	amo	och2	-1647.8	-1006.4	-637.3	-1006.3	-637.3	-1006.2	-637.2	-3.9	-0.2	-0.1	-0.1	-4.1
amo-och2	MVS_TZ2P	amo	och2	-1473	-903	-565.5	-903	-565.5	-902.8	-565.3	-4.3	-0.3	-0.1	-0.2	-4.6
amo-och2	O3LYP_TZ2P	amo	och2	-1620.2	-993.5	-618.3	-993.5	-618.2	-993.4	-618.1	-8.1	-0.2	-0.1	-0.1	-8.3
amo-och2	OLYP-D4_TZ2P	amo	och2	-1311.4	-802.8	-504.2	-802.9	-504.3	-802.7	-504.1	-4.1	-0.3	-0.1	-0.2	-4.4
amo-och2	OLYP_TZ2P	amo	och2	-1294.2	-792.9	-499.9	-792.9	-499.9	-792.8	-499.8	-1.2	-0.3	-0.1	-0.2	-1.5
amo-och2	OPBE-D4_TZ2P	amo	och2	-1350.7	-828.5	-518.4	-828.5	-518.5	-828.4	-518.3	-3.5	-0.3	-0.1	-0.2	-3.8
amo-och2	OPBE0_TZ2P	amo	och2	-1674.7	-1025.8	-647.2	-1025.8	-647.2	-1025.6	-647	-1.4	-0.3	-0.1	-0.1	-1.7
amo-och2	OPBE_TZ2P	amo	och2	-1333.4	-818.6	-514.1	-818.6	-514.1	-818.5	-514	-0.5	-0.3	-0.1	-0.2	-0.7
amo-och2	PBE-D4_TZ2P	amo	och2	-1331.4	-814.6	-511.6	-814.7	-511.7	-814.6	-511.6	-4.9	-0.2	-0.1	-0.1	-5.1
amo-och2	PBE0-DH_TZ2P	amo	och2	-2042.4	-1247.3	-790.4	-1247.4	-790.6	-1247.2	-790.3	-4.2	-0.5	-0.2	-0.3	-4.7
amo-och2	PBE0_TZ2P	amo	och2	-1670.6	-1021.6	-644.8	-1021.5	-644.8	-1021.4	-644.7	-4	-0.2	-0.1	-0.1	-4.2
amo-och2	PBE_TZ2P	amo	och2	-1328.5	-813.2	-511.1	-813.3	-511.1	-813.2	-511	-4	-0.2	-0.1	-0.1	-4.2
amo-och2	PBEsol_TZ2P	amo	och2	-1365.5	-837.2	-523.4	-837.3	-523.4	-837.2	-523.3	-4.7	-0.2	-0.1	-0.1	-4.9
amo-och2	PW91_TZ2P	amo	och2	-1335.1	-817.1	-513.5	-817.2	-513.5	-817.1	-513.4	-4.3	-0.2	-0.1	-0.1	-4.5
amo-och2	RPBE_TZ2P	amo	och2	-1290	-789.2	-498	-789.3	-498.1	-789.2	-497.9	-2.6	-0.2	-0.1	-0.1	-2.8
amo-och2	S12H_TZ2P	amo	och2	-1664.9	-1017.2	-642.3	-1017.2	-642.2	-1017.1	-642.1	-5.2	-0.2	-0.1	-0.1	-5.4
amo-och2	TPSSH_TZ2P	amo	och2	-1484.7	-906.7	-574.3	-906.7	-574.4	-906.6	-574.3	-3.4	-0.2	-0.1	-0.1	-3.6
amo-och2	TPSS_TZ2P	amo	och2	-1350.8	-825.1	-522.2	-825.1	-522.3	-825	-522.2	-3.3	-0.2	-0.1	-0.1	-3.5
amo-och2	VWN_TZ2P	amo	och2	-1409.4	-864.6	-537.8	-864.6	-537.8	-864.5	-537.7	-6.9	-0.2	-0.1	-0.1	-7
amo-och2	WB97X-D4_TZ2P	amo	och2	-2199	-1341.4	-852.1	-1341.4	-852.1	-1341.3	-852	-5.2	-0.2	-0.1	-0.1	-5.4
amo-och2	WB97X_TZ2P	amo	och2	-2198.6	-1341.3	-852.1	-1341.2	-852.1	-1341.1	-851.9	-5	-0.2	-0.1	-0.1	-5.2
amo-och2	WB97_TZ2P	amo	och2	-2259.1	-1378.2	-875.6	-1378.2	-875.6	-1378.1	-875.5	-5.1	-0.2	-0.1	-0.1	-5.3
amo-och2	X3LYP_TZ2P	amo	och2	-1588	-969.9	-614.1	-969.9	-614.1	-969.8	-614	-3.9	-0.2	-0.1	-0.1	-4.1
amo-och2	XLYP_TZ2P	amo	och2	-1272.5	-777.3	-491.8	-777.4	-491.8	-777.3	-491.7	-3.2	-0.2	-0.1	-0.1	-3.4
amo-och2	mPBE_TZ2P	amo	och2	-1318.2	-806.8	-507.6	-806.9	-507.6	-806.8	-507.5	-3.7	-0.2	-0.1	-0.1	-3.9
amo-och2	mPW1K_TZ2P	amo	och2	-1906.7	-1165.1	-737.7	-1165.1	-737.7	-1164.9	-737.6	-3.6	-0.2	-0.1	-0.1	-3.9
amo-och2	mPW1PW_TZ2P	amo	och2	-1663.1	-1016.8	-642.7	-1016.7	-642.7	-1016.6	-642.6	-3.4	-0.2	-0.1	-0.1	-3.6
amo-och2	mPW2KPLYP_TZ2P	amo	och2	-2365.5	-1441.9	-918.1	-1442.1	-918.6	-1441.7	-918	-4.5	-1	-0.4	-0.6	-5.6
amo-och2	mPW2PLYP_TZ2P	amo	och2	-2104.8	-1283.3	-816.3	-1283.5	-816.6	-1283.2	-816.2	-4.4	-0.7	-0.3	-0.4	-5.1
amo-och2	mPW_TZ2P	amo	och2	-1318.8	-807.2	-508.4	-807.2	-508.4	-807.1	-508.3	-3.1	-0.2	-0.1	-0.1	-3.3
amo-och2	rev-DSD-BLYP-D4_TZ2P	amo	och2	-2361.3	-1438.6	-916.9	-1439	-917.6	-1438.5	-916.9	-4.6	-1.2	-0.5	-0.7	-5.8
amo-och2	rev-DSD-PBE-D4_TZ2P	amo	och2	-2332.7	-1421.4	-905.6	-1421.8	-906.3	-1421.4	-905.6	-4.4	-1.2	-0.5	-0.7	-5.6
amo-och2	rev-DSD-PBEP86-D4_TZ2P	amo	och2	-2334.8	-1422.5	-906.8	-1422.9	-907.5	-1422.5	-906.8	-4.2	-1.2	-0.5	-0.7	-5.4
amo-och2	revPBE_TZ2P	amo	och2	-1294.2	-792.1	-499.6	-792.2	-499.7	-792.1	-499.6	-2.3	-0.2	-0.1	-0.1	-2.5
amo-och2	revTPSS_TZ2P	amo	och2	-1354.2	-826.4	-524.1	-826.4	-524.2	-826.3	-524.1	-3.5	-0.2	-0.1	-0.1	-3.7
amo-och2	B3LYP-D4_TZ2P	amo	och2	-1563.99	-954.819	-604.205	-954.792	-604.205	-954.696	-604.104	-4.7675	-0.196189	-0.0954355	-0.100753	-4.96369
amo-och2	BLYP-D3BJ_TZ2P	amo	och2	-1282.01	-782.928	-494.275	-782.991	-494.331	-782.894	-494.23	-4.60931	-0.197725	-0.0974188	-0.100306	-4.80703
amo-och2	PBE0-D4_TZ2P	amo	och2	-1673.04	-1022.69	-645.277	-1022.66	-645.259	-1022.56	-645.148	-4.86583	-0.214173	-0.103259	-0.110914	-5.08
ams-och2	B1LYP_TZ2P	ams	och2	-1518.7	-887.4	-627.2	-887.4	-627.2	-887.3	-627.1	-3.9	-0.2	-0.1	-0.1	-4.1
ams-och2	B1PW91_TZ2P	ams	och2	-1559.3	-914.6	-641.3	-914.7	-641.3	-914.5	-641.2	-3.1	-0.3	-0.1	-0.1	-3.4
ams-och2	B2KPLYP_TZ2P	ams	och2	-2212.4	-1288.9	-917.6	-1289.3	-918.2	-1288.8	-917.5	-4.7	-1.1	-0.5	-0.7	-5.9
ams-och2	B2PLYP_TZ2P	ams	och2	-1950.1	-1137.2	-807.7	-1137.4	-808.2	-1137.1	-807.7	-4.4	-0.8	-0.4	-0.5	-5.2
ams-och2	B2TPLYP_TZ2P	ams	och2	-2044.3	-1191.7	-847.1	-1191.9	-847.6	-1191.6	-847.1	-4.5	-0.9	-0.4	-0.5	-5.5
ams-och2	B3LYP_TZ2P	ams	och2	-1462.6	-855.2	-603.3	-855.3	-603.3	-855.2	-603.2	-3.9	-0.2	-0.1	-0.1	-4.1
ams-och2	B3LYPs_TZ2P	ams	och2	-1406	-822.7	-579	-822.8	-579	-822.7	-578.9	-4	-0.2	-0.1	-0.1	-4.3
ams-och2	BEE_TZ2P	ams	och2	-1234	-726.3	-504.4	-726.4	-504.5	-726.3	-504.4	-3	-0.2	-0.1	-0.1	-3.2
ams-och2	BHandHLYP_TZ2P	ams	och2	-1837.3	-1072.1	-760.4	-1072.1	-760.4	-1071.9	-760.3	-4.5	-0.3	-0.2	-0.1	-4.8
ams-och2	BHandH_TZ2P	ams	och2	-1909	-1117	-784.2	-1117.1	-784	-1117	-783.9	-7.5	-0.3	-0.2	-0.1	-7.8
ams-och2	BLYP-D4_TZ2P	ams	och2	-1205.4	-705.9	-494.2	-706	-494.2	-705.8	-494.1	-5.2	-0.2	-0.1	-0.1	-5.4
ams-och2	BLYP_TZ2P	ams	och2	-1197.3	-701	-492.8	-701.1	-492.9	-701	-492.8	-3.2	-0.2	-0.1	-0.1	-3.5
ams-och2	BP86-D4_TZ2P	ams	och2	-1243.9	-731.1	-507.8	-731.2	-507.8	-731	-507.7	-4.9	-0.2	-0.1	-0.1	-5.1
ams-och2	BP86_TZ2P	ams	och2	-1239	-728.3	-507.1	-728.4	-507.1	-728.3	-507	-3.4	-0.2	-0.1	-0.1	-3.6
ams-och2	CAM-B3LYP_TZ2P	ams	och2	-1840.9	-1081.3	-754.5	-1081.4	-754.5	-1081.3	-754.4	-4.8	-0.2	-0.1	-0.1	-5
ams-och2	CAMY-B3LYP_TZ2P	ams	och2	-1761.3	-1034.1	-722.1	-1034.1	-722	-1034	-721.9	-4.9	-0.2	-0.1	-0.1	-5.2
ams-och2	HTBS_TZ2P	ams	och2	-1248.4	-735.6	-509.9	-735.7	-509.9	-735.6	-509.8	-2.7	-0.2	-0.1	-0.1	-2.9
ams-och2	KMLYP_TZ2P	ams	och2	-1963.6	-1147.8	-809.3	-1147.9	-809.2	-1147.7	-809.1	-6.2	-0.3	-0.2	-0.1	-6.5
ams-och2	LS1-TPSS_TZ2P	ams	och2	-2423.8	-1412.5	-1005.1	-1413	-1005.9	-1412.4	-1005	-4.7	-1.5	-0.6	-0.9	-6.2
ams-och2	M06-2X_TZ2P	ams	och2	-1817.8	-1061.6	-750.8	-1061.6	-750.8	-1061.5	-750.7	-5.1	-0.2	-0.1	-0.1	-5.4
ams-och2	M06-HF_TZ2P	ams	och2	-2240	-1306	-928.5	-1306.1	-928.5	-1305.9	-928.4	-5.2	-0.3	-0.2	-0.1	-5.5
ams-och2	M06L_TZ2P	ams	och2	-1333.4	-781.4	-547	-781.4	-547.1	-781.3	-546.8	-4.6	-0.4	-0.2	-0.2	-5
ams-och2	M06_TZ2P	ams	och2	-1543.9	-901.8	-637.3	-901.8	-637.3	-901.7	-637.1	-4.5	-0.3	-0.1	-0.1	-4.8
ams-och2	MVS_TZ2P	ams	och2	-1389.5	-818.8	-565.5	-818.8	-565.5	-818.7	-565.3	-5	-0.3	-0.1	-0.2	-5.3
ams-och2	O3LYP_TZ2P	ams	och2	-1525.1	-897.7	-618.3	-897.7	-618.2	-897.6	-618.1	-8.8	-0.2	-0.1	-0.1	-9.1
ams-och2	OLYP-D4_TZ2P	ams	och2	-1236.9	-727.6	-504.2	-727.7	-504.3	-727.6	-504.1	-4.8	-0.3	-0.1	-0.2	-5.1
ams-och2	OLYP_TZ2P	ams	och2	-1216.9	-715.2	-499.9	-715.3	-499.9	-715.1	-499.8	-1.5	-0.3	-0.1	-0.2	-1.8
ams-och2	OPBE-D4_TZ2P	ams	och2	-1278	-755	-518.4	-755.1	-518.5	-754.9	-518.3	-4.3	-0.3	-0.1	-0.2	-4.6
ams-och2	OPBE0_TZ2P	ams	och2	-1576.3	-926.9	-647.2	-926.9	-647.2	-926.8	-647	-1.9	-0.3	-0.1	-0.2	-2.2
ams-och2	OPBE_TZ2P	ams	och2	-1258.3	-743.1	-514.1	-743.2	-514.1	-743	-514	-0.9	-0.3	-0.1	-0.2	-1.2
ams-och2	PBE-D4_TZ2P	ams	och2	-1256.5	-739.1	-511.6	-739.2	-511.7	-739.1	-511.6	-5.5	-0.2	-0.1	-0.1	-5.7
ams-och2	PBE0-DH_TZ2P	ams	och2	-1917.7	-1122	-790.4	-1122.2	-790.6	-1121.9	-790.2	-4.7	-0.6	-0.3	-0.3	-5.3
ams-och2	PBE0_TZ2P	ams	och2	-1571.7	-922	-644.8	-922.1	-644.8	-922	-644.7	-4.5	-0.3	-0.1	-0.1	-4.8
ams-och2	PBE_TZ2P	ams	och2	-1252.8	-737	-511.1	-737.1	-511.1	-737	-511	-4.5	-0.2	-0.1	-0.1	-4.7
ams-och2	PBEsol_TZ2P	ams	och2	-1288.2	-759.3	-523.4	-759.4	-523.4	-759.3	-523.3	-5.2	-0.2	-0.1	-0.1	-5.5
ams-och2	PW91_TZ2P	ams	och2	-1258.5	-740	-513.5	-740.1	-513.5	-740	-513.4	-4.8	-0.2	-0.1	-0.1	-5
ams-och2	RPBE_TZ2P	ams	och2	-1216	-714.7	-498	-714.8	-498.1	-714.7	-497.9	-3	-0.3	-0.1	-0.1	-3.3
ams-och2	S12H_TZ2P	ams	och2	-1567.6	-919.2	-642.3	-919.3	-642.2	-919.2	-642.1	-5.8	-0.3	-0.1	-0.1	-6.1
ams-och2	TPSSH_TZ2P	ams	och2	-1398.7	-820.2	-574.3	-820.2	-574.4	-820.1	-574.3	-3.9	-0.2	-0.1	-0.1	-4.1
ams-och2	TPSS_TZ2P	ams	och2	-1273.9	-747.7	-522.2	-747.7	-522.3	-747.6	-522.2	-3.8	-0.2	-0.1	-0.1	-4
ams-och2	VWN_TZ2P	ams	och2	-1328.2	-782.7	-537.8	-782.9	-537.7	-782.8	-537.7	-7.5	-0.2	-0.1	-0.1	-7.7
ams-och2	WB97X-D4_TZ2P	ams	och2	-2093.7	-1235.5	-852.1	-1235.5	-852.1	-1235.4	-852	-5.8	-0.3	-0.1	-0.1	-6.1
ams-och2	WB97X_TZ2P	ams	och2	-2093.2	-1235.3	-852.1	-1235.3	-852.1	-1235.1	-851.9	-5.6	-0.3	-0.1	-0.1	-5.9
ams-och2	WB97_TZ2P	ams	och2	-2155.3	-1273.8	-875.6	-1273.8	-875.6	-1273.6	-875.5	-5.7	-0.3	-0.1	-0.1	-5.9
ams-och2	X3LYP_TZ2P	ams	och2	-1489.4	-870.8	-614.1	-870.8	-614.1	-870.7	-614	-4.3	-0.2	-0.1	-0.1	-4.6
ams-och2	XLYP_TZ2P	ams	och2	-1194.5	-698.8	-491.8	-699	-491.8	-698.8	-491.7	-3.6	-0.2	-0.1	-0.1	-3.8
ams-och2	mPBE_TZ2P	ams	och2	-1242.9	-731	-507.6	-731.1	-507.6	-731	-507.5	-4.1	-0.2	-0.1	-0.1	-4.4
ams-och2	mPW1K_TZ2P	ams	och2	-1790.7	-1048.5	-737.7	-1048.6	-737.7	-1048.4	-737.5	-4.1	-0.3	-0.2	-0.1	-4.4
ams-och2	mPW1PW_TZ2P	ams	och2	-1563.6	-916.8	-642.7	-916.8	-642.7	-916.7	-642.6	-3.9	-0.3	-0.1	-0.1	-4.1
ams-och2	mPW2KPLYP_TZ2P	ams	och2	-2213.9	-1289.7	-918.1	-1290	-918.7	-1289.6	-918	-5	-1.1	-0.5	-0.7	-6.1
ams-och2	mPW2PLYP_TZ2P	ams	och2	-1971.2	-1149.2	-816.3	-1149.4	-816.7	-1149.1	-816.2	-4.9	-0.8	-0.3	-0.5	-5.7
ams-och2	mPW_TZ2P	ams	och2	-1242.5	-730.4	-508.4	-730.5	-508.4	-730.3	-508.3	-3.6	-0.2	-0.1	-0.1	-3.8
ams-och2	rev-DSD-BLYP-D4_TZ2P	ams	och2	-2211	-1287.7	-916.9	-1288.1	-917.6	-1287.6	-916.9	-5.1	-1.3	-0.5	-0.8	-6.4
ams-och2	rev-DSD-PBE-D4_TZ2P	ams	och2	-2186.7	-1274.8	-905.6	-1275.2	-906.4	-1274.7	-905.6	-4.9	-1.3	-0.5	-0.8	-6.3
ams-och2	rev-DSD-PBEP86-D4_TZ2P	ams	och2	-2187.6	-1274.8	-906.8	-1275.2	-907.6	-1274.7	-906.8	-4.7	-1.3	-0.5	-0.8	-6
ams-och2	revPBE_TZ2P	ams	och2	-1219.8	-717.3	-499.6	-717.4	-499.7	-717.3	-499.5	-2.7	-0.2	-0.1	-0.1	-2.9
ams-och2	revTPSS_TZ2P	ams	och2	-1277.6	-749.3	-524.1	-749.4	-524.2	-749.3	-524.1	-4	-0.2	-0.1	-0.1	-4.2
ams-och2	B3LYP-D4_TZ2P	ams	och2	-1468.5	-858.655	-604.205	-858.719	-604.201	-858.587	-604.094	-5.40018	-0.239011	-0.131885	-0.107126	-5.63919
ams-och2	BLYP-D3BJ_TZ2P	ams	och2	-1205.78	-706.071	-494.275	-706.177	-494.333	-706.053	-494.227	-5.20864	-0.229098	-0.123813	-0.105285	-5.43774
ams-och2	PBE0-D4_TZ2P	ams	och2	-1574.81	-923.771	-645.277	-923.832	-645.253	-923.694	-645.135	-5.50741	-0.256278	-0.138206	-0.118072	-5.76369
delto-och2dz	B1LYP_TZ2P	delto	och2dz	-2376	-1744.8	-626.7	-1744.6	-626.7	-1744.5	-626.5	-4.3	-0.3	-0.1	-0.2	-4.5
delto-och2dz	B1PW91_TZ2P	delto	och2dz	-2445	-1801	-640.7	-1800.9	-640.8	-1800.8	-640.6	-3	-0.3	-0.1	-0.2	-3.3
delto-och2dz	B2KPLYP_TZ2P	delto	och2dz	-3476.3	-2552.6	-917	-2552.8	-917.7	-2552.4	-916.9	-5.5	-1.2	-0.4	-0.8	-6.7
delto-och2dz	B2PLYP_TZ2P	delto	och2dz	-3061.9	-2248.7	-807.3	-2248.8	-807.8	-2248.5	-807.3	-5	-0.9	-0.3	-0.6	-5.9
delto-och2dz	B2TPLYP_TZ2P	delto	och2dz	-3210.2	-2357.3	-846.6	-2357.4	-847.2	-2357.1	-846.6	-5.2	-1	-0.3	-0.7	-6.2
delto-och2dz	B3LYP_TZ2P	delto	och2dz	-2289.9	-1682.6	-602.8	-1682.5	-602.9	-1682.4	-602.7	-4.2	-0.3	-0.1	-0.2	-4.5
delto-och2dz	B3LYPs_TZ2P	delto	och2dz	-2203.1	-1619.9	-578.6	-1619.7	-578.7	-1619.6	-578.5	-4.3	-0.3	-0.1	-0.2	-4.6
delto-och2dz	BEE_TZ2P	delto	och2dz	-1937.5	-1429.9	-504.5	-1429.8	-504.6	-1429.7	-504.4	-2.8	-0.3	-0.1	-0.1	-3.1
delto-och2dz	BHandHLYP_TZ2P	delto	och2dz	-2873.9	-2109	-759.4	-2108.8	-759.5	-2108.7	-759.3	-5.1	-0.3	-0.1	-0.2	-5.5
delto-och2dz	BHandH_TZ2P	delto	och2dz	-3003.6	-2211.9	-783.1	-2211.8	-783.1	-2211.7	-782.9	-8.2	-0.3	-0.1	-0.2	-8.6
delto-och2dz	BLYP-D4_TZ2P	delto	och2dz	-1887.3	-1387.1	-494.2	-1386.9	-494.2	-1386.8	-494.1	-5.8	-0.3	-0.1	-0.1	-6.1
delto-och2dz	BLYP_TZ2P	delto	och2dz	-1874	-1377.5	-492.8	-1377.3	-492.9	-1377.2	-492.8	-3.5	-0.3	-0.1	-0.1	-3.7
delto-och2dz	BP86-D4_TZ2P	delto	och2dz	-1953.1	-1440	-507.7	-1439.9	-507.8	-1439.8	-507.7	-5.1	-0.2	-0.1	-0.1	-5.3
delto-och2dz	BP86_TZ2P	delto	och2dz	-1944.9	-1434.3	-507.1	-1434.2	-507.1	-1434.1	-507	-3.2	-0.2	-0.1	-0.1	-3.5
delto-och2dz	CAM-B3LYP_TZ2P	delto	och2dz	-2870	-2110.6	-753.9	-2110.5	-753.9	-2110.4	-753.8	-5.3	-0.3	-0.1	-0.2	-5.5
delto-och2dz	CAMY-B3LYP_TZ2P	delto	och2dz	-2746.9	-2019.7	-721.5	-2019.6	-721.5	-2019.5	-721.3	-5.4	-0.3	-0.1	-0.2	-5.7
delto-och2dz	HTBS_TZ2P	delto	och2dz	-1962.1	-1449.7	-509.9	-1449.6	-509.9	-1449.5	-509.8	-2.3	-0.3	-0.1	-0.1	-2.5
delto-och2dz	KMLYP_TZ2P	delto	och2dz	-3083.2	-2267.9	-808.1	-2267.8	-808.1	-2267.7	-807.9	-6.9	-0.4	-0.1	-0.2	-7.2
delto-och2dz	LS1-TPSS_TZ2P	delto	och2dz	-3813.4	-2801.8	-1004.5	-2802.2	-1005.6	-2801.7	-1004.4	-5.4	-1.6	-0.5	-1.1	-7
delto-och2dz	M06-2X_TZ2P	delto	och2dz	-2845.8	-2089.7	-750.2	-2089.6	-750.3	-2089.5	-750.1	-5.6	-0.3	-0.1	-0.2	-5.9
delto-och2dz	M06-HF_TZ2P	delto	och2dz	-3501.2	-2567.6	-927.6	-2567.5	-927.7	-2567.4	-927.5	-5.6	-0.3	-0.1	-0.2	-5.9
delto-och2dz	M06L_TZ2P	delto	och2dz	-2088.9	-1537.2	-546.5	-1537.1	-546.7	-1536.9	-546.4	-4.7	-0.5	-0.1	-0.3	-5.2
delto-och2dz	M06_TZ2P	delto	och2dz	-2423.6	-1782	-636.7	-1781.9	-636.8	-1781.8	-636.5	-4.6	-0.3	-0.1	-0.2	-4.9
delto-och2dz	MVS_TZ2P	delto	och2dz	-2179.2	-1608.5	-565	-1608.4	-565.1	-1608.3	-564.9	-5.3	-0.4	-0.1	-0.3	-5.7
delto-och2dz	O3LYP_TZ2P	delto	och2dz	-2417.7	-1790.5	-617.5	-1790.4	-617.5	-1790.3	-617.3	-9.5	-0.3	-0.1	-0.1	-9.7
delto-och2dz	OLYP-D4_TZ2P	delto	och2dz	-1942.3	-1432.4	-504.1	-1432.4	-504.2	-1432.3	-504	-5.4	-0.4	-0.1	-0.2	-5.8
delto-och2dz	OLYP_TZ2P	delto	och2dz	-1909.8	-1408.2	-499.7	-1408.1	-499.9	-1408	-499.6	-1.5	-0.4	-0.1	-0.2	-1.9
delto-och2dz	OPBE-D4_TZ2P	delto	och2dz	-2012.9	-1489.9	-518.3	-1489.9	-518.3	-1489.7	-518.1	-4.5	-0.3	-0.1	-0.2	-4.8
delto-och2dz	OPBE0_TZ2P	delto	och2dz	-2476.1	-1827.6	-646.5	-1827.5	-646.6	-1827.3	-646.4	-1.7	-0.3	-0.1	-0.2	-2
delto-och2dz	OPBE_TZ2P	delto	och2dz	-1980.8	-1466.2	-513.9	-1466.1	-514	-1466	-513.8	-0.4	-0.3	-0.1	-0.2	-0.7
delto-och2dz	PBE-D4_TZ2P	delto	och2dz	-1973.7	-1455.9	-511.6	-1455.8	-511.7	-1455.7	-511.5	-5.9	-0.3	-0.1	-0.1	-6.2
delto-och2dz	PBE0-DH_TZ2P	delto	och2dz	-3010.9	-2215.5	-789.7	-2215.5	-789.9	-2215.3	-789.5	-5.1	-0.6	-0.2	-0.4	-5.7
delto-och2dz	PBE0_TZ2P	delto	och2dz	-2465.7	-1816.4	-644.3	-1816.3	-644.3	-1816.2	-644.1	-4.8	-0.3	-0.1	-0.2	-5.1
delto-och2dz	PBE_TZ2P	delto	och2dz	-1967.6	-1451.6	-511	-1451.5	-511.1	-1451.4	-511	-4.7	-0.3	-0.1	-0.1	-4.9
delto-och2dz	PBEsol_TZ2P	delto	och2dz	-2032.1	-1503.3	-523.4	-1503.2	-523.4	-1503.1	-523.2	-5.3	-0.2	-0.1	-0.1	-5.5
delto-och2dz	PW91_TZ2P	delto	och2dz	-1975.8	-1457.1	-513.4	-1457	-513.5	-1456.9	-513.3	-5	-0.3	-0.1	-0.1	-5.2
delto-och2dz	RPBE_TZ2P	delto	och2dz	-1903.6	-1402.1	-498.1	-1402	-498.2	-1401.9	-498	-3.2	-0.3	-0.1	-0.2	-3.4
delto-och2dz	S12H_TZ2P	delto	och2dz	-2459.5	-1811	-641.7	-1810.9	-641.7	-1810.8	-641.5	-6.5	-0.3	-0.1	-0.2	-6.8
delto-och2dz	TPSSH_TZ2P	delto	och2dz	-2184.9	-1606.8	-574	-1606.6	-574	-1606.5	-573.9	-4	-0.3	-0.1	-0.2	-4.2
delto-och2dz	TPSS_TZ2P	delto	och2dz	-1989.1	-1462.9	-522	-1462.8	-522.1	-1462.7	-522	-3.8	-0.3	-0.1	-0.2	-4.1
delto-och2dz	VWN_TZ2P	delto	och2dz	-2105.3	-1559.6	-537.6	-1559.5	-537.6	-1559.4	-537.5	-7.8	-0.2	-0.1	-0.1	-8.1
delto-och2dz	WB97X-D4_TZ2P	delto	och2dz	-3248.1	-2390	-851.6	-2389.8	-851.6	-2389.7	-851.4	-6.4	-0.3	-0.1	-0.2	-6.6
delto-och2dz	WB97X_TZ2P	delto	och2dz	-3247.2	-2389.4	-851.5	-2389.3	-851.6	-2389.2	-851.4	-6.1	-0.3	-0.1	-0.2	-6.4
delto-och2dz	WB97_TZ2P	delto	och2dz	-3339.5	-2457.9	-875.1	-2457.7	-875.2	-2457.6	-875	-6.2	-0.3	-0.1	-0.2	-6.5
delto-och2dz	X3LYP_TZ2P	delto	och2dz	-2332.1	-1713.4	-613.6	-1713.3	-613.6	-1713.2	-613.5	-4.8	-0.3	-0.1	-0.2	-5.1
delto-och2dz	XLYP_TZ2P	delto	och2dz	-1867.6	-1371.6	-491.7	-1371.4	-491.8	-1371.3	-491.7	-4	-0.3	-0.1	-0.1	-4.3
delto-och2dz	mPBE_TZ2P	delto	och2dz	-1950.4	-1438.2	-507.6	-1438.1	-507.6	-1438	-507.5	-4.3	-0.3	-0.1	-0.1	-4.6
delto-och2dz	mPW1K_TZ2P	delto	och2dz	-2805.8	-2064.4	-736.8	-2064.2	-736.8	-2064.1	-736.6	-4.3	-0.3	-0.1	-0.2	-4.7
delto-och2dz	mPW1PW_TZ2P	delto	och2dz	-2450.8	-1804.4	-642.1	-1804.3	-642.2	-1804.2	-642	-4	-0.3	-0.1	-0.2	-4.2
delto-och2dz	mPW2KPLYP_TZ2P	delto	och2dz	-3478.4	-2553.8	-917.5	-2554	-918.2	-2553.6	-917.4	-5.9	-1.2	-0.4	-0.8	-7.1
delto-och2dz	mPW2PLYP_TZ2P	delto	och2dz	-3093.2	-2270.9	-815.8	-2271	-816.2	-2270.7	-815.7	-5.7	-0.8	-0.3	-0.6	-6.5
delto-och2dz	mPW_TZ2P	delto	och2dz	-1948.7	-1436.7	-508.3	-1436.6	-508.3	-1436.5	-508.2	-3.5	-0.2	-0.1	-0.1	-3.8
delto-och2dz	rev-DSD-BLYP-D4_TZ2P	delto	och2dz	-3473.3	-2549.4	-916.5	-2549.7	-917.3	-2549.2	-916.4	-6	-1.4	-0.4	-0.9	-7.4
delto-och2dz	rev-DSD-PBE-D4_TZ2P	delto	och2dz	-3435.7	-2523.3	-905.3	-2523.6	-906.2	-2523.1	-905.2	-5.7	-1.4	-0.5	-0.9	-7.1
delto-och2dz	rev-DSD-PBEP86-D4_TZ2P	delto	och2dz	-3436	-2522.7	-906.5	-2522.9	-907.4	-2522.5	-906.4	-5.5	-1.4	-0.5	-0.9	-6.9
delto-och2dz	revPBE_TZ2P	delto	och2dz	-1911.4	-1408.8	-499.7	-1408.7	-499.7	-1408.5	-499.6	-2.6	-0.3	-0.1	-0.2	-2.9
delto-och2dz	revTPSS_TZ2P	delto	och2dz	-1993.5	-1465.3	-523.9	-1465.1	-524	-1465	-523.9	-4.1	-0.3	-0.1	-0.2	-4.3
delto-och2dz	B3LYP-D4_TZ2P	delto	och2dz	-2299.57	-1689.5	-603.743	-1689.37	-603.795	-1689.27	-603.637	-6.06327	-0.266955	-0.108173	-0.158782	-6.33022
delto-och2dz	BLYP-D3BJ_TZ2P	delto	och2dz	-1886.74	-1386.59	-494.253	-1386.48	-494.338	-1386.37	-494.191	-5.64353	-0.254769	-0.107606	-0.147163	-5.8983
delto-och2dz	PBE0-D4_TZ2P	delto	och2dz	-2471	-1820.02	-644.729	-1819.92	-644.77	-1819.81	-644.595	-5.96478	-0.286037	-0.111342	-0.174696	-6.25082
delts-och2dz	B1LYP_TZ2P	delts	och2dz	-2285	-1653.5	-626.7	-1653.3	-626.7	-1653.2	-626.5	-4.6	-0.3	-0.1	-0.2	-4.9
delts-och2dz	B1PW91_TZ2P	delts	och2dz	-2355.8	-1711.4	-640.7	-1711.3	-640.8	-1711.2	-640.6	-3.3	-0.3	-0.1	-0.2	-3.6
delts-och2dz	B2KPLYP_TZ2P	delts	och2dz	-3335.6	-2411.5	-917	-2411.7	-917.7	-2411.3	-916.9	-5.9	-1.2	-0.4	-0.8	-7.1
delts-och2dz	B2PLYP_TZ2P	delts	och2dz	-2940	-2126.5	-807.3	-2126.5	-807.8	-2126.2	-807.2	-5.3	-0.9	-0.3	-0.6	-6.2
delts-och2dz	B2TPLYP_TZ2P	delts	och2dz	-3081.6	-2228.4	-846.6	-2228.5	-847.2	-2228.2	-846.5	-5.6	-1	-0.3	-0.7	-6.5
delts-och2dz	B3LYP_TZ2P	delts	och2dz	-2203	-1595.4	-602.8	-1595.2	-602.9	-1595.1	-602.7	-4.5	-0.3	-0.1	-0.2	-4.8
delts-och2dz	B3LYPs_TZ2P	delts	och2dz	-2120.2	-1536.7	-578.6	-1536.5	-578.7	-1536.4	-578.5	-4.6	-0.3	-0.1	-0.2	-4.9
delts-och2dz	BEE_TZ2P	delts	och2dz	-1870.7	-1363	-504.5	-1362.8	-504.5	-1362.7	-504.4	-3	-0.2	-0.1	-0.1	-3.3
delts-och2dz	BHandHLYP_TZ2P	delts	och2dz	-2761.4	-1996	-759.4	-1996	-759.4	-1995.9	-759.2	-5.6	-0.3	-0.1	-0.2	-5.9
delts-och2dz	BHandH_TZ2P	delts	och2dz	-2889.1	-2097	-783.1	-2097	-783.1	-2096.9	-782.9	-8.7	-0.3	-0.1	-0.2	-9
delts-och2dz	BLYP-D4_TZ2P	delts	och2dz	-1819.7	-1319.1	-494.2	-1318.9	-494.2	-1318.8	-494.1	-6.1	-0.2	-0.1	-0.1	-6.4
delts-och2dz	BLYP_TZ2P	delts	och2dz	-1804.2	-1307.5	-492.8	-1307.2	-492.9	-1307.1	-492.7	-3.7	-0.2	-0.1	-0.1	-3.9
delts-och2dz	BP86-D4_TZ2P	delts	och2dz	-1885.7	-1372.4	-507.7	-1372.2	-507.8	-1372.1	-507.6	-5.3	-0.2	-0.1	-0.1	-5.6
delts-och2dz	BP86_TZ2P	delts	och2dz	-1875.9	-1365.2	-507.1	-1365	-507.1	-1364.9	-507	-3.4	-0.2	-0.1	-0.1	-3.7
delts-och2dz	CAM-B3LYP_TZ2P	delts	och2dz	-2773.6	-2013.8	-753.9	-2013.7	-753.9	-2013.6	-753.7	-5.7	-0.3	-0.1	-0.2	-5.9
delts-och2dz	CAMY-B3LYP_TZ2P	delts	och2dz	-2653.3	-1925.8	-721.5	-1925.7	-721.5	-1925.6	-721.3	-5.8	-0.3	-0.1	-0.2	-6.1
delts-och2dz	HTBS_TZ2P	delts	och2dz	-1894.1	-1381.5	-509.9	-1381.4	-509.9	-1381.3	-509.8	-2.4	-0.2	-0.1	-0.1	-2.7
delts-och2dz	KMLYP_TZ2P	delts	och2dz	-2964.3	-2148.5	-808.1	-2148.4	-808.1	-2148.3	-807.9	-7.4	-0.3	-0.1	-0.2	-7.7
delts-och2dz	LS1-TPSS_TZ2P	delts	och2dz	-3659.3	-2647.4	-1004.5	-2647.7	-1005.5	-2647.2	-1004.4	-5.8	-1.6	-0.5	-1.1	-7.4
delts-och2dz	M06-2X_TZ2P	delts	och2dz	-2736.5	-1979.9	-750.2	-1979.8	-750.2	-1979.7	-750	-6.1	-0.3	-0.1	-0.2	-6.4
delts-och2dz	M06-HF_TZ2P	delts	och2dz	-3361.1	-2427.1	-927.6	-2427.1	-927.7	-2427	-927.5	-6.1	-0.3	-0.1	-0.2	-6.4
delts-och2dz	M06L_TZ2P	delts	och2dz	-2016.3	-1464.2	-546.5	-1464	-546.7	-1463.9	-546.3	-5.1	-0.5	-0.1	-0.4	-5.6
delts-och2dz	M06_TZ2P	delts	och2dz	-2330.3	-1688.3	-636.7	-1688.2	-636.7	-1688.1	-636.5	-5	-0.3	-0.1	-0.2	-5.3
delts-och2dz	MVS_TZ2P	delts	och2dz	-2106.3	-1535.1	-565	-1535	-565.1	-1534.9	-564.8	-5.8	-0.4	-0.1	-0.3	-6.1
delts-och2dz	O3LYP_TZ2P	delts	och2dz	-2331.5	-1704	-617.5	-1703.9	-617.4	-1703.8	-617.3	-9.7	-0.2	-0.1	-0.2	-9.9
delts-och2dz	OLYP-D4_TZ2P	delts	och2dz	-1876.5	-1366.3	-504.1	-1366.2	-504.2	-1366	-504	-5.8	-0.3	-0.1	-0.2	-6.2
delts-och2dz	OLYP_TZ2P	delts	och2dz	-1840.8	-1339.1	-499.7	-1338.9	-499.8	-1338.8	-499.6	-1.7	-0.3	-0.1	-0.2	-2.1
delts-och2dz	OPBE-D4_TZ2P	delts	och2dz	-1948.5	-1425	-518.3	-1424.9	-518.3	-1424.8	-518.1	-4.9	-0.3	-0.1	-0.2	-5.2
delts-och2dz	OPBE0_TZ2P	delts	och2dz	-2387.5	-1738.7	-646.5	-1738.6	-646.6	-1738.5	-646.4	-2	-0.3	-0.1	-0.2	-2.3
delts-och2dz	OPBE_TZ2P	delts	och2dz	-1913.6	-1398.8	-513.9	-1398.7	-514	-1398.6	-513.8	-0.6	-0.3	-0.1	-0.2	-0.9
delts-och2dz	PBE-D4_TZ2P	delts	och2dz	-1907	-1388.9	-511.6	-1388.7	-511.7	-1388.6	-511.5	-6.2	-0.2	-0.1	-0.1	-6.4
delts-och2dz	PBE0-DH_TZ2P	delts	och2dz	-2896.9	-2101.1	-789.7	-2101.1	-789.9	-2101	-789.5	-5.5	-0.6	-0.2	-0.4	-6.1
delts-och2dz	PBE0_TZ2P	delts	och2dz	-2376.7	-1727	-644.3	-1726.9	-644.3	-1726.8	-644.1	-5.1	-0.3	-0.1	-0.2	-5.4
delts-och2dz	PBE_TZ2P	delts	och2dz	-1899.7	-1383.6	-511	-1383.4	-511.1	-1383.3	-510.9	-4.9	-0.2	-0.1	-0.1	-5.1
delts-och2dz	PBEsol_TZ2P	delts	och2dz	-1962.6	-1433.5	-523.4	-1433.4	-523.4	-1433.3	-523.2	-5.4	-0.2	-0.1	-0.1	-5.7
delts-och2dz	PW91_TZ2P	delts	och2dz	-1907.2	-1388.4	-513.4	-1388.3	-513.4	-1388.1	-513.3	-5.2	-0.2	-0.1	-0.1	-5.4
delts-och2dz	RPBE_TZ2P	delts	och2dz	-1837.6	-1335.9	-498.1	-1335.7	-498.2	-1335.6	-498	-3.3	-0.3	-0.1	-0.2	-3.6
delts-och2dz	S12H_TZ2P	delts	och2dz	-2372.4	-1723.5	-641.7	-1723.4	-641.7	-1723.3	-641.5	-6.9	-0.3	-0.1	-0.2	-7.2
delts-och2dz	TPSSH_TZ2P	delts	och2dz	-2108.3	-1529.8	-574	-1529.7	-574	-1529.6	-573.9	-4.3	-0.3	-0.1	-0.2	-4.5
delts-och2dz	TPSS_TZ2P	delts	och2dz	-1920.8	-1394.4	-522	-1394.2	-522.1	-1394.1	-522	-4.1	-0.3	-0.1	-0.2	-4.3
delts-och2dz	VWN_TZ2P	delts	och2dz	-2031.9	-1486.1	-537.6	-1486	-537.6	-1485.9	-537.4	-8	-0.2	-0.1	-0.1	-8.2
delts-och2dz	WB97X-D4_TZ2P	delts	och2dz	-3153.8	-2295.1	-851.6	-2295	-851.6	-2294.9	-851.4	-6.9	-0.3	-0.1	-0.2	-7.1
delts-och2dz	WB97X_TZ2P	delts	och2dz	-3152.7	-2294.3	-851.5	-2294.2	-851.5	-2294.1	-851.3	-6.5	-0.3	-0.1	-0.2	-6.8
delts-och2dz	WB97_TZ2P	delts	och2dz	-3246.6	-2364.5	-875.1	-2364.3	-875.2	-2364.2	-875	-6.8	-0.3	-0.1	-0.2	-7.1
delts-och2dz	X3LYP_TZ2P	delts	och2dz	-2243.5	-1624.6	-613.6	-1624.4	-613.6	-1624.3	-613.4	-5.1	-0.3	-0.1	-0.2	-5.4
delts-och2dz	XLYP_TZ2P	delts	och2dz	-1797.9	-1301.7	-491.7	-1301.5	-491.8	-1301.4	-491.7	-4.2	-0.3	-0.1	-0.1	-4.4
delts-och2dz	mPBE_TZ2P	delts	och2dz	-1883	-1370.7	-507.6	-1370.5	-507.6	-1370.4	-507.5	-4.5	-0.3	-0.1	-0.1	-4.8
delts-och2dz	mPW1K_TZ2P	delts	och2dz	-2701.1	-1959.3	-736.8	-1959.2	-736.8	-1959.1	-736.6	-4.8	-0.3	-0.1	-0.2	-5.1
delts-och2dz	mPW1PW_TZ2P	delts	och2dz	-2361.3	-1714.6	-642.1	-1714.5	-642.1	-1714.4	-642	-4.3	-0.3	-0.1	-0.2	-4.6
delts-och2dz	mPW2KPLYP_TZ2P	delts	och2dz	-3337.6	-2412.7	-917.5	-2412.8	-918.2	-2412.4	-917.4	-6.2	-1.2	-0.4	-0.8	-7.4
delts-och2dz	mPW2PLYP_TZ2P	delts	och2dz	-2970.1	-2147.4	-815.8	-2147.5	-816.2	-2147.2	-815.7	-6	-0.8	-0.3	-0.6	-6.9
delts-och2dz	mPW_TZ2P	delts	och2dz	-1880.4	-1368.2	-508.3	-1368	-508.3	-1367.9	-508.2	-3.7	-0.2	-0.1	-0.1	-3.9
delts-och2dz	rev-DSD-BLYP-D4_TZ2P	delts	och2dz	-3333.5	-2409.2	-916.5	-2409.4	-917.3	-2409	-916.4	-6.5	-1.4	-0.4	-0.9	-7.8
delts-och2dz	rev-DSD-PBE-D4_TZ2P	delts	och2dz	-3299.9	-2387	-905.3	-2387.2	-906.2	-2386.8	-905.2	-6.2	-1.4	-0.5	-0.9	-7.5
delts-och2dz	rev-DSD-PBEP86-D4_TZ2P	delts	och2dz	-3299.2	-2385.4	-906.5	-2385.7	-907.3	-2385.2	-906.4	-5.9	-1.4	-0.4	-0.9	-7.3
delts-och2dz	revPBE_TZ2P	delts	och2dz	-1844.9	-1342.2	-499.7	-1342	-499.7	-1341.9	-499.6	-2.8	-0.3	-0.1	-0.2	-3.1
delts-och2dz	revTPSS_TZ2P	delts	och2dz	-1925.8	-1397.2	-523.9	-1397	-524	-1396.9	-523.9	-4.4	-0.3	-0.1	-0.2	-4.6
delts-och2dz	B3LYP-D4_TZ2P	delts	och2dz	-2214.32	-1603.85	-603.743	-1603.7	-603.772	-1603.61	-603.613	-6.46724	-0.257815	-0.0978336	-0.159981	-6.72506
delts-och2dz	BLYP-D3BJ_TZ2P	delts	och2dz	-1819.07	-1318.65	-494.253	-1318.44	-494.326	-1318.34	-494.178	-5.91392	-0.247526	-0.0993602	-0.148166	-6.16144
delts-och2dz	PBE0-D4_TZ2P	delts	och2dz	-2382.89	-1731.53	-644.729	-1731.42	-644.742	-1731.32	-644.566	-6.36307	-0.275462	-0.0997627	-0.175699	-6.63854
squaro-och2dz	B1LYP_TZ2P	squaro	och2dz	-2846.3	-2212.7	-626.7	-2212.5	-626.7	-2212.4	-626.5	-6.6	-0.3	-0.1	-0.2	-6.9
squaro-och2dz	B1PW91_TZ2P	squaro	och2dz	-2928.1	-2281.7	-640.7	-2281.5	-640.8	-2281.4	-640.6	-5.4	-0.3	-0.1	-0.2	-5.7
squaro-och2dz	B2KPLYP_TZ2P	squaro	och2dz	-4183.5	-3257.3	-917	-3257.6	-917.8	-3257.1	-916.9	-7.8	-1.4	-0.5	-0.9	-9.2
squaro-och2dz	B2PLYP_TZ2P	squaro	och2dz	-3681.1	-2865.5	-807.3	-2865.6	-807.9	-2865.2	-807.2	-7.3	-1	-0.4	-0.7	-8.3
squaro-och2dz	B2TPLYP_TZ2P	squaro	och2dz	-3860.5	-3005.2	-846.6	-3005.4	-847.3	-3005	-846.5	-7.5	-1.1	-0.4	-0.7	-8.6
squaro-och2dz	B3LYP_TZ2P	squaro	och2dz	-2742.8	-2133	-602.8	-2132.9	-602.9	-2132.7	-602.7	-6.6	-0.3	-0.1	-0.2	-6.9
squaro-och2dz	B3LYPs_TZ2P	squaro	och2dz	-2638.7	-2053	-578.6	-2052.9	-578.6	-2052.7	-578.5	-6.8	-0.3	-0.1	-0.2	-7.1
squaro-och2dz	BEE_TZ2P	squaro	och2dz	-2317.8	-1807.8	-504.5	-1807.8	-504.5	-1807.6	-504.4	-5.2	-0.3	-0.1	-0.2	-5.5
squaro-och2dz	BHandHLYP_TZ2P	squaro	och2dz	-3446.1	-2678.9	-759.4	-2678.6	-759.4	-2678.5	-759.2	-7.5	-0.3	-0.1	-0.2	-7.8
squaro-och2dz	BHandH_TZ2P	squaro	och2dz	-3607.4	-2813	-783.1	-2812.8	-783.1	-2812.7	-782.9	-11	-0.3	-0.1	-0.2	-11.3
squaro-och2dz	BLYP-D4_TZ2P	squaro	och2dz	-2261	-1758.3	-494.2	-1758.3	-494.2	-1758.1	-494.1	-8.2	-0.3	-0.1	-0.2	-8.5
squaro-och2dz	BLYP_TZ2P	squaro	och2dz	-2242.4	-1743.4	-492.8	-1743.3	-492.9	-1743.1	-492.7	-5.9	-0.3	-0.1	-0.2	-6.2
squaro-och2dz	BP86-D4_TZ2P	squaro	och2dz	-2339.4	-1823.9	-507.7	-1823.8	-507.8	-1823.7	-507.6	-7.6	-0.3	-0.1	-0.2	-7.8
squaro-och2dz	BP86_TZ2P	squaro	och2dz	-2328	-1814.8	-507.1	-1814.8	-507.1	-1814.6	-506.9	-5.8	-0.3	-0.1	-0.2	-6.1
squaro-och2dz	CAM-B3LYP_TZ2P	squaro	och2dz	-3435.7	-2673.9	-753.9	-2673.8	-753.9	-2673.6	-753.7	-7.6	-0.3	-0.1	-0.2	-7.9
squaro-och2dz	CAMY-B3LYP_TZ2P	squaro	och2dz	-3288.7	-2559.1	-721.5	-2558.9	-721.5	-2558.8	-721.3	-7.9	-0.3	-0.1	-0.2	-8.2
squaro-och2dz	HTBS_TZ2P	squaro	och2dz	-2348.9	-1834.2	-509.9	-1834.2	-509.9	-1834.1	-509.7	-4.4	-0.3	-0.2	-0.1	-4.7
squaro-och2dz	KMLYP_TZ2P	squaro	och2dz	-3700.5	-2882.6	-808.1	-2882.4	-808.1	-2882.2	-807.8	-9.4	-0.4	-0.1	-0.2	-9.8
squaro-och2dz	LS1-TPSS_TZ2P	squaro	och2dz	-4592.6	-3578.6	-1004.5	-3579.1	-1005.7	-3578.4	-1004.4	-7.6	-1.9	-0.6	-1.2	-9.5
squaro-och2dz	M06-2X_TZ2P	squaro	och2dz	-3409.4	-2651.4	-750.2	-2651.2	-750.2	-2651.1	-750	-7.5	-0.3	-0.1	-0.2	-7.8
squaro-och2dz	M06-HF_TZ2P	squaro	och2dz	-4202.8	-3267.6	-927.6	-3267.2	-927.7	-3267.2	-927.5	-7.3	-0.3	-0.1	-0.2	-7.6
squaro-och2dz	M06L_TZ2P	squaro	och2dz	-2492.8	-1939	-546.5	-1939	-546.7	-1938.8	-546.3	-6.8	-0.5	-0.1	-0.4	-7.3
squaro-och2dz	M06_TZ2P	squaro	och2dz	-2899.6	-2256	-636.7	-2255.7	-636.7	-2255.6	-636.5	-6.6	-0.3	-0.1	-0.2	-7
squaro-och2dz	MVS_TZ2P	squaro	och2dz	-2608.8	-2036.1	-565	-2036	-565.1	-2035.8	-564.8	-7.3	-0.4	-0.1	-0.3	-7.7
squaro-och2dz	O3LYP_TZ2P	squaro	och2dz	-2903.2	-2272.6	-617.5	-2272.6	-617.4	-2272.4	-617.3	-12.7	-0.3	-0.1	-0.2	-13
squaro-och2dz	OLYP-D4_TZ2P	squaro	och2dz	-2328.7	-1816.9	-504.1	-1817	-504.2	-1816.8	-503.9	-7.3	-0.4	-0.2	-0.2	-7.7
squaro-och2dz	OLYP_TZ2P	squaro	och2dz	-2284.3	-1780.7	-499.7	-1780.6	-499.8	-1780.5	-499.6	-3.5	-0.4	-0.2	-0.2	-3.9
squaro-och2dz	OPBE-D4_TZ2P	squaro	och2dz	-2412.7	-1887.8	-518.3	-1887.8	-518.3	-1887.7	-518.1	-6.3	-0.4	-0.2	-0.2	-6.7
squaro-och2dz	OPBE0_TZ2P	squaro	och2dz	-2964.7	-2314.2	-646.5	-2314.1	-646.6	-2313.9	-646.3	-3.7	-0.4	-0.1	-0.2	-4
squaro-och2dz	OPBE_TZ2P	squaro	och2dz	-2368.9	-1852.3	-513.9	-1852.4	-514	-1852.2	-513.8	-2.3	-0.4	-0.2	-0.2	-2.7
squaro-och2dz	PBE-D4_TZ2P	squaro	och2dz	-2363.2	-1843	-511.6	-1842.9	-511.6	-1842.8	-511.5	-8.4	-0.3	-0.1	-0.2	-8.7
squaro-och2dz	PBE0-DH_TZ2P	squaro	och2dz	-3614.4	-2816.6	-789.7	-2816.6	-789.9	-2816.4	-789.5	-7.4	-0.7	-0.3	-0.4	-8.1
squaro-och2dz	PBE0_TZ2P	squaro	och2dz	-2953.7	-2301.9	-644.3	-2301.8	-644.3	-2301.7	-644.1	-7.2	-0.3	-0.1	-0.2	-7.5
squaro-och2dz	PBE_TZ2P	squaro	och2dz	-2354.7	-1836.2	-511	-1836.2	-511.1	-1836	-510.9	-7.1	-0.3	-0.1	-0.2	-7.4
squaro-och2dz	PBEsol_TZ2P	squaro	och2dz	-2435.2	-1903.6	-523.4	-1903.6	-523.3	-1903.5	-523.2	-8	-0.3	-0.1	-0.1	-8.2
squaro-och2dz	PW91_TZ2P	squaro	och2dz	-2364.6	-1843.5	-513.4	-1843.4	-513.4	-1843.3	-513.3	-7.4	-0.3	-0.1	-0.1	-7.7
squaro-och2dz	RPBE_TZ2P	squaro	och2dz	-2276	-1772.4	-498.1	-1772.3	-498.2	-1772.2	-498	-5.3	-0.3	-0.2	-0.2	-5.6
squaro-och2dz	S12H_TZ2P	squaro	och2dz	-2944	-2293.4	-641.7	-2293.3	-641.7	-2293.1	-641.5	-8.6	-0.4	-0.2	-0.2	-9
squaro-och2dz	TPSSH_TZ2P	squaro	och2dz	-2612.6	-2031.9	-574	-2031.8	-574	-2031.7	-573.8	-6.3	-0.3	-0.1	-0.2	-6.7
squaro-och2dz	TPSS_TZ2P	squaro	och2dz	-2376.7	-1848.1	-522	-1848	-522.1	-1847.9	-522	-6.3	-0.3	-0.1	-0.2	-6.6
squaro-och2dz	VWN_TZ2P	squaro	och2dz	-2526.2	-1977.5	-537.6	-1977.4	-537.5	-1977.3	-537.4	-10.9	-0.3	-0.1	-0.1	-11.2
squaro-och2dz	WB97X-D4_TZ2P	squaro	och2dz	-3882	-3021.6	-851.6	-3021.5	-851.6	-3021.3	-851.4	-8.5	-0.3	-0.1	-0.2	-8.9
squaro-och2dz	WB97X_TZ2P	squaro	och2dz	-3880.7	-3020.7	-851.5	-3020.5	-851.5	-3020.4	-851.3	-8.2	-0.3	-0.1	-0.2	-8.6
squaro-och2dz	WB97_TZ2P	squaro	och2dz	-3987	-3103.1	-875.1	-3103	-875.2	-3102.8	-875	-8.4	-0.3	-0.1	-0.2	-8.7
squaro-och2dz	X3LYP_TZ2P	squaro	och2dz	-2793.8	-2172.7	-613.6	-2172.6	-613.6	-2172.4	-613.4	-7.2	-0.3	-0.1	-0.2	-7.5
squaro-och2dz	XLYP_TZ2P	squaro	och2dz	-2234.4	-1736	-491.7	-1735.9	-491.8	-1735.7	-491.7	-6.4	-0.3	-0.2	-0.2	-6.7
squaro-och2dz	mPBE_TZ2P	squaro	och2dz	-2333.5	-1818.9	-507.6	-1818.9	-507.6	-1818.8	-507.4	-6.7	-0.3	-0.1	-0.2	-7
squaro-och2dz	mPW1K_TZ2P	squaro	och2dz	-3362.6	-2618.8	-736.8	-2618.6	-736.8	-2618.4	-736.6	-6.6	-0.4	-0.2	-0.2	-7
squaro-och2dz	mPW1PW_TZ2P	squaro	och2dz	-2935.1	-2286.3	-642.1	-2286.2	-642.1	-2286.1	-641.9	-6.3	-0.3	-0.1	-0.2	-6.6
squaro-och2dz	mPW2KPLYP_TZ2P	squaro	och2dz	-4186	-3259	-917.5	-3259.3	-918.3	-3258.8	-917.4	-8.1	-1.4	-0.5	-0.9	-9.5
squaro-och2dz	mPW2PLYP_TZ2P	squaro	och2dz	-3718.1	-2893.4	-815.8	-2893.6	-816.3	-2893.2	-815.7	-8	-1	-0.4	-0.6	-8.9
squaro-och2dz	mPW_TZ2P	squaro	och2dz	-2331.3	-1816.8	-508.3	-1816.7	-508.3	-1816.6	-508.1	-5.9	-0.3	-0.1	-0.1	-6.2
squaro-och2dz	rev-DSD-BLYP-D4_TZ2P	squaro	och2dz	-4181.3	-3255	-916.5	-3255.4	-917.4	-3254.8	-916.4	-8.2	-1.6	-0.6	-1	-9.8
squaro-och2dz	rev-DSD-PBE-D4_TZ2P	squaro	och2dz	-4135.1	-3220.3	-905.3	-3220.7	-906.3	-3220.2	-905.2	-7.8	-1.6	-0.6	-1.1	-9.4
squaro-och2dz	rev-DSD-PBEP86-D4_TZ2P	squaro	och2dz	-4134.8	-3219.2	-906.5	-3219.5	-907.4	-3219	-906.4	-7.5	-1.6	-0.6	-1	-9.1
squaro-och2dz	revPBE_TZ2P	squaro	och2dz	-2285.5	-1780.7	-499.7	-1780.7	-499.7	-1780.5	-499.6	-4.8	-0.3	-0.1	-0.2	-5.1
squaro-och2dz	revTPSS_TZ2P	squaro	och2dz	-2383.5	-1852.8	-523.9	-1852.8	-524	-1852.7	-523.8	-6.5	-0.3	-0.1	-0.2	-6.8
squaro-och2dz	B3LYP-D4_TZ2P	squaro	och2dz	-2756.25	-2143.78	-603.743	-2143.67	-603.766	-2143.52	-603.601	-8.41084	-0.310753	-0.145483	-0.16527	-8.7216
squaro-och2dz	BLYP-D3BJ_TZ2P	squaro	och2dz	-2259.54	-1756.96	-494.253	-1756.89	-494.316	-1756.74	-494.163	-8.03597	-0.299239	-0.145825	-0.153414	-8.33521
squaro-och2dz	PBE0-D4_TZ2P	squaro	och2dz	-2961.02	-2307.66	-644.729	-2307.57	-644.733	-2307.42	-644.551	-8.30569	-0.330075	-0.148139	-0.181936	-8.63577
squars-och2dz	B1LYP_TZ2P	squars	och2dz	-2652.2	-2017.9	-626.7	-2017.8	-626.7	-2017.7	-626.5	-7.3	-0.3	-0.1	-0.2	-7.6
squars-och2dz	B1PW91_TZ2P	squars	och2dz	-2738	-2090.9	-640.7	-2090.8	-640.7	-2090.7	-640.5	-6	-0.3	-0.1	-0.2	-6.3
squars-och2dz	B2KPLYP_TZ2P	squars	och2dz	-3891.8	-2965	-917	-2965.1	-917.8	-2964.8	-916.9	-8.4	-1.3	-0.4	-0.9	-9.7
squars-och2dz	B2PLYP_TZ2P	squars	och2dz	-3427.4	-2611.1	-807.3	-2611.2	-807.9	-2610.9	-807.2	-7.9	-1	-0.3	-0.7	-8.9
squars-och2dz	B2TPLYP_TZ2P	squars	och2dz	-3593.1	-2737.3	-846.6	-2737.3	-847.3	-2737	-846.5	-8.1	-1.1	-0.3	-0.7	-9.2
squars-och2dz	B3LYP_TZ2P	squars	och2dz	-2557.4	-1947	-602.8	-1946.9	-602.8	-1946.8	-602.7	-7.3	-0.3	-0.1	-0.2	-7.6
squars-och2dz	B3LYPs_TZ2P	squars	och2dz	-2462.2	-1875.9	-578.6	-1875.7	-578.6	-1875.6	-578.5	-7.5	-0.3	-0.1	-0.2	-7.7
squars-och2dz	BEE_TZ2P	squars	och2dz	-2175.6	-1665.2	-504.5	-1665	-504.5	-1664.9	-504.4	-5.7	-0.3	-0.1	-0.2	-6
squars-och2dz	BHandHLYP_TZ2P	squars	och2dz	-3206.3	-2438.3	-759.4	-2438.2	-759.4	-2438	-759.2	-8.3	-0.3	-0.1	-0.2	-8.6
squars-och2dz	BHandH_TZ2P	squars	och2dz	-3365.4	-2570.2	-783.1	-2570	-783	-2570	-782.8	-11.8	-0.3	0	-0.2	-12.1
squars-och2dz	BLYP-D4_TZ2P	squars	och2dz	-2117.6	-1614.3	-494.2	-1614.2	-494.2	-1614.1	-494.1	-8.8	-0.3	-0.1	-0.2	-9.1
squars-och2dz	BLYP_TZ2P	squars	och2dz	-2093.6	-1594	-492.8	-1593.9	-492.9	-1593.7	-492.7	-6.5	-0.3	-0.1	-0.2	-6.8
squars-och2dz	BP86-D4_TZ2P	squars	och2dz	-2197.3	-1681.1	-507.7	-1680.9	-507.8	-1680.8	-507.6	-8.2	-0.3	-0.1	-0.2	-8.5
squars-och2dz	BP86_TZ2P	squars	och2dz	-2181.7	-1668	-507.1	-1667.9	-507.1	-1667.8	-506.9	-6.4	-0.3	-0.1	-0.2	-6.6
squars-och2dz	CAM-B3LYP_TZ2P	squars	och2dz	-3229.2	-2466.7	-753.9	-2466.6	-753.9	-2466.5	-753.7	-8.3	-0.3	-0.1	-0.2	-8.6
squars-och2dz	CAMY-B3LYP_TZ2P	squars	och2dz	-3089	-2358.6	-721.5	-2358.5	-721.4	-2358.4	-721.3	-8.6	-0.3	-0.1	-0.2	-8.9
squars-och2dz	HTBS_TZ2P	squars	och2dz	-2204.1	-1688.9	-509.9	-1688.8	-509.9	-1688.7	-509.7	-5	-0.3	-0.1	-0.2	-5.3
squars-och2dz	KMLYP_TZ2P	squars	och2dz	-3448.2	-2629.5	-808.1	-2629.3	-808.1	-2629.3	-807.8	-10.3	-0.3	0	-0.3	-10.6
squars-och2dz	LS1-TPSS_TZ2P	squars	och2dz	-4274.9	-3260.4	-1004.5	-3260.6	-1005.7	-3260.1	-1004.4	-8.2	-1.8	-0.5	-1.3	-10
squars-och2dz	M06-2X_TZ2P	squars	och2dz	-3178.3	-2419.6	-750.2	-2419.3	-750.2	-2419.2	-750	-8.2	-0.3	-0.1	-0.2	-8.5
squars-och2dz	M06-HF_TZ2P	squars	och2dz	-3909.6	-2973.8	-927.6	-2973.7	-927.7	-2973.5	-927.5	-7.9	-0.3	-0.1	-0.2	-8.2
squars-och2dz	M06L_TZ2P	squars	och2dz	-2337	-1782.5	-546.5	-1782.3	-546.7	-1782.2	-546.3	-7.6	-0.5	-0.1	-0.4	-8.1
squars-och2dz	M06_TZ2P	squars	och2dz	-2701.3	-2056.9	-636.7	-2056.7	-636.7	-2056.6	-636.5	-7.3	-0.3	-0.1	-0.2	-7.7
squars-och2dz	MVS_TZ2P	squars	och2dz	-2452.7	-1879.2	-565	-1879	-565.1	-1878.9	-564.8	-8.1	-0.4	-0.1	-0.3	-8.5
squars-och2dz	O3LYP_TZ2P	squars	och2dz	-2722.9	-2091.8	-617.5	-2091.6	-617.4	-2091.5	-617.2	-13.3	-0.3	-0.1	-0.2	-13.6
squars-och2dz	OLYP-D4_TZ2P	squars	och2dz	-2189.2	-1676.7	-504.1	-1676.6	-504.1	-1676.5	-503.9	-8	-0.4	-0.1	-0.2	-8.4
squars-och2dz	OLYP_TZ2P	squars	och2dz	-2136.8	-1632.7	-499.7	-1632.6	-499.8	-1632.5	-499.6	-4.1	-0.4	-0.1	-0.2	-4.5
squars-och2dz	OPBE-D4_TZ2P	squars	och2dz	-2276.3	-1750.6	-518.3	-1750.6	-518.3	-1750.4	-518.1	-7	-0.4	-0.1	-0.2	-7.4
squars-och2dz	OPBE0_TZ2P	squars	och2dz	-2776	-2124.8	-646.5	-2124.8	-646.5	-2124.6	-646.3	-4.3	-0.3	-0.1	-0.2	-4.7
squars-och2dz	OPBE_TZ2P	squars	och2dz	-2225.7	-1708.6	-513.9	-1708.5	-513.9	-1708.4	-513.7	-2.9	-0.4	-0.1	-0.2	-3.2
squars-och2dz	PBE-D4_TZ2P	squars	och2dz	-2222.1	-1701.2	-511.6	-1701.1	-511.6	-1701	-511.5	-9	-0.3	-0.1	-0.2	-9.3
squars-och2dz	PBE0-DH_TZ2P	squars	och2dz	-3374.9	-2576.4	-789.7	-2576.4	-789.9	-2576.2	-789.5	-8.1	-0.7	-0.2	-0.5	-8.8
squars-och2dz	PBE0_TZ2P	squars	och2dz	-2764.5	-2112.1	-644.3	-2111.9	-644.3	-2111.8	-644.1	-7.9	-0.3	-0.1	-0.2	-8.2
squars-och2dz	PBE_TZ2P	squars	och2dz	-2210.9	-1691.9	-511	-1691.7	-511.1	-1691.6	-510.9	-7.7	-0.3	-0.1	-0.2	-8
squars-och2dz	PBEsol_TZ2P	squars	och2dz	-2288.6	-1756.5	-523.4	-1756.3	-523.3	-1756.2	-523.2	-8.5	-0.3	-0.1	-0.1	-8.8
squars-och2dz	PW91_TZ2P	squars	och2dz	-2219.3	-1697.6	-513.4	-1697.4	-513.4	-1697.3	-513.3	-8	-0.3	-0.1	-0.2	-8.3
squars-och2dz	RPBE_TZ2P	squars	och2dz	-2135.1	-1630.8	-498.1	-1630.7	-498.1	-1630.6	-498	-5.8	-0.3	-0.1	-0.2	-6.2
squars-och2dz	S12H_TZ2P	squars	och2dz	-2758.9	-2107.5	-641.7	-2107.4	-641.7	-2107.3	-641.5	-9.4	-0.3	-0.1	-0.2	-9.7
squars-och2dz	TPSSH_TZ2P	squars	och2dz	-2448.6	-1867.4	-574	-1867.2	-574	-1867.1	-573.8	-7	-0.3	-0.1	-0.2	-7.3
squars-och2dz	TPSS_TZ2P	squars	och2dz	-2230.6	-1701.3	-522	-1701.2	-522.1	-1701.1	-521.9	-6.9	-0.3	-0.1	-0.2	-7.2
squars-och2dz	VWN_TZ2P	squars	och2dz	-2372.8	-1823.5	-537.6	-1823.3	-537.5	-1823.2	-537.4	-11.5	-0.3	-0.1	-0.1	-11.7
squars-och2dz	WB97X-D4_TZ2P	squars	och2dz	-3679.7	-2818.4	-851.6	-2818.2	-851.6	-2818.1	-851.4	-9.4	-0.3	-0.1	-0.2	-9.7
squars-och2dz	WB97X_TZ2P	squars	och2dz	-3678	-2817.1	-851.5	-2816.9	-851.5	-2816.8	-851.3	-9.1	-0.3	-0.1	-0.2	-9.4
squars-och2dz	WB97_TZ2P	squars	och2dz	-3787.3	-2902.7	-875.1	-2902.4	-875.1	-2902.3	-874.9	-9.2	-0.3	-0.1	-0.2	-9.5
squars-och2dz	X3LYP_TZ2P	squars	och2dz	-2605.1	-1983.4	-613.6	-1983.2	-613.6	-1983.1	-613.4	-7.9	-0.3	-0.1	-0.2	-8.2
squars-och2dz	XLYP_TZ2P	squars	och2dz	-2085.8	-1586.7	-491.7	-1586.6	-491.8	-1586.5	-491.7	-7	-0.3	-0.1	-0.2	-7.3
squars-och2dz	mPBE_TZ2P	squars	och2dz	-2190.5	-1675.4	-507.6	-1675.2	-507.6	-1675.1	-507.4	-7.3	-0.3	-0.1	-0.2	-7.5
squars-och2dz	mPW1K_TZ2P	squars	och2dz	-3139.8	-2395.2	-736.8	-2395.1	-736.8	-2395	-736.5	-7.4	-0.3	-0.1	-0.2	-7.8
squars-och2dz	mPW1PW_TZ2P	squars	och2dz	-2744.7	-2095.3	-642.1	-2095.1	-642.1	-2095.1	-641.9	-7	-0.3	-0.1	-0.2	-7.3
squars-och2dz	mPW2KPLYP_TZ2P	squars	och2dz	-3894.1	-2966.6	-917.5	-2966.7	-918.3	-2966.3	-917.4	-8.7	-1.3	-0.4	-0.9	-10.1
squars-och2dz	mPW2PLYP_TZ2P	squars	och2dz	-3461.2	-2635.9	-815.8	-2635.9	-816.3	-2635.6	-815.6	-8.6	-0.9	-0.3	-0.6	-9.5
squars-och2dz	mPW_TZ2P	squars	och2dz	-2186	-1671	-508.3	-1670.9	-508.3	-1670.8	-508.1	-6.5	-0.3	-0.1	-0.2	-6.8
squars-och2dz	rev-DSD-BLYP-D4_TZ2P	squars	och2dz	-3891.8	-2965	-916.5	-2965.2	-917.4	-2964.7	-916.4	-8.8	-1.5	-0.5	-1.1	-10.3
squars-och2dz	rev-DSD-PBE-D4_TZ2P	squars	och2dz	-3853.7	-2938.4	-905.3	-2938.7	-906.3	-2938.2	-905.2	-8.4	-1.6	-0.5	-1.1	-10
squars-och2dz	rev-DSD-PBEP86-D4_TZ2P	squars	och2dz	-3851.2	-2935	-906.5	-2935.2	-907.5	-2934.7	-906.4	-8.1	-1.5	-0.5	-1.1	-9.7
squars-och2dz	revPBE_TZ2P	squars	och2dz	-2143.9	-1638.5	-499.7	-1638.4	-499.7	-1638.2	-499.5	-5.4	-0.3	-0.1	-0.2	-5.7
squars-och2dz	revTPSS_TZ2P	squars	och2dz	-2238.7	-1707.4	-523.9	-1707.2	-524	-1707.1	-523.8	-7.1	-0.3	-0.1	-0.2	-7.4
squars-och2dz	B3LYP-D4_TZ2P	squars	och2dz	-2575.24	-1962.06	-603.743	-1961.92	-603.75	-1961.81	-603.577	-9.15121	-0.288342	-0.115709	-0.172633	-9.43955
squars-och2dz	BLYP-D3BJ_TZ2P	squars	och2dz	-2115.92	-1612.73	-494.253	-1612.58	-494.31	-1612.46	-494.149	-8.6575	-0.280755	-0.120129	-0.160626	-8.93826
squars-och2dz	PBE0-D4_TZ2P	squars	och2dz	-2774.2	-2120.11	-644.729	-2119.98	-644.713	-2119.87	-644.523	-9.06044	-0.303748	-0.113902	-0.189847	-9.36419
uro-och2	B1LYP_TZ2P	uro	och2	-1971.7	-1340.1	-627.2	-1340	-627.3	-1339.9	-627.1	-4.1	-0.3	-0.1	-0.1	-4.4
uro-och2	B1PW91_TZ2P	uro	och2	-2021	-1376.4	-641.3	-1376.3	-641.4	-1376.2	-641.2	-3.1	-0.3	-0.1	-0.2	-3.4
uro-och2	B2KPLYP_TZ2P	uro	och2	-2878.4	-1954.8	-917.6	-1954.9	-918.2	-1954.5	-917.5	-5	-1.1	-0.4	-0.7	-6.1
uro-och2	B2PLYP_TZ2P	uro	och2	-2534.4	-1721.2	-807.7	-1721.2	-808.2	-1720.9	-807.7	-4.6	-0.8	-0.3	-0.5	-5.4
uro-och2	B2TPLYP_TZ2P	uro	och2	-2657.9	-1805.1	-847.1	-1805.2	-847.7	-1804.9	-847.1	-4.8	-0.9	-0.3	-0.6	-5.7
uro-och2	B3LYP_TZ2P	uro	och2	-1898.1	-1290.5	-603.3	-1290.4	-603.4	-1290.3	-603.2	-4.1	-0.3	-0.1	-0.1	-4.3
uro-och2	B3LYPs_TZ2P	uro	och2	-1823.9	-1240.4	-579	-1240.4	-579	-1240.2	-578.9	-4.2	-0.3	-0.1	-0.1	-4.5
uro-och2	BEE_TZ2P	uro	och2	-1593.3	-1085.9	-504.4	-1085.8	-504.5	-1085.7	-504.4	-2.7	-0.2	-0.1	-0.1	-2.9
uro-och2	BHandHLYP_TZ2P	uro	och2	-2390.2	-1624.5	-760.4	-1624.4	-760.5	-1624.3	-760.3	-5	-0.3	-0.1	-0.2	-5.3
uro-och2	BHandH_TZ2P	uro	och2	-2485.9	-1693.5	-784.2	-1693.6	-784.2	-1693.5	-784	-7.9	-0.3	-0.1	-0.2	-8.3
uro-och2	BLYP-D4_TZ2P	uro	och2	-1559	-1059.5	-494.2	-1059.4	-494.3	-1059.3	-494.1	-5.1	-0.2	-0.1	-0.1	-5.3
uro-och2	BLYP_TZ2P	uro	och2	-1550	-1053.6	-492.8	-1053.5	-492.9	-1053.4	-492.8	-3.3	-0.2	-0.1	-0.1	-3.6
uro-och2	BP86-D4_TZ2P	uro	och2	-1607.4	-1094.9	-507.8	-1094.8	-507.8	-1094.7	-507.7	-4.5	-0.2	-0.1	-0.1	-4.7
uro-och2	BP86_TZ2P	uro	och2	-1602.2	-1091.7	-507.1	-1091.6	-507.2	-1091.5	-507	-3.1	-0.2	-0.1	-0.1	-3.4
uro-och2	CAM-B3LYP_TZ2P	uro	och2	-2373.1	-1613.2	-754.5	-1613.2	-754.6	-1613.1	-754.4	-5.1	-0.3	-0.1	-0.1	-5.3
uro-och2	CAMY-B3LYP_TZ2P	uro	och2	-2271.9	-1544.4	-722.1	-1544.3	-722.1	-1544.2	-722	-5.2	-0.3	-0.1	-0.1	-5.5
uro-och2	HTBS_TZ2P	uro	och2	-1613.4	-1101.2	-509.9	-1101.1	-509.9	-1101	-509.8	-2.1	-0.2	-0.1	-0.1	-2.4
uro-och2	KMLYP_TZ2P	uro	och2	-2556.7	-1740.4	-809.3	-1740.5	-809.4	-1740.3	-809.2	-6.7	-0.3	-0.1	-0.2	-7
uro-och2	LS1-TPSS_TZ2P	uro	och2	-3153.3	-2141.9	-1005.1	-2142.1	-1006	-2141.6	-1005	-4.8	-1.4	-0.5	-1	-6.3
uro-och2	M06-2X_TZ2P	uro	och2	-2361.7	-1605.4	-750.8	-1605.2	-751	-1605.1	-750.8	-5.2	-0.3	-0.1	-0.2	-5.5
uro-och2	M06-HF_TZ2P	uro	och2	-2913.5	-1979.5	-928.5	-1979.4	-928.7	-1979.3	-928.5	-5.2	-0.3	-0.1	-0.2	-5.5
uro-och2	M06L_TZ2P	uro	och2	-1722.9	-1171	-547	-1171	-547.2	-1170.9	-546.9	-4.4	-0.5	-0.2	-0.3	-4.9
uro-och2	M06_TZ2P	uro	och2	-2007.4	-1365.3	-637.3	-1365.3	-637.4	-1365.2	-637.2	-4.5	-0.3	-0.1	-0.2	-4.8
uro-och2	MVS_TZ2P	uro	och2	-1799.6	-1228.9	-565.5	-1228.9	-565.6	-1228.8	-565.4	-4.8	-0.4	-0.1	-0.2	-5.2
uro-och2	O3LYP_TZ2P	uro	och2	-1983.1	-1355.4	-618.3	-1355.6	-618.3	-1355.5	-618.2	-9.2	-0.3	-0.1	-0.1	-9.4
uro-och2	OLYP-D4_TZ2P	uro	och2	-1598.9	-1090.1	-504.2	-1089.9	-504.3	-1089.8	-504.1	-4.4	-0.3	-0.1	-0.2	-4.7
uro-och2	OLYP_TZ2P	uro	och2	-1574.4	-1072.9	-499.9	-1072.7	-500	-1072.6	-499.8	-1.4	-0.3	-0.1	-0.2	-1.7
uro-och2	OPBE-D4_TZ2P	uro	och2	-1649.5	-1127.3	-518.4	-1127.1	-518.5	-1127	-518.3	-3.5	-0.3	-0.1	-0.2	-3.8
uro-och2	OPBE0_TZ2P	uro	och2	-2042.3	-1393.1	-647.2	-1393	-647.2	-1392.9	-647.1	-1.7	-0.3	-0.1	-0.2	-1.9
uro-och2	OPBE_TZ2P	uro	och2	-1624.8	-1110.1	-514.1	-1110	-514.1	-1109.8	-514	-0.4	-0.3	-0.1	-0.2	-0.6
uro-och2	PBE-D4_TZ2P	uro	och2	-1622.3	-1105.2	-511.6	-1105.1	-511.7	-1105	-511.6	-5.3	-0.2	-0.1	-0.1	-5.5
uro-och2	PBE0-DH_TZ2P	uro	och2	-2489.8	-1694.1	-790.4	-1694.1	-790.7	-1693.9	-790.3	-4.8	-0.6	-0.2	-0.4	-5.4
uro-och2	PBE0_TZ2P	uro	och2	-2036.8	-1387.2	-644.8	-1387.1	-644.9	-1387	-644.7	-4.6	-0.3	-0.1	-0.2	-4.8
uro-och2	PBE_TZ2P	uro	och2	-1618.3	-1102.6	-511.1	-1102.5	-511.1	-1102.4	-511	-4.3	-0.2	-0.1	-0.1	-4.6
uro-och2	PBEsol_TZ2P	uro	och2	-1666.6	-1137.9	-523.4	-1137.9	-523.4	-1137.8	-523.3	-5	-0.2	-0.1	-0.1	-5.2
uro-och2	PW91_TZ2P	uro	och2	-1626.2	-1107.8	-513.5	-1107.8	-513.6	-1107.6	-513.4	-4.6	-0.2	-0.1	-0.1	-4.9
uro-och2	RPBE_TZ2P	uro	och2	-1569	-1068	-498	-1067.8	-498.1	-1067.7	-497.9	-2.8	-0.3	-0.1	-0.1	-3
uro-och2	S12H_TZ2P	uro	och2	-2029.5	-1381.2	-642.3	-1381.1	-642.3	-1381	-642.2	-5.7	-0.3	-0.1	-0.2	-6
uro-och2	TPSSH_TZ2P	uro	och2	-1805.9	-1227.5	-574.3	-1227.4	-574.4	-1227.3	-574.3	-3.8	-0.3	-0.1	-0.1	-4.1
uro-och2	TPSS_TZ2P	uro	och2	-1641.9	-1115.7	-522.2	-1115.6	-522.3	-1115.5	-522.2	-3.6	-0.2	-0.1	-0.1	-3.9
uro-och2	VWN_TZ2P	uro	och2	-1723.1	-1177.6	-537.8	-1177.7	-537.8	-1177.6	-537.7	-7.5	-0.2	-0.1	-0.1	-7.8
uro-och2	WB97X-D4_TZ2P	uro	och2	-2679.2	-1820.9	-852.1	-1820.8	-852.2	-1820.7	-852	-5.9	-0.3	-0.1	-0.2	-6.2
uro-och2	WB97X_TZ2P	uro	och2	-2678.6	-1820.6	-852.1	-1820.5	-852.2	-1820.4	-852	-5.7	-0.3	-0.1	-0.2	-6
uro-och2	WB97_TZ2P	uro	och2	-2753.2	-1871.5	-875.6	-1871.4	-875.7	-1871.3	-875.5	-5.8	-0.3	-0.1	-0.2	-6.1
uro-och2	X3LYP_TZ2P	uro	och2	-1933.3	-1314.4	-614.1	-1314.3	-614.1	-1314.2	-614	-4.6	-0.3	-0.1	-0.1	-4.9
uro-och2	XLYP_TZ2P	uro	och2	-1546	-1050.2	-491.8	-1050.1	-491.9	-1050	-491.7	-3.7	-0.2	-0.1	-0.1	-4
uro-och2	mPBE_TZ2P	uro	och2	-1605	-1093.3	-507.6	-1093.2	-507.6	-1093.1	-507.5	-4	-0.2	-0.1	-0.1	-4.2
uro-och2	mPW1K_TZ2P	uro	och2	-2324.7	-1582.4	-737.7	-1582.4	-737.8	-1582.2	-737.6	-4.3	-0.3	-0.1	-0.2	-4.6
uro-och2	mPW1PW_TZ2P	uro	och2	-2026.6	-1379.7	-642.7	-1379.7	-642.8	-1379.5	-642.6	-3.9	-0.3	-0.1	-0.2	-4.1
uro-och2	mPW2KPLYP_TZ2P	uro	och2	-2880.4	-1956	-918.1	-1956.1	-918.7	-1955.7	-918	-5.3	-1.1	-0.4	-0.7	-6.4
uro-och2	mPW2PLYP_TZ2P	uro	och2	-2562.3	-1740.1	-816.3	-1740.1	-816.7	-1739.9	-816.2	-5.2	-0.8	-0.3	-0.5	-5.9
uro-och2	mPW_TZ2P	uro	och2	-1605.3	-1093.3	-508.4	-1093.2	-508.4	-1093.1	-508.3	-3.4	-0.2	-0.1	-0.1	-3.6
uro-och2	rev-DSD-BLYP-D4_TZ2P	uro	och2	-2874.8	-1951.3	-916.9	-1951.5	-917.7	-1951	-916.9	-5.3	-1.2	-0.4	-0.8	-6.5
uro-och2	rev-DSD-PBE-D4_TZ2P	uro	och2	-2840.2	-1928.3	-905.6	-1928.4	-906.4	-1928	-905.6	-4.9	-1.3	-0.5	-0.8	-6.2
uro-och2	rev-DSD-PBEP86-D4_TZ2P	uro	och2	-2842.1	-1929.3	-906.8	-1929.3	-907.6	-1928.9	-906.8	-4.7	-1.3	-0.5	-0.8	-6
uro-och2	revPBE_TZ2P	uro	och2	-1574.4	-1072.1	-499.6	-1072	-499.7	-1071.8	-499.5	-2.4	-0.2	-0.1	-0.1	-2.7
uro-och2	revTPSS_TZ2P	uro	och2	-1645.1	-1117	-524.1	-1116.8	-524.2	-1116.7	-524.1	-3.8	-0.2	-0.1	-0.1	-4
uro-och2	B3LYP-D4_TZ2P	uro	och2	-1904.43	-1294.51	-604.205	-1294.46	-604.275	-1294.34	-604.133	-5.45632	-0.259605	-0.117184	-0.142421	-5.71593
uro-och2	BLYP-D3BJ_TZ2P	uro	och2	-1558.87	-1059.41	-494.275	-1059.3	-494.358	-1059.19	-494.231	-4.9465	-0.241543	-0.114306	-0.127237	-5.18804
uro-och2	PBE0-D4_TZ2P	uro	och2	-2040.22	-1389.24	-645.277	-1389.18	-645.338	-1389.06	-645.184	-5.43261	-0.275149	-0.121835	-0.153314	-5.70776
uroc2v-och2	B1LYP_TZ2P	uroc2v	och2	-1971.6	-1339.4	-627.2	-1339.4	-627.3	-1339.3	-627.1	-4.7	-0.3	-0.1	-0.2	-5
uroc2v-och2	B1PW91_TZ2P	uroc2v	och2	-2021	-1375.7	-641.3	-1375.7	-641.4	-1375.5	-641.2	-3.7	-0.3	-0.1	-0.2	-4
uroc2v-och2	B2KPLYP_TZ2P	uroc2v	och2	-2878.2	-1953.7	-917.6	-1954	-918.3	-1953.6	-917.5	-5.7	-1.1	-0.4	-0.7	-6.9
uroc2v-och2	B2PLYP_TZ2P	uroc2v	och2	-2534.1	-1720.2	-807.7	-1720.4	-808.2	-1720.1	-807.7	-5.3	-0.8	-0.3	-0.5	-6.1
uroc2v-och2	B2TPLYP_TZ2P	uroc2v	och2	-2657.7	-1804.1	-847.1	-1804.4	-847.7	-1804	-847.1	-5.5	-0.9	-0.3	-0.6	-6.4
uroc2v-och2	B3LYP_TZ2P	uroc2v	och2	-1898.1	-1289.8	-603.3	-1289.8	-603.4	-1289.7	-603.2	-4.7	-0.3	-0.1	-0.1	-4.9
uroc2v-och2	B3LYPs_TZ2P	uroc2v	och2	-1823.8	-1239.8	-579	-1239.8	-579	-1239.6	-578.9	-4.8	-0.3	-0.1	-0.1	-5.1
uroc2v-och2	BEE_TZ2P	uroc2v	och2	-1592.8	-1084.8	-504.4	-1084.8	-504.5	-1084.7	-504.4	-3.3	-0.2	-0.1	-0.1	-3.6
uroc2v-och2	BHandHLYP_TZ2P	uroc2v	och2	-2390.4	-1624.1	-760.4	-1624	-760.5	-1623.9	-760.3	-5.6	-0.3	-0.1	-0.2	-5.9
uroc2v-och2	BHandH_TZ2P	uroc2v	och2	-2486.6	-1693.6	-784.2	-1693.6	-784.2	-1693.4	-784	-8.5	-0.3	-0.1	-0.2	-8.9
uroc2v-och2	BLYP-D4_TZ2P	uroc2v	och2	-1558.7	-1058.5	-494.2	-1058.6	-494.3	-1058.4	-494.1	-5.7	-0.3	-0.1	-0.1	-6
uroc2v-och2	BLYP_TZ2P	uroc2v	och2	-1549.7	-1052.7	-492.8	-1052.7	-492.9	-1052.5	-492.8	-4	-0.3	-0.1	-0.1	-4.2
uroc2v-och2	BP86-D4_TZ2P	uroc2v	och2	-1607.1	-1093.9	-507.8	-1093.9	-507.8	-1093.8	-507.7	-5.2	-0.2	-0.1	-0.1	-5.4
uroc2v-och2	BP86_TZ2P	uroc2v	och2	-1601.9	-1090.7	-507.1	-1090.7	-507.2	-1090.6	-507	-3.8	-0.2	-0.1	-0.1	-4.1
uroc2v-och2	CAM-B3LYP_TZ2P	uroc2v	och2	-2373.3	-1612.8	-754.5	-1612.8	-754.6	-1612.7	-754.4	-5.7	-0.3	-0.1	-0.1	-6
uroc2v-och2	CAMY-B3LYP_TZ2P	uroc2v	och2	-2272.1	-1543.9	-722.1	-1543.9	-722.1	-1543.8	-722	-5.8	-0.3	-0.1	-0.1	-6.1
uroc2v-och2	HTBS_TZ2P	uroc2v	och2	-1613	-1100.2	-509.9	-1100.2	-509.9	-1100.1	-509.8	-2.7	-0.2	-0.1	-0.1	-3
uroc2v-och2	KMLYP_TZ2P	uroc2v	och2	-2557.3	-1740.4	-809.3	-1740.4	-809.4	-1740.2	-809.2	-7.3	-0.3	-0.1	-0.2	-7.6
uroc2v-och2	LS1-TPSS_TZ2P	uroc2v	och2	-3152.9	-2140.7	-1005.1	-2141.1	-1006	-2140.6	-1005	-5.6	-1.5	-0.5	-1	-7.1
uroc2v-och2	M06-2X_TZ2P	uroc2v	och2	-2361.6	-1604.5	-750.8	-1604.5	-750.9	-1604.4	-750.8	-5.9	-0.3	-0.1	-0.2	-6.2
uroc2v-och2	M06-HF_TZ2P	uroc2v	och2	-2913.9	-1979.2	-928.5	-1979.2	-928.7	-1979	-928.5	-5.8	-0.3	-0.1	-0.2	-6.2
uroc2v-och2	M06L_TZ2P	uroc2v	och2	-1722.6	-1170.2	-547	-1170.2	-547.2	-1170.1	-546.9	-4.9	-0.5	-0.1	-0.3	-5.4
uroc2v-och2	M06_TZ2P	uroc2v	och2	-2007.5	-1364.9	-637.3	-1364.8	-637.4	-1364.7	-637.2	-5	-0.3	-0.1	-0.2	-5.3
uroc2v-och2	MVS_TZ2P	uroc2v	och2	-1799.3	-1228.1	-565.5	-1228.1	-565.6	-1228	-565.3	-5.4	-0.4	-0.1	-0.2	-5.7
uroc2v-och2	O3LYP_TZ2P	uroc2v	och2	-1984	-1355.7	-618.3	-1355.7	-618.3	-1355.6	-618.2	-9.7	-0.3	-0.1	-0.1	-10
uroc2v-och2	OLYP-D4_TZ2P	uroc2v	och2	-1598.4	-1088.8	-504.2	-1088.9	-504.3	-1088.7	-504.1	-5	-0.3	-0.1	-0.2	-5.3
uroc2v-och2	OLYP_TZ2P	uroc2v	och2	-1573.8	-1071.7	-499.9	-1071.7	-500	-1071.6	-499.8	-1.9	-0.3	-0.1	-0.2	-2.2
uroc2v-och2	OPBE-D4_TZ2P	uroc2v	och2	-1648.8	-1126	-518.4	-1126	-518.5	-1125.9	-518.3	-4.1	-0.3	-0.1	-0.2	-4.4
uroc2v-och2	OPBE0_TZ2P	uroc2v	och2	-2041.9	-1392.2	-647.2	-1392.2	-647.2	-1392.1	-647.1	-2.2	-0.3	-0.1	-0.2	-2.5
uroc2v-och2	OPBE_TZ2P	uroc2v	och2	-1624.2	-1108.9	-514.1	-1108.9	-514.1	-1108.8	-514	-0.9	-0.3	-0.1	-0.2	-1.2
uroc2v-och2	PBE-D4_TZ2P	uroc2v	och2	-1622	-1104.2	-511.6	-1104.2	-511.7	-1104.1	-511.6	-5.9	-0.2	-0.1	-0.1	-6.2
uroc2v-och2	PBE0-DH_TZ2P	uroc2v	och2	-2489.8	-1693.3	-790.4	-1693.4	-790.7	-1693.2	-790.3	-5.5	-0.6	-0.2	-0.4	-6
uroc2v-och2	PBE0_TZ2P	uroc2v	och2	-2036.8	-1386.5	-644.8	-1386.5	-644.9	-1386.3	-644.7	-5.2	-0.3	-0.1	-0.2	-5.5
uroc2v-och2	PBE_TZ2P	uroc2v	och2	-1617.9	-1101.6	-511.1	-1101.7	-511.1	-1101.6	-511	-5	-0.2	-0.1	-0.1	-5.2
uroc2v-och2	PBEsol_TZ2P	uroc2v	och2	-1666.5	-1137.2	-523.4	-1137.2	-523.4	-1137.1	-523.3	-5.7	-0.2	-0.1	-0.1	-5.9
uroc2v-och2	PW91_TZ2P	uroc2v	och2	-1626	-1106.9	-513.5	-1107	-513.6	-1106.8	-513.4	-5.3	-0.2	-0.1	-0.1	-5.5
uroc2v-och2	RPBE_TZ2P	uroc2v	och2	-1568.3	-1066.6	-498	-1066.7	-498.1	-1066.5	-497.9	-3.4	-0.3	-0.1	-0.1	-3.7
uroc2v-och2	S12H_TZ2P	uroc2v	och2	-2029.3	-1380.4	-642.3	-1380.4	-642.3	-1380.3	-642.1	-6.4	-0.3	-0.1	-0.2	-6.7
uroc2v-och2	TPSSH_TZ2P	uroc2v	och2	-1805.6	-1226.6	-574.3	-1226.6	-574.4	-1226.5	-574.3	-4.4	-0.3	-0.1	-0.2	-4.7
uroc2v-och2	TPSS_TZ2P	uroc2v	och2	-1641.4	-1114.7	-522.2	-1114.7	-522.3	-1114.6	-522.2	-4.3	-0.2	-0.1	-0.1	-4.5
uroc2v-och2	VWN_TZ2P	uroc2v	och2	-1723.6	-1177.4	-537.8	-1177.4	-537.8	-1177.3	-537.7	-8.1	-0.2	-0.1	-0.1	-8.4
uroc2v-och2	WB97X-D4_TZ2P	uroc2v	och2	-2679.2	-1820.2	-852.1	-1820.2	-852.2	-1820.1	-852	-6.6	-0.3	-0.1	-0.2	-6.9
uroc2v-och2	WB97X_TZ2P	uroc2v	och2	-2678.6	-1819.9	-852.1	-1819.9	-852.2	-1819.8	-852	-6.4	-0.3	-0.1	-0.2	-6.6
uroc2v-och2	WB97_TZ2P	uroc2v	och2	-2753.1	-1870.7	-875.6	-1870.7	-875.7	-1870.6	-875.5	-6.5	-0.3	-0.1	-0.2	-6.8
uroc2v-och2	X3LYP_TZ2P	uroc2v	och2	-1933.3	-1313.8	-614.1	-1313.7	-614.1	-1313.6	-614	-5.2	-0.3	-0.1	-0.1	-5.5
uroc2v-och2	XLYP_TZ2P	uroc2v	och2	-1545.6	-1049.2	-491.8	-1049.2	-491.9	-1049.1	-491.7	-4.4	-0.3	-0.1	-0.1	-4.6
uroc2v-och2	mPBE_TZ2P	uroc2v	och2	-1604.6	-1092.2	-507.6	-1092.2	-507.6	-1092.1	-507.5	-4.6	-0.3	-0.1	-0.1	-4.9
uroc2v-och2	mPW1K_TZ2P	uroc2v	och2	-2324.8	-1581.9	-737.7	-1581.9	-737.8	-1581.7	-737.6	-4.9	-0.3	-0.1	-0.2	-5.2
uroc2v-och2	mPW1PW_TZ2P	uroc2v	och2	-2026.5	-1379.1	-642.7	-1379	-642.8	-1378.9	-642.6	-4.5	-0.3	-0.1	-0.2	-4.7
uroc2v-och2	mPW2KPLYP_TZ2P	uroc2v	och2	-2880.2	-1955	-918.1	-1955.2	-918.8	-1954.9	-918	-6	-1.1	-0.4	-0.7	-7.2
uroc2v-och2	mPW2PLYP_TZ2P	uroc2v	och2	-2562.2	-1739.2	-816.3	-1739.4	-816.7	-1739.1	-816.2	-5.9	-0.8	-0.3	-0.5	-6.7
uroc2v-och2	mPW_TZ2P	uroc2v	och2	-1604.9	-1092.4	-508.4	-1092.4	-508.4	-1092.3	-508.3	-4	-0.2	-0.1	-0.1	-4.2
uroc2v-och2	rev-DSD-BLYP-D4_TZ2P	uroc2v	och2	-2874.4	-1950.1	-916.9	-1950.4	-917.7	-1950	-916.9	-6.1	-1.3	-0.4	-0.8	-7.4
uroc2v-och2	rev-DSD-PBE-D4_TZ2P	uroc2v	och2	-2839.6	-1926.9	-905.6	-1927.3	-906.4	-1926.8	-905.6	-5.8	-1.3	-0.5	-0.9	-7.1
uroc2v-och2	rev-DSD-PBEP86-D4_TZ2P	uroc2v	och2	-2841.5	-1927.8	-906.8	-1928.2	-907.6	-1927.8	-906.8	-5.5	-1.3	-0.5	-0.9	-6.9
uroc2v-och2	revPBE_TZ2P	uroc2v	och2	-1573.8	-1070.9	-499.6	-1070.9	-499.7	-1070.8	-499.5	-3.1	-0.3	-0.1	-0.1	-3.3
uroc2v-och2	revTPSS_TZ2P	uroc2v	och2	-1644.4	-1115.6	-524.1	-1115.6	-524.2	-1115.5	-524.1	-4.5	-0.2	-0.1	-0.1	-4.7
uroc2v-och2	B3LYP-D4_TZ2P	uroc2v	och2	-1904.41	-1293.87	-604.205	-1293.85	-604.272	-1293.73	-604.124	-6.07091	-0.267741	-0.119881	-0.14786	-6.33865
uroc2v-och2	BLYP-D3BJ_TZ2P	uroc2v	och2	-1558.56	-1058.41	-494.275	-1058.44	-494.359	-1058.32	-494.225	-5.6173	-0.254888	-0.12072	-0.134168	-5.87218
uroc2v-och2	PBE0-D4_TZ2P	uroc2v	och2	-2040.17	-1388.55	-645.277	-1388.54	-645.333	-1388.42	-645.173	-6.0638	-0.280318	-0.120608	-0.15971	-6.34412
urs-och2	B1LYP_TZ2P	urs	och2	-1868.9	-1236	-627.2	-627.2	-1236.1	-627.1	-1235.9	-5.4	-0.3	-0.2	-0.1	-5.7
urs-och2	B1PW91_TZ2P	urs	och2	-1920.4	-1274.5	-641.3	-641.4	-1274.5	-641.2	-1274.4	-4.3	-0.3	-0.2	-0.1	-4.6
urs-och2	B2KPLYP_TZ2P	urs	och2	-2725.1	-1800.2	-917.6	-918.3	-1800.3	-917.5	-1799.9	-6.2	-1.2	-0.8	-0.4	-7.3
urs-och2	B2PLYP_TZ2P	urs	och2	-2400.6	-1586.3	-807.7	-808.2	-1586.3	-807.7	-1586	-5.7	-0.9	-0.6	-0.3	-6.6
urs-och2	B2TPLYP_TZ2P	urs	och2	-2517.2	-1663.2	-847.1	-847.7	-1663.2	-847.1	-1662.9	-5.9	-0.9	-0.6	-0.3	-6.9
urs-och2	B3LYP_TZ2P	urs	och2	-1799.8	-1190.9	-603.3	-603.4	-1190.9	-603.2	-1190.8	-5.3	-0.3	-0.2	-0.1	-5.6
urs-och2	B3LYPs_TZ2P	urs	och2	-1730.1	-1145.4	-579	-579	-1145.4	-578.9	-1145.3	-5.4	-0.3	-0.1	-0.1	-5.7
urs-och2	BEE_TZ2P	urs	och2	-1517.1	-1008.8	-504.4	-504.5	-1008.5	-504.4	-1008.4	-3.6	-0.3	-0.1	-0.1	-3.9
urs-och2	BHandHLYP_TZ2P	urs	och2	-2264.1	-1496.8	-760.4	-760.5	-1497.1	-760.3	-1497	-6.6	-0.3	-0.2	-0.1	-6.9
urs-och2	BHandH_TZ2P	urs	och2	-2358.7	-1564.4	-784.2	-784.2	-1564.9	-784	-1564.8	-9.8	-0.3	-0.2	-0.1	-10.1
urs-och2	BLYP-D4_TZ2P	urs	och2	-1481.6	-981	-494.2	-494.3	-980.8	-494.1	-980.7	-6.2	-0.3	-0.1	-0.1	-6.4
urs-och2	BLYP_TZ2P	urs	och2	-1470.4	-973	-492.8	-492.9	-972.8	-492.8	-972.7	-4.3	-0.3	-0.1	-0.1	-4.6
urs-och2	BP86-D4_TZ2P	urs	och2	-1530.7	-1017	-507.8	-507.8	-1016.8	-507.7	-1016.7	-5.7	-0.2	-0.1	-0.1	-5.9
urs-och2	BP86_TZ2P	urs	och2	-1524	-1012.4	-507.1	-507.1	-1012.2	-507	-1012.1	-4.2	-0.2	-0.1	-0.1	-4.5
urs-och2	CAM-B3LYP_TZ2P	urs	och2	-2264.6	-1503.2	-754.5	-754.5	-1503.4	-754.4	-1503.3	-6.6	-0.3	-0.2	-0.1	-6.9
urs-och2	CAMY-B3LYP_TZ2P	urs	och2	-2166.6	-1437.6	-722.1	-722.1	-1437.8	-722	-1437.7	-6.7	-0.3	-0.2	-0.1	-6.9
urs-och2	HTBS_TZ2P	urs	och2	-1536.2	-1023	-509.9	-509.9	-1022.8	-509.8	-1022.6	-3.1	-0.2	-0.1	-0.1	-3.3
urs-och2	KMLYP_TZ2P	urs	och2	-2424.3	-1606.1	-809.3	-809.4	-1606.6	-809.1	-1606.5	-8.5	-0.4	-0.2	-0.1	-8.9
urs-och2	LS1-TPSS_TZ2P	urs	och2	-2986.4	-1973.8	-1005.1	-1006.1	-1973.9	-1005	-1973.4	-5.9	-1.6	-1	-0.5	-7.5
urs-och2	M06-2X_TZ2P	urs	och2	-2239.8	-1482.1	-750.8	-750.9	-1482.1	-750.7	-1482	-6.6	-0.3	-0.2	-0.1	-6.9
urs-och2	M06-HF_TZ2P	urs	och2	-2760.5	-1824.9	-928.5	-928.6	-1825.3	-928.5	-1825.2	-6.8	-0.3	-0.2	-0.1	-7.1
urs-och2	M06L_TZ2P	urs	och2	-1639.2	-1086.1	-547	-547.2	-1086.1	-546.9	-1085.9	-5.6	-0.5	-0.3	-0.1	-6.1
urs-och2	M06_TZ2P	urs	och2	-1902.2	-1258.7	-637.3	-637.4	-1258.9	-637.2	-1258.8	-5.8	-0.3	-0.2	-0.1	-6.1
urs-och2	MVS_TZ2P	urs	och2	-1713.9	-1142.2	-565.5	-565.6	-1142	-565.3	-1141.9	-5.9	-0.4	-0.2	-0.1	-6.3
urs-och2	O3LYP_TZ2P	urs	och2	-1887.2	-1257.8	-618.3	-618.3	-1258.1	-618.2	-1258	-10.9	-0.3	-0.1	-0.1	-11.1
urs-och2	OLYP-D4_TZ2P	urs	och2	-1523.3	-1013.5	-504.2	-504.3	-1013.2	-504.1	-1013	-5.3	-0.3	-0.2	-0.1	-5.6
urs-och2	OLYP_TZ2P	urs	och2	-1495.3	-993	-499.9	-500	-992.7	-499.8	-992.5	-2.1	-0.3	-0.2	-0.1	-2.4
urs-och2	OPBE-D4_TZ2P	urs	och2	-1575.5	-1052.3	-518.4	-518.5	-1052	-518.3	-1051.8	-4.4	-0.3	-0.2	-0.1	-4.7
urs-och2	OPBE0_TZ2P	urs	och2	-1942.2	-1292	-647.2	-647.2	-1291.9	-647	-1291.8	-2.7	-0.3	-0.2	-0.1	-3
urs-och2	OPBE_TZ2P	urs	och2	-1548	-1032.5	-514.1	-514.1	-1032.2	-513.9	-1032.1	-1.1	-0.3	-0.2	-0.1	-1.4
urs-och2	PBE-D4_TZ2P	urs	och2	-1546.3	-1028	-511.6	-511.7	-1027.8	-511.5	-1027.7	-6.4	-0.3	-0.1	-0.1	-6.6
urs-och2	PBE0-DH_TZ2P	urs	och2	-2363.7	-1566.5	-790.4	-790.7	-1566.6	-790.3	-1566.4	-6.2	-0.6	-0.4	-0.2	-6.8
urs-och2	PBE0_TZ2P	urs	och2	-1936.6	-1285.6	-644.8	-644.9	-1285.6	-644.7	-1285.5	-5.9	-0.3	-0.2	-0.1	-6.2
urs-och2	PBE_TZ2P	urs	och2	-1541.2	-1024.5	-511.1	-511.1	-1024.3	-511	-1024.2	-5.4	-0.3	-0.1	-0.1	-5.6
urs-och2	PBEsol_TZ2P	urs	och2	-1588.2	-1058.3	-523.4	-523.4	-1058.2	-523.3	-1058.1	-6.2	-0.2	-0.1	-0.1	-6.5
urs-och2	PW91_TZ2P	urs	och2	-1548.4	-1028.9	-513.5	-513.5	-1028.7	-513.4	-1028.6	-5.7	-0.2	-0.1	-0.1	-5.9
urs-och2	RPBE_TZ2P	urs	och2	-1493.4	-991.5	-498	-498.1	-991.1	-497.9	-991	-3.6	-0.3	-0.1	-0.1	-3.9
urs-och2	S12H_TZ2P	urs	och2	-1930.6	-1281	-642.3	-642.3	-1281	-642.1	-1280.9	-7	-0.3	-0.2	-0.1	-7.4
urs-och2	TPSSH_TZ2P	urs	och2	-1718.7	-1139.2	-574.3	-574.4	-1139	-574.3	-1138.9	-5	-0.3	-0.2	-0.1	-5.2
urs-och2	TPSS_TZ2P	urs	och2	-1563.8	-1036.6	-522.2	-522.3	-1036.4	-522.2	-1036.3	-4.7	-0.3	-0.1	-0.1	-5
urs-och2	VWN_TZ2P	urs	och2	-1641.1	-1094.1	-537.8	-537.8	-1094.2	-537.6	-1094.1	-9	-0.2	-0.1	-0.1	-9.2
urs-och2	WB97X-D4_TZ2P	urs	och2	-2573	-1713.1	-852.1	-852.2	-1713.2	-852	-1713.1	-7.5	-0.3	-0.2	-0.1	-7.9
urs-och2	WB97X_TZ2P	urs	och2	-2572.3	-1712.6	-852.1	-852.1	-1712.8	-851.9	-1712.7	-7.3	-0.3	-0.2	-0.1	-7.6
urs-och2	WB97_TZ2P	urs	och2	-2648.6	-1765.3	-875.6	-875.7	-1765.4	-875.5	-1765.3	-7.5	-0.3	-0.2	-0.1	-7.8
urs-och2	X3LYP_TZ2P	urs	och2	-1833.2	-1213	-614.1	-614.1	-1213.1	-614	-1213	-5.9	-0.3	-0.1	-0.1	-6.1
urs-och2	XLYP_TZ2P	urs	och2	-1466.4	-969.7	-491.8	-491.9	-969.4	-491.7	-969.3	-4.7	-0.3	-0.1	-0.1	-5
urs-och2	mPBE_TZ2P	urs	och2	-1528.4	-1015.6	-507.6	-507.6	-1015.4	-507.5	-1015.2	-5	-0.3	-0.1	-0.1	-5.2
urs-och2	mPW1K_TZ2P	urs	och2	-2207.4	-1463.6	-737.7	-737.8	-1463.8	-737.6	-1463.7	-5.8	-0.3	-0.2	-0.1	-6.1
urs-och2	mPW1PW_TZ2P	urs	och2	-1925.8	-1277.6	-642.7	-642.8	-1277.7	-642.6	-1277.5	-5.2	-0.3	-0.2	-0.1	-5.4
urs-och2	mPW2KPLYP_TZ2P	urs	och2	-2727	-1801.3	-918.1	-918.8	-1801.4	-918	-1801	-6.5	-1.1	-0.8	-0.4	-7.6
urs-och2	mPW2PLYP_TZ2P	urs	och2	-2427	-1603.5	-816.3	-816.7	-1603.6	-816.2	-1603.3	-6.4	-0.8	-0.5	-0.3	-7.2
urs-och2	mPW_TZ2P	urs	och2	-1527.6	-1014.6	-508.4	-508.4	-1014.4	-508.3	-1014.2	-4.4	-0.2	-0.1	-0.1	-4.6
urs-och2	rev-DSD-BLYP-D4_TZ2P	urs	och2	-2722.6	-1797.9	-916.9	-917.7	-1798	-916.9	-1797.5	-6.4	-1.3	-0.9	-0.5	-7.7
urs-och2	rev-DSD-PBE-D4_TZ2P	urs	och2	-2692.3	-1779.2	-905.6	-906.5	-1779.2	-905.6	-1778.8	-6	-1.4	-0.9	-0.5	-7.4
urs-och2	rev-DSD-PBEP86-D4_TZ2P	urs	och2	-2693	-1779	-906.8	-907.6	-1779	-906.8	-1778.5	-5.8	-1.3	-0.9	-0.5	-7.2
urs-och2	revPBE_TZ2P	urs	och2	-1498.5	-995.3	-499.6	-499.7	-995	-499.5	-994.9	-3.3	-0.3	-0.1	-0.1	-3.6
urs-och2	revTPSS_TZ2P	urs	och2	-1567.5	-1038.3	-524.1	-524.2	-1038	-524	-1037.9	-4.8	-0.3	-0.1	-0.1	-5.1
urs-och2	B3LYP-D4_TZ2P	urs	och2	-1807.85	-1196.58	-604.205	-1196.61	-604.259	-1196.49	-604.108	-6.78858	-0.272962	-0.122161	-0.150801	-7.06154
urs-och2	BLYP-D3BJ_TZ2P	urs	och2	-1481.61	-981.031	-494.275	-980.806	-494.353	-980.683	-494.217	-6.04003	-0.259202	-0.122517	-0.136684	-6.29923
urs-och2	PBE0-D4_TZ2P	urs	och2	-1940.84	-1288.47	-645.277	-1288.51	-645.316	-1288.39	-645.153	-6.81047	-0.285849	-0.123145	-0.162704	-7.09631
ursc2v-och2	B1LYP_TZ2P	ursc2v	och2	-1869	-1236	-627.2	-1236	-627.2	-1235.9	-627.1	-5.6	-0.3	-0.1	-0.2	-5.9
ursc2v-och2	B1PW91_TZ2P	ursc2v	och2	-1920.5	-1274.4	-641.3	-1274.4	-641.4	-1274.3	-641.2	-4.5	-0.3	-0.1	-0.2	-4.8
ursc2v-och2	B2KPLYP_TZ2P	ursc2v	och2	-2725.1	-1799.8	-917.6	-1800.1	-918.3	-1799.7	-917.5	-6.6	-1.1	-0.4	-0.8	-7.7
ursc2v-och2	B2PLYP_TZ2P	ursc2v	och2	-2400.6	-1585.9	-807.7	-1586.1	-808.2	-1585.8	-807.7	-6.1	-0.9	-0.3	-0.6	-7
ursc2v-och2	B2TPLYP_TZ2P	ursc2v	och2	-2517.2	-1662.8	-847.1	-1663	-847.7	-1662.7	-847.1	-6.3	-0.9	-0.3	-0.6	-7.2
ursc2v-och2	B3LYP_TZ2P	ursc2v	och2	-1799.9	-1190.8	-603.3	-1190.8	-603.4	-1190.7	-603.2	-5.5	-0.3	-0.1	-0.2	-5.8
ursc2v-och2	B3LYPs_TZ2P	ursc2v	och2	-1730.2	-1145.3	-579	-1145.3	-579	-1145.2	-578.9	-5.6	-0.3	-0.1	-0.1	-5.9
ursc2v-och2	BEE_TZ2P	ursc2v	och2	-1517.1	-1008.3	-504.4	-1008.3	-504.5	-1008.2	-504.4	-4.1	-0.3	-0.1	-0.1	-4.3
ursc2v-och2	BHandHLYP_TZ2P	ursc2v	och2	-2264.4	-1497.1	-760.4	-1497.1	-760.5	-1497	-760.3	-6.5	-0.3	-0.1	-0.2	-6.9
ursc2v-och2	BHandH_TZ2P	ursc2v	och2	-2359.1	-1565	-784.2	-1565	-784.2	-1564.9	-784	-9.6	-0.3	-0.1	-0.2	-9.9
ursc2v-och2	BLYP-D4_TZ2P	ursc2v	och2	-1481.7	-980.6	-494.2	-980.6	-494.3	-980.5	-494.1	-6.6	-0.3	-0.1	-0.1	-6.9
ursc2v-och2	BLYP_TZ2P	ursc2v	och2	-1470.4	-972.6	-492.8	-972.6	-492.9	-972.5	-492.8	-4.7	-0.3	-0.1	-0.1	-5
ursc2v-och2	BP86-D4_TZ2P	ursc2v	och2	-1530.7	-1016.6	-507.8	-1016.6	-507.8	-1016.5	-507.7	-6.1	-0.2	-0.1	-0.1	-6.4
ursc2v-och2	BP86_TZ2P	ursc2v	och2	-1524	-1012	-507.1	-1012	-507.1	-1011.9	-507	-4.7	-0.2	-0.1	-0.1	-4.9
ursc2v-och2	CAM-B3LYP_TZ2P	ursc2v	och2	-2264.8	-1503.4	-754.5	-1503.4	-754.5	-1503.3	-754.4	-6.6	-0.3	-0.1	-0.2	-6.9
ursc2v-och2	CAMY-B3LYP_TZ2P	ursc2v	och2	-2166.8	-1437.7	-722.1	-1437.7	-722.1	-1437.6	-722	-6.7	-0.3	-0.1	-0.2	-7
ursc2v-och2	HTBS_TZ2P	ursc2v	och2	-1536.1	-1022.6	-509.9	-1022.6	-509.9	-1022.5	-509.8	-3.4	-0.3	-0.1	-0.1	-3.7
ursc2v-och2	KMLYP_TZ2P	ursc2v	och2	-2424.6	-1606.7	-809.3	-1606.7	-809.4	-1606.6	-809.1	-8.3	-0.4	-0.1	-0.2	-8.6
ursc2v-och2	LS1-TPSS_TZ2P	ursc2v	och2	-2986.4	-1973.4	-1005.1	-1973.7	-1006.1	-1973.2	-1005	-6.4	-1.5	-0.5	-1.1	-7.9
ursc2v-och2	M06-2X_TZ2P	ursc2v	och2	-2239.9	-1482	-750.8	-1482	-750.9	-1481.9	-750.7	-6.8	-0.3	-0.1	-0.2	-7.1
ursc2v-och2	M06-HF_TZ2P	ursc2v	och2	-2760.9	-1825.4	-928.5	-1825.4	-928.6	-1825.3	-928.5	-6.7	-0.3	-0.1	-0.2	-7
ursc2v-och2	M06L_TZ2P	ursc2v	och2	-1639.2	-1086	-547	-1085.9	-547.2	-1085.8	-546.9	-5.8	-0.5	-0.1	-0.4	-6.3
ursc2v-och2	M06_TZ2P	ursc2v	och2	-1902.3	-1258.8	-637.3	-1258.8	-637.4	-1258.7	-637.2	-5.8	-0.3	-0.1	-0.2	-6.1
ursc2v-och2	MVS_TZ2P	ursc2v	och2	-1713.9	-1141.8	-565.5	-1141.8	-565.6	-1141.7	-565.3	-6.3	-0.4	-0.1	-0.2	-6.6
ursc2v-och2	O3LYP_TZ2P	ursc2v	och2	-1887.6	-1258.2	-618.3	-1258.2	-618.3	-1258.1	-618.2	-10.8	-0.3	-0.1	-0.1	-11
ursc2v-och2	OLYP-D4_TZ2P	ursc2v	och2	-1523.2	-1012.9	-504.2	-1012.9	-504.3	-1012.8	-504.1	-5.8	-0.3	-0.1	-0.2	-6.1
ursc2v-och2	OLYP_TZ2P	ursc2v	och2	-1495.2	-992.5	-499.9	-992.5	-500	-992.3	-499.8	-2.5	-0.3	-0.1	-0.2	-2.9
ursc2v-och2	OPBE-D4_TZ2P	ursc2v	och2	-1575.4	-1051.7	-518.4	-1051.7	-518.5	-1051.6	-518.3	-4.9	-0.3	-0.1	-0.2	-5.2
ursc2v-och2	OPBE0_TZ2P	ursc2v	och2	-1942.2	-1291.8	-647.2	-1291.8	-647.2	-1291.6	-647	-2.9	-0.3	-0.1	-0.2	-3.2
ursc2v-och2	OPBE_TZ2P	ursc2v	och2	-1547.9	-1032	-514.1	-1032	-514.1	-1031.8	-513.9	-1.5	-0.3	-0.1	-0.2	-1.8
ursc2v-och2	PBE-D4_TZ2P	ursc2v	och2	-1546.3	-1027.6	-511.6	-1027.6	-511.7	-1027.5	-511.5	-6.8	-0.3	-0.1	-0.1	-7.1
ursc2v-och2	PBE0-DH_TZ2P	ursc2v	och2	-2363.8	-1566.4	-790.4	-1566.5	-790.7	-1566.3	-790.3	-6.4	-0.6	-0.2	-0.4	-6.9
ursc2v-och2	PBE0_TZ2P	ursc2v	och2	-1936.7	-1285.5	-644.8	-1285.5	-644.9	-1285.4	-644.7	-6.1	-0.3	-0.1	-0.2	-6.3
ursc2v-och2	PBE_TZ2P	ursc2v	och2	-1541.2	-1024.1	-511.1	-1024.1	-511.1	-1024	-511	-5.8	-0.3	-0.1	-0.1	-6.1
ursc2v-och2	PBEsol_TZ2P	ursc2v	och2	-1588.2	-1058	-523.4	-1058.1	-523.4	-1057.9	-523.3	-6.6	-0.2	-0.1	-0.1	-6.8
ursc2v-och2	PW91_TZ2P	ursc2v	och2	-1548.4	-1028.6	-513.5	-1028.6	-513.5	-1028.5	-513.4	-6.1	-0.3	-0.1	-0.1	-6.3
ursc2v-och2	RPBE_TZ2P	ursc2v	och2	-1493.3	-990.9	-498	-990.9	-498.1	-990.7	-497.9	-4.1	-0.3	-0.1	-0.1	-4.4
ursc2v-och2	S12H_TZ2P	ursc2v	och2	-1930.8	-1280.9	-642.3	-1280.9	-642.3	-1280.8	-642.1	-7.3	-0.3	-0.1	-0.2	-7.6
ursc2v-och2	TPSSH_TZ2P	ursc2v	och2	-1718.8	-1138.9	-574.3	-1138.9	-574.4	-1138.8	-574.3	-5.3	-0.3	-0.1	-0.2	-5.5
ursc2v-och2	TPSS_TZ2P	ursc2v	och2	-1563.8	-1036.2	-522.2	-1036.2	-522.3	-1036.1	-522.2	-5.1	-0.3	-0.1	-0.1	-5.4
ursc2v-och2	VWN_TZ2P	ursc2v	och2	-1641.4	-1094.2	-537.8	-1094.2	-537.8	-1094.1	-537.6	-9.1	-0.2	-0.1	-0.1	-9.4
ursc2v-och2	WB97X-D4_TZ2P	ursc2v	och2	-2573.2	-1713.2	-852.1	-1713.2	-852.2	-1713.1	-852	-7.6	-0.3	-0.1	-0.2	-7.9
ursc2v-och2	WB97X_TZ2P	ursc2v	och2	-2572.5	-1712.8	-852.1	-1712.8	-852.1	-1712.7	-851.9	-7.4	-0.3	-0.1	-0.2	-7.7
ursc2v-och2	WB97_TZ2P	ursc2v	och2	-2648.8	-1765.4	-875.6	-1765.4	-875.7	-1765.3	-875.5	-7.6	-0.3	-0.1	-0.2	-7.9
ursc2v-och2	X3LYP_TZ2P	ursc2v	och2	-1833.4	-1213	-614.1	-1213	-614.1	-1212.9	-614	-6	-0.3	-0.1	-0.2	-6.3
ursc2v-och2	XLYP_TZ2P	ursc2v	och2	-1466.4	-969.2	-491.8	-969.3	-491.9	-969.1	-491.7	-5.1	-0.3	-0.1	-0.1	-5.4
ursc2v-och2	mPBE_TZ2P	ursc2v	och2	-1528.4	-1015.1	-507.6	-1015.2	-507.6	-1015	-507.5	-5.4	-0.3	-0.1	-0.1	-5.7
ursc2v-och2	mPW1K_TZ2P	ursc2v	och2	-2207.6	-1463.8	-737.7	-1463.8	-737.8	-1463.6	-737.6	-5.8	-0.3	-0.1	-0.2	-6.1
ursc2v-och2	mPW1PW_TZ2P	ursc2v	och2	-1925.9	-1277.6	-642.7	-1277.6	-642.8	-1277.5	-642.6	-5.3	-0.3	-0.1	-0.2	-5.6
ursc2v-och2	mPW2KPLYP_TZ2P	ursc2v	och2	-2727	-1801	-918.1	-1801.2	-918.8	-1800.8	-918	-6.9	-1.1	-0.4	-0.8	-8
ursc2v-och2	mPW2PLYP_TZ2P	ursc2v	och2	-2427.1	-1603.3	-816.3	-1603.4	-816.8	-1603.1	-816.2	-6.7	-0.8	-0.3	-0.5	-7.5
ursc2v-och2	mPW_TZ2P	ursc2v	och2	-1527.6	-1014.2	-508.4	-1014.2	-508.4	-1014.1	-508.3	-4.8	-0.2	-0.1	-0.1	-5
ursc2v-och2	rev-DSD-BLYP-D4_TZ2P	ursc2v	och2	-2722.6	-1797.4	-916.9	-1797.7	-917.7	-1797.3	-916.9	-6.9	-1.3	-0.4	-0.9	-8.2
ursc2v-och2	rev-DSD-PBE-D4_TZ2P	ursc2v	och2	-2692.2	-1778.6	-905.6	-1778.9	-906.5	-1778.5	-905.6	-6.6	-1.3	-0.4	-0.9	-7.9
ursc2v-och2	rev-DSD-PBEP86-D4_TZ2P	ursc2v	och2	-2692.9	-1778.4	-906.8	-1778.7	-907.7	-1778.3	-906.8	-6.4	-1.3	-0.4	-0.9	-7.7
ursc2v-och2	revPBE_TZ2P	ursc2v	och2	-1498.4	-994.7	-499.6	-994.7	-499.7	-994.6	-499.5	-3.8	-0.3	-0.1	-0.1	-4.1
ursc2v-och2	revTPSS_TZ2P	ursc2v	och2	-1567.4	-1037.7	-524.1	-1037.7	-524.2	-1037.6	-524	-5.4	-0.2	-0.1	-0.1	-5.6
ursc2v-och2	B3LYP-D4_TZ2P	ursc2v	och2	-1807.97	-1196.52	-604.205	-1196.52	-604.258	-1196.4	-604.104	-6.97089	-0.275249	-0.122183	-0.153066	-7.24614
ursc2v-och2	BLYP-D3BJ_TZ2P	ursc2v	och2	-1481.62	-980.599	-494.275	-980.613	-494.353	-980.489	-494.214	-6.47713	-0.263371	-0.123998	-0.139374	-6.7405
ursc2v-och2	PBE0-D4_TZ2P	ursc2v	och2	-1940.96	-1288.41	-645.277	-1288.42	-645.314	-1288.3	-645.149	-6.98463	-0.286876	-0.121547	-0.165329	-7.2715

## Sheet: neutral_DFT-DFT
System	Level	Donor	Acceptor	Coord_complex	Coord_donor	Coord_acceptor	Ecomplex_eq	EDonor_eq	EAcceptor_eq	EDonor_ghost	EAcceptor_ghost	EDonor	EAcceptor	dEcpc	BSSE	EDonor_bsse	EAcceptor_bsse	dE
fh-brh	OLYP_TZ2P	fh	brh	[Copy This] F -0.05957439283948565 -0.9670395013279453 0.0 H 0.002657272879832405 -0.03638427360002999 0.0 Br 0.23389130903629105 2.3645103663116633 0.0 H 1.6550949428193156 2.255701658999352 0.0	[Copy This] F 0.10387048249017612 -0.9538341353152501 0.0 H -0.00873914564139617 -0.03493428586904689 0.0	[Copy This] Br 0.23952266262073624 2.389932331324898 0.0 H 1.6554006438002704 2.2480567525773445 0.0	-303.154	-180.636	-120.758	-180.742	-120.971	-180.625	-120.757	-1.42965	-0.331327	-0.117511	-0.213816	-1.76098
fh-brh	M06-2X_TZ2P	fh	brh	[Copy This] F -0.039917677024559534 -0.9813301090414628 0.0 H -0.0264399046405286 -0.04866093049876663 0.0 Br 0.24034045710185367 2.3930992005485425 0.0 H 1.6580862564591874 2.2536800893747277 0.0	[Copy This] F 0.10386980587308414 -0.9538286140880311 0.0 H -0.008738469024304179 -0.0349398070962659 0.0	[Copy This] Br 0.23953563358221147 2.389931031592371 0.0 H 1.6553876728387955 2.2480580523098714 0.0	-496.563	-296.782	-196.464	-296.948	-196.698	-296.757	-196.461	-2.88882	-0.428129	-0.191076	-0.237053	-3.31695
fh-brh	B3LYP_TZ2P	fh	brh	[Copy This] F -0.04764515159848257 -0.9650527322535774 0.0 H -0.005078146400971644 -0.020218007352866146 0.0 Br 0.2265118834511534 2.358563232831902 0.0 H 1.6582805464442543 2.243495757157585 0.0	[Copy This] F 0.10450590751895619 -0.959019233365642 0.0 H -0.009374570670176241 -0.029749187818655123 0.0	[Copy This] Br 0.23374341856039993 2.3905114303762875 0.0 H 1.661179887860607 2.247477653525955 0.0	-379.719	-226.75	-150.05	-226.884	-150.279	-226.717	-150.049	-2.52277	-0.396738	-0.166869	-0.229868	-2.91951
fh-brh	B3LYP-D4_TZ2P	fh	brh	[Copy This] F -0.05861483770838578 -0.9695055387223823 0.0 H 0.00821321822643697 -0.026868350711509996 0.0 Br 0.2258957602723939 2.368051547640353 0.0 H 1.6565749911055083 2.2451105921765824 0.0	[Copy This] F 0.10450699532170286 -0.9590281098870969 0.0 H -0.009375658472922906 -0.02974031129720024 0.0	[Copy This] Br 0.233720441578837 2.3905137327445702 0.0 H 1.66120286484217 2.2474753511576724 0.0	-380.702	-226.819	-150.307	-226.966	-150.548	-226.786	-150.305	-3.15347	-0.423286	-0.179839	-0.243448	-3.57676
fh-brh	BLYP-D4_TZ2P	fh	brh	[Copy This] F -0.010685512573817103 -0.9446071787930238 0.0 H -0.030098511145062144 -0.01729925675461988 0.0 Br 0.23149833493513775 2.373515359481195 0.0 H 1.6413548206796946 2.2051793264494903 0.0	[Copy This] F 0.1036169076169706 -0.9517649524515996 0.0 H -0.008485570768190632 -0.037003468732697414 0.0	[Copy This] Br 0.24235776284716698 2.389648245061266 0.0 H 1.65256554357384 2.248340838840976 0.0	-299.572	-178.064	-117.81	-178.166	-118.052	-178.017	-117.81	-3.30618	-0.391075	-0.148792	-0.242284	-3.69726
fh-brh	BLYP-D3BJ_TZ2P	fh	brh	[Copy This] F -0.08099493759124854 -1.0735428857024867 0.0 H -0.04216227471202526 -0.14328385348600356 0.0 Br 0.2692031189374548 2.4906281554486847 0.0 H 1.6860232252617724 2.342986834122848 0.0	[Copy This] F 0.10394197991374275 -0.9544175576463708 0.0 H -0.008810643064962776 -0.034350863537926275 0.0	[Copy This] Br 0.23918829845372133 2.389965835701927 0.0 H 1.6557350079672855 2.2480232482003157 0.0	-299.905	-178.1	-117.969	-178.195	-118.213	-178.044	-117.968	-3.43992	-0.396007	-0.151031	-0.244976	-3.83593
fh-clh	OLYP_TZ2P	fh	clh	[Copy This] F 0.013143558814470196 -0.9641309805500224 0.0 H -0.0014540478319498803 -0.03146151400966562 0.0 Cl 0.16183850136312822 2.2336783195831402 0.0 H 1.4485990944359715 2.222079424083848 0.0	[Copy This] F 0.10387048249017612 -0.9538341353152501 0.0 H -0.00873914564139617 -0.03493428586904689 0.0	[Copy This] Cl 0.16674578551059416 2.256694604341691 0.0 H 1.4506565309308745 2.2223008481141404 0.0	-318.609	-180.636	-136.201	-180.731	-136.298	-180.629	-136.201	-1.5736	-0.198322	-0.10179	-0.0965319	-1.77192
fh-clh	M06-2X_TZ2P	fh	clh	[Copy This] F 0.026601406032330875 -0.9747108811854588 0.0 H -0.021772112924457555 -0.04332311341760876 0.0 Cl 0.16578960765477177 2.256491792204151 0.0 H 1.451508206018975 2.2217074515062163 0.0	[Copy This] F 0.10386980587308414 -0.9538286140880311 0.0 H -0.008738469024304179 -0.0349398070962659 0.0	[Copy This] Cl 0.16677055758351148 2.256693940740548 0.0 H 1.4506317588579571 2.222301511715283 0.0	-517.853	-296.782	-217.849	-296.927	-217.88	-296.76	-217.845	-3.02015	-0.201375	-0.166788	-0.0345869	-3.22152
fh-clh	B3LYP_TZ2P	fh	clh	[Copy This] F 0.026670926394460573 -0.978014143741955 0.0 H -0.018243493939749514 -0.03483267720703983 0.0 Cl 0.1586020738774612 2.2569746214793622 0.0 H 1.4550976004494476 2.2160374485769316 0.0	[Copy This] F 0.10450590751895619 -0.959019233365642 0.0 H -0.009374570670176241 -0.029749187818655123 0.0	[Copy This] Cl 0.1619361335337353 2.256823446629382 0.0 H 1.4554661829077336 2.222172005826449 0.0	-397.511	-226.75	-167.868	-226.87	-167.898	-226.718	-167.867	-2.7114	-0.182621	-0.151681	-0.0309391	-2.89402
fh-clh	B3LYP-D4_TZ2P	fh	clh	[Copy This] F 0.01678751315994856 -0.9721284255374161 0.0 H -0.000958329590819458 -0.02816375584927804 0.0 Cl 0.15487562507648436 2.248689302925759 0.0 H 1.4514222981360065 2.2117681275682357 0.0	[Copy This] F 0.10450699532170286 -0.9590281098870969 0.0 H -0.009375658472922906 -0.02974031129720024 0.0	[Copy This] Cl 0.16189665073937012 2.2568245043053996 0.0 H 1.4555056657020988 2.2221709481504313 0.0	-398.363	-226.819	-168.08	-226.947	-168.11	-226.786	-168.078	-3.27062	-0.19361	-0.161548	-0.0320619	-3.46423
fh-clh	BLYP-D4_TZ2P	fh	clh	[Copy This] F 0.04925855956487558 -0.9588125415577837 0.0 H -0.04470080904466168 -0.03646581280594832 0.0 Cl 0.16787360483317382 2.246770423905301 0.0 H 1.4496957514282318 2.2086731795657295 0.0	[Copy This] F 0.1036169076169706 -0.9517649524515996 0.0 H -0.008485570768190632 -0.037003468732697414 0.0	[Copy This] Cl 0.16934942555323357 2.256624857311961 0.0 H 1.448052890888235 2.2223705951438704 0.0	-314.359	-178.064	-132.737	-178.155	-132.778	-178.026	-132.735	-3.38421	-0.172996	-0.129653	-0.0433423	-3.55721
fh-clh	BLYP-D3BJ_TZ2P	fh	clh	[Copy This] F -0.003227563552221353 -1.083039341435893 0.0 H -0.05099075494559937 -0.15404900497212087 0.0 Cl 0.1959391210233783 2.3732052399444523 0.0 H 1.4804063042560622 2.3240483555708615 0.0	[Copy This] F 0.10394197991374275 -0.9544175576463708 0.0 H -0.008810643064962776 -0.034350863537926275 0.0	[Copy This] Cl 0.16672720605501218 2.256695102053287 0.0 H 1.4506751103864566 2.2223003504025445 0.0	-314.627	-178.1	-132.862	-178.185	-132.901	-178.06	-132.859	-3.49719	-0.167564	-0.125046	-0.042518	-3.66475
fh-fh	OLYP_TZ2P	fh	fh	[Copy This] F 0.10438826222533286 -0.9566084682963253 0.0 H -0.00874303322507015 -0.031147964926968058 0.0 F 0.08538562786052485 1.7866452356318394 0.0 H 0.9526392247553991 2.119895407723167 0.0	[Copy This] F 0.10387048249017612 -0.9538341353152501 0.0 H -0.00873914564139617 -0.03493428586904689 0.0	[Copy This] F 0.10387048249017612 -0.9538341353152501 0.0 H -0.00873914564139617 -0.03493428586904689 0.0	-364.324	-180.636	-180.636	-180.813	-180.724	-180.629	-180.633	-2.77743	-0.274672	-0.183668	-0.0910047	-3.0521
fh-fh	M06-2X_TZ2P	fh	fh	[Copy This] F 0.10429383675421347 -0.9567844155878584 0.0 H -0.00871621276543263 -0.0312929312978616 0.0 F 0.08545327415926574 1.786735770834267 0.0 H 0.95263918346814 2.120125786183167 0.0	[Copy This] F 0.10386980587308414 -0.9538286140880311 0.0 H -0.008738469024304179 -0.0349398070962659 0.0	[Copy This] F 0.10386980587308414 -0.9538286140880311 0.0 H -0.008738469024304179 -0.0349398070962659 0.0	-598.524	-296.782	-296.782	-296.998	-296.839	-296.756	-296.774	-4.65124	-0.30769	-0.241895	-0.0657947	-4.95893
fh-fh	B3LYP_TZ2P	fh	fh	[Copy This] F 0.10689235770045441 -0.9620865934806728 0.0 H -0.010885479026413925 -0.026048444653984846 0.0 F 0.07927275219439668 1.7875305977348162 0.0 H 0.9583904507477493 2.1193886505315547 0.0	[Copy This] F 0.10450590751895619 -0.959019233365642 0.0 H -0.009374570670176241 -0.029749187818655123 0.0	[Copy This] F 0.10450590751895619 -0.959019233365642 0.0 H -0.009374570670176241 -0.029749187818655123 0.0	-458.126	-226.75	-226.75	-226.955	-226.77	-226.72	-226.742	-4.36431	-0.262308	-0.234522	-0.0277861	-4.62662
fh-fh	B3LYP-D4_TZ2P	fh	fh	[Copy This] F 0.10688567908346794 -0.962096244437786 0.0 H -0.010949587260659433 -0.02608552124385162 0.0 F 0.07933979002920775 1.7874244310444705 0.0 H 0.9583941997641704 2.1195415447688806 0.0	[Copy This] F 0.10450699532170286 -0.9590281098870969 0.0 H -0.009375658472922906 -0.02974031129720024 0.0	[Copy This] F 0.10450699532170286 -0.9590281098870969 0.0 H -0.009375658472922906 -0.02974031129720024 0.0	-458.57	-226.819	-226.819	-227.024	-226.839	-226.79	-226.811	-4.66978	-0.262377	-0.234587	-0.0277898	-4.93215
fh-fh	BLYP-D4_TZ2P	fh	fh	[Copy This] F 0.11332036510548893 -0.9465860063417199 0.0 H -0.020960122060297723 -0.028601056876832766 0.0 F 0.09036879884969276 1.7772324931231702 0.0 H 0.9509410397213025 2.116738780227096 0.0	[Copy This] F 0.1036169076169706 -0.9517649524515996 0.0 H -0.008485570768190632 -0.037003468732697414 0.0	[Copy This] F 0.1036169076169706 -0.9517649524515996 0.0 H -0.008485570768190632 -0.037003468732697414 0.0	-360.897	-178.064	-178.064	-178.228	-178.095	-178.033	-178.057	-4.53391	-0.233709	-0.19569	-0.0380193	-4.76762
fh-fh	BLYP-D3BJ_TZ2P	fh	fh	[Copy This] F 0.0865268870480072 -1.0505831329084245 0.0 H -0.025439414836478172 -0.12719138354548645 0.0 F 0.10233529582339666 1.8824250310472157 0.0 H 0.9702473135812607 2.2141336955384077 0.0	[Copy This] F 0.10394197991374275 -0.9544175576463708 0.0 H -0.008810643064962776 -0.034350863537926275 0.0	[Copy This] F 0.10394197991374275 -0.9544175576463708 0.0 H -0.008810643064962776 -0.034350863537926275 0.0	-360.993	-178.1	-178.1	-178.264	-178.131	-178.068	-178.093	-4.55869	-0.233663	-0.19566	-0.0380025	-4.79235
nh3-nh3	OLYP_TZ2P	nh3	nh3	[Copy This] N 0.0 -1.769474717087247 0.23644974375696598 H 0.0 -0.7940264066292936 -0.055188812577470665 H -0.8147812642372704 -2.213026742679846 -0.17161712595426593 H 0.8147812642372704 -2.213026742679846 -0.17161712595426593 N 0.0 1.486356439098537 -0.05931458447888406 H -0.8152962624693346 1.6675321072290963 0.5151569632423745 H 0.8152962624693346 1.6675321072290963 0.5151569632423745 H 0.0 2…	[Copy This] N 0.0 1.3343274006851553 0.06079602716345405 H -0.8163258428520636 1.731841751988326 0.511366605297635 H 0.8163258428520636 1.731841751988326 0.511366605297635 H 0.0 1.6558448399699262 -0.9004901445812106	[Copy This] N 0.0 1.3343274006851553 0.06079602716345405 H -0.8163258428520636 1.731841751988326 0.511366605297635 H 0.8163258428520636 1.731841751988326 0.511366605297635 H 0.0 1.6558448399699262 -0.9004901445812106	-882.25	-440.326	-440.326	-440.455	-440.474	-440.324	-440.324	-1.31705	-0.280193	-0.130436	-0.149758	-1.59725
nh3-nh3	M06-2X_TZ2P	nh3	nh3	[Copy This] N 0.0 -1.771018807867213 0.23634954675078104 H 0.0 -0.7952720932562656 -0.054998475011241506 H -0.8147490751391091 -2.214849413899491 -0.1715743498889538 H 0.8147490751391091 -2.214849413899491 -0.1715743498889538 N 0.0 1.487893184206009 -0.05957263779050728 H -0.81527052469866 1.6688396029729584 0.5150508871637423 H 0.81527052469866 1.6688396029729584 0.5150508871637423 H 0.0 2.17041…	[Copy This] N 0.0 1.3345686897033109 0.06078312848425489 H -0.8163180749036977 1.731761076391731 0.5113665636209552 H 0.8163180749036977 1.731761076391731 0.5113665636209552 H 0.0 1.6557649021449592 -0.9004771625486518	[Copy This] N 0.0 1.3345686897033109 0.06078312848425489 H -0.8163180749036977 1.731761076391731 0.5113665636209552 H 0.8163180749036977 1.731761076391731 0.5113665636209552 H 0.0 1.6557649021449592 -0.9004771625486518	-1275.35	-636.19	-636.19	-636.281	-636.23	-636.176	-636.188	-2.8259	-0.146993	-0.104741	-0.0422523	-2.9729
nh3-nh3	B3LYP_TZ2P	nh3	nh3	[Copy This] N 0.0 -1.772955287813508 0.24630759412216877 H 0.0 -0.7934731313716792 -0.06004603674769352 H -0.8181306146819776 -2.2188104947082157 -0.17379981736526906 H 0.8181306146819776 -2.2188104947082157 -0.17379981736526906 N 0.0 1.4834115236231256 -0.06361681253686158 H -0.8192036082393324 1.6703734359831535 0.5180381581669625 H 0.8192036082393324 1.6703734359831535 0.5180381581669625 H 0.0…	[Copy This] N 0.0 1.3255494323469905 0.061259569025675545 H -0.819896571472316 1.7348798039436077 0.51327107283819 H 0.819896571472316 1.7348798039436077 0.51327107283819 H 0.0 1.658546704397526 -0.904762621524542	[Copy This] N 0.0 1.3255494323469905 0.061259569025675545 H -0.819896571472316 1.7348798039436077 0.51327107283819 H 0.819896571472316 1.7348798039436077 0.51327107283819 H 0.0 1.658546704397526 -0.904762621524542	-1045.53	-521.48	-521.48	-521.595	-521.569	-521.461	-521.479	-2.34202	-0.223967	-0.133664	-0.0903033	-2.56598
nh3-nh3	B3LYP-D4_TZ2P	nh3	nh3	[Copy This] N 0.0 -1.7726818379985048 0.24619799172936688 H 0.0 -0.7935323046868117 -0.06098599395763211 H -0.818140874584369 -2.2190020789657003 -0.1735250870045233 H 0.818140874584369 -2.2190020789657003 -0.1735250870045233 N 0.0 1.4831320677265063 -0.06349515071350466 H -0.8191510068788651 1.6706822764672664 0.5181592194072172 H 0.8191510068788651 1.6706822764672664 0.5181592194072172 H 0.0 2.…	[Copy This] N 0.0 1.3253454040058599 0.06127046534964201 H -0.819941615260232 1.734949217387122 0.5132933004480174 H 0.819941615260232 1.734949217387122 0.5132933004480174 H 0.0 1.65861190585163 -0.9048179730681631	[Copy This] N 0.0 1.3253454040058599 0.06127046534964201 H -0.819941615260232 1.734949217387122 0.5132933004480174 H 0.819941615260232 1.734949217387122 0.5132933004480174 H 0.0 1.65861190585163 -0.9048179730681631	-1047.13	-521.897	-521.897	-522.014	-521.986	-521.88	-521.896	-3.11475	-0.22466	-0.134028	-0.0906321	-3.33941
nh3-nh3	BLYP-D4_TZ2P	nh3	nh3	[Copy This] N 0.0 -1.7699333989863761 0.23892419695550793 H 0.0 -0.7982236893656027 -0.058547680073117385 H -0.8122689536723648 -2.212216004811979 -0.17090122274565728 H 0.8122689536723648 -2.212216004811979 -0.17090122274565728 N 0.0 1.4848227415840964 -0.06159151176172394 H -0.8126337999527358 1.6678604916032211 0.5135460948583886 H 0.8126337999527358 1.6678604916032211 0.5135460948583886 H 0.0…	[Copy This] N 0.0 1.3332890195450646 0.06084155741926161 H -0.8140446171512131 1.7321187985625832 0.5100416735423337 H 0.8140446171512131 1.7321187985625832 0.5100416735423337 H 0.0 1.6563291279615011 -0.8978858113264155	[Copy This] N 0.0 1.3332890195450646 0.06084155741926161 H -0.8140446171512131 1.7321187985625832 0.5100416735423337 H 0.8140446171512131 1.7321187985625832 0.5100416735423337 H 0.0 1.6563291279615011 -0.8978858113264155	-872.561	-434.615	-434.615	-434.728	-434.759	-434.6	-434.613	-3.05688	-0.273781	-0.128227	-0.145554	-3.33067
nh3-nh3	BLYP-D3BJ_TZ2P	nh3	nh3	[Copy This] N 0.0 -1.9221493980063304 0.26363638200716083 H 0.0 -0.9452199160130775 -0.02637352644105098 H -0.8112281183205636 -2.3484876191618578 -0.17943565362629946 H 0.8112281183205636 -2.3484876191618578 -0.17943565362629946 N 0.0 1.6273203232904647 -0.1023626281799023 H -0.8119227576187384 1.769197512709685 0.49514778604414583 H 0.8119227576187384 1.769197512709685 0.49514778604414583 H 0.0…	[Copy This] N 0.0 1.31830819138576 0.061653157594763794 H -0.8129669988842223 1.73707799430931 0.509145148408451 H 0.8129669988842223 1.73707799430931 0.509145148408451 H 0.0 1.661391564627353 -0.8969043612341526	[Copy This] N 0.0 1.31830819138576 0.061653157594763794 H -0.8129669988842223 1.73707799430931 0.509145148408451 H 0.8129669988842223 1.73707799430931 0.509145148408451 H 0.0 1.661391564627353 -0.8969043612341526	-873.154	-434.937	-434.937	-435.049	-435.08	-434.921	-434.935	-3.00632	-0.274119	-0.128367	-0.145752	-3.28043
nh3-ph3	OLYP_TZ2P	nh3	ph3	[Copy This] N 0.0 -0.32825506832627843 0.07507264567743495 H -0.8161723779320672 -0.8781172934124617 0.31664543977635884 H 0.8161723779320672 -0.8781172934124617 0.31664543977635884 H 0.0 -0.21002402952235136 -0.9312729845683373 P 0.0 2.9492255145755557 -0.5512888216563907 H -1.034357903420026 2.7524438410510066 0.39555676789779265 H 1.034357903420026 2.7524438410510066 0.39555676789779265 H 0.0 …	[Copy This] N 0.0 1.3343274006851553 0.06079602716345405 H -0.8163258428520636 1.731841751988326 0.511366605297635 H 0.8163258428520636 1.731841751988326 0.511366605297635 H 0.0 1.6558448399699262 -0.9004901445812106	[Copy This] P 0.0 2.952533299960257 -0.55969016016406 H -1.0323611749499586 2.7591723751867283 0.3944757002741931 H 1.0323611749499586 2.7591723751867283 0.3944757002741931 H 0.0 4.362263043561215 -0.39751835249764206	-789.794	-440.326	-349.015	-440.361	-349.087	-440.327	-349.013	-0.344131	-0.107969	-0.0340038	-0.0739648	-0.4521
nh3-ph3	M06-2X_TZ2P	nh3	ph3	[Copy This] N 0.0 -0.4571284929284708 0.08097127618154999 H -0.8167208526540801 -1.0150764441601865 0.30130369063703144 H 0.8167208526540801 -1.0150764441601865 0.30130369063703144 H 0.0 -0.30251706559278513 -0.920639319044248 P 0.0 3.0549069419266757 -0.5407373941796298 H -1.034201711765688 2.8926904885342797 0.4142468861126785 H 1.034201711765688 2.8926904885342797 0.4142468861126785 H 0.0 4.47…	[Copy This] N 0.0 1.3345686897033109 0.06078312848425489 H -0.8163180749036977 1.731761076391731 0.5113665636209552 H 0.8163180749036977 1.731761076391731 0.5113665636209552 H 0.0 1.6557649021449592 -0.9004771625486518	[Copy This] P 0.0 2.9526088647219595 -0.5595372562377939 H -1.032440826907719 2.7591059013075516 0.3944451342394833 H 1.032440826907719 2.7591059013075516 0.3944451342394833 H 0.0 4.362320426557866 -0.3976101243544888	-1144.65	-636.19	-506.624	-636.215	-506.66	-636.188	-506.611	-1.76144	-0.076398	-0.026858	-0.0495399	-1.83784
nh3-ph3	B3LYP_TZ2P	nh3	ph3	[Copy This] N 0.0 -0.32543631158597097 0.08041405331385189 H -0.8211881729010824 -0.8870429610872026 0.31589078039800444 H 0.8211881729010824 -0.8870429610872026 0.31589078039800444 H 0.0 -0.21090087440530472 -0.9353469337495776 P 0.0 2.9482618502894256 -0.5587813190454803 H -1.0364105314874437 2.7568332345332185 0.4004583783707046 H 1.0364105314874437 2.7568332345332185 0.4004583783707046 H 0.0 …	[Copy This] N 0.0 1.3255494323469905 0.061259569025675545 H -0.819896571472316 1.7348798039436077 0.51327107283819 H 0.819896571472316 1.7348798039436077 0.51327107283819 H 0.0 1.658546704397526 -0.904762621524542	[Copy This] P 0.0 2.947953639096823 -0.5689099042014101 H -1.0350248566459725 2.759331996369183 0.39821902162332556 H 1.0350248566459725 2.759331996369183 0.39821902162332556 H 0.0 4.36652346205974 -0.3957852511585573	-936.264	-521.48	-414.156	-521.515	-414.178	-521.481	-414.148	-0.563281	-0.0648519	-0.0348722	-0.0299797	-0.628133
nh3-ph3	B3LYP-D4_TZ2P	nh3	ph3	[Copy This] N 0.0 -0.32498259833825827 0.07972693709246026 H -0.8210172354781117 -0.886636368914851 0.3160736115655626 H 0.8210172354781117 -0.886636368914851 0.3160736115655626 H 0.0 -0.21252110449303643 -0.9363581575873057 P 0.0 2.9476498776906266 -0.5584760085489189 H -1.0364459642653954 2.757448428213625 0.4013153017513038 H 1.0364459642653954 2.757448428213625 0.4013153017513038 H 0.0 4.3712…	[Copy This] N 0.0 1.3253454040058599 0.06127046534964201 H -0.819941615260232 1.734949217387122 0.5132933004480174 H 0.819941615260232 1.734949217387122 0.5132933004480174 H 0.0 1.65861190585163 -0.9048179730681631	[Copy This] P 0.0 2.9478934444579017 -0.5690315972420223 H -1.0350430680177387 2.7593427237236696 0.39826418373732553 H 1.0350430680177387 2.7593427237236696 0.39826418373732553 H 0.0 4.366562201989688 -0.3957538823459445	-938.902	-521.897	-415.258	-521.942	-415.273	-521.896	-415.24	-1.66987	-0.0783198	-0.0455831	-0.0327367	-1.74819
nh3-ph3	BLYP-D4_TZ2P	nh3	ph3	[Copy This] N 0.0 -0.32454823417570555 0.07890962546869461 H -0.8134150222588409 -0.8785665795052653 0.3143918147860682 H 0.8134150222588409 -0.8785665795052653 0.3143918147860682 H 0.0 -0.20764127960383222 -0.9268199644016678 P 0.0 2.950356850045112 -0.552519014173651 H -1.0283636184119636 2.7529963986845654 0.39134280782301495 H 1.0283636184119636 2.7529963986845654 0.39134280782301495 H 0.0 4.…	[Copy This] N 0.0 1.3332890195450646 0.06084155741926161 H -0.8140446171512131 1.7321187985625832 0.5100416735423337 H 0.8140446171512131 1.7321187985625832 0.5100416735423337 H 0.0 1.6563291279615011 -0.8978858113264155	[Copy This] P 0.0 2.9528376130292626 -0.5590490160434208 H -1.0263637270539858 2.7621863945896794 0.3927201203060547 H 1.0263637270539858 2.7621863945896794 0.3927201203060547 H 0.0 4.355930691686307 -0.39464833668200444	-782.028	-434.615	-345.713	-434.7	-345.724	-434.613	-345.692	-1.58175	-0.118231	-0.0872026	-0.0310282	-1.69998
nh3-ph3	BLYP-D3BJ_TZ2P	nh3	ph3	[Copy This] N 0.0 -0.8300868175644077 0.20530121138307758 H -0.8124289858197068 -1.4431548184469944 0.19137634240182952 H 0.8124289858197068 -1.4431548184469944 0.19137634240182952 H 0.0 -0.3464919284512243 -0.690550809822387 P 0.0 3.3658306119858725 -0.5843575720566466 H -1.0315138833782942 3.2164104018967414 0.38712330798104017 H 1.0315138833782942 3.2164104018967414 0.38712330798104017 H 0.0 4…	[Copy This] N 0.0 1.31830819138576 0.061653157594763794 H -0.8129669988842223 1.73707799430931 0.509145148408451 H 0.8129669988842223 1.73707799430931 0.509145148408451 H 0.0 1.661391564627353 -0.8969043612341526	[Copy This] P 0.0 2.9473587355464397 -0.5701123939743742 H -1.0299413594885993 2.7621704679572656 0.39731528419304585 H 1.0299413594885993 2.7621704679572656 0.39731528419304585 H 0.0 4.361441422433958 -0.3927752865250334	-782.538	-434.937	-345.966	-435.021	-345.975	-434.934	-345.944	-1.51801	-0.118061	-0.0870251	-0.0310355	-1.63607
oh2-oh2	OLYP_TZ2P	oh2	oh2	[Copy This] O 0.0 0.0016073363952406054 0.0024547127671209652 H 0.0 -0.0021024192453474684 0.9643316224265205 H 0.0 0.9380751973319856 -0.25076865230347134 O 0.0 2.734065616011334 -1.008276019543127 H -0.7670497359458196 2.853798862372819 -1.5789904108698676 H 0.7670497359458196 2.853798862372819 -1.5789904108698676	[Copy This] O 0.0 -0.06282432289695139 1.682389616618095e-07 H 0.0 0.5230653303219083 0.764213054228466 H 0.0 0.5230669333662243 -0.7642115624673081	[Copy This] O 0.0 -0.06282432289695139 1.682389616618095e-07 H 0.0 0.5230653303219083 0.764213054228466 H 0.0 0.5230669333662243 -0.7642115624673081	-648.271	-322.618	-322.618	-322.853	-322.74	-322.608	-322.615	-2.66545	-0.369211	-0.244365	-0.124845	-3.03466
oh2-oh2	M06-2X_TZ2P	oh2	oh2	[Copy This] O 0.0 0.0007685713218280669 0.002484367663885497 H 0.0 -0.0021355037536230125 0.9645150003925487 H 0.0 0.9375525944437759 -0.2500896518678566 O 0.0 2.7344302598470005 -1.0083699372934618 H -0.7670014984879432 2.854313766689935 -1.5793894686439036 H 0.7670014984879432 2.854313766689935 -1.5793894686439036	[Copy This] O 0.0 -0.06273907085188972 1.6765727064172228e-07 H 0.0 0.5230227045537499 0.7642284246880938 H 0.0 0.5230243070893211 -0.7642269323452451	[Copy This] O 0.0 -0.06273907085188972 1.6765727064172228e-07 H 0.0 0.5230227045537499 0.7642284246880938 H 0.0 0.5230243070893211 -0.7642269323452451	-1001.58	-498.201	-498.201	-498.393	-498.264	-498.174	-498.196	-4.89534	-0.287092	-0.219065	-0.0680269	-5.18244
oh2-oh2	B3LYP_TZ2P	oh2	oh2	[Copy This] O 0.0 -0.003959804630659702 -0.0015842683711715076 H 0.0 -0.004299719670326542 0.9700641614560286 H 0.0 0.944341303583587 -0.252015179421056 O 0.0 2.7386673318361305 -1.000721187282976 H -0.7716167911200928 2.85224717206006 -1.582991342386758 H 0.7716167911200928 2.85224717206006 -1.582991342386758	[Copy This] O 0.0 -0.0689739545688707 1.406069450020648e-07 H 0.0 0.5261401489969789 0.7690751236971822 H 0.0 0.5261417463630732 -0.7690736043040075	[Copy This] O 0.0 -0.0689739545688707 1.406069450020648e-07 H 0.0 0.5261401489969789 0.7690751236971822 H 0.0 0.5261417463630732 -0.7690736043040075	-791.744	-393.506	-393.506	-393.714	-393.549	-393.469	-393.501	-4.43827	-0.293481	-0.245375	-0.048106	-4.73175
oh2-oh2	B3LYP-D4_TZ2P	oh2	oh2	[Copy This] O 0.0 -0.0038756519011085406 -0.0015775110549560488 H 0.0 -0.004852266064957656 0.9701169730873938 H 0.0 0.9445065896564904 -0.25138356062942485 O 0.0 2.7381686605149453 -1.0010305845354774 H -0.7716298272825993 2.8526480615167413 -1.5831822376301135 H 0.7716298272825993 2.8526480615167413 -1.5831822376301135	[Copy This] O 0.0 -0.06907467163062657 1.404255049250647e-07 H 0.0 0.5261905075326716 0.7690840866863439 H 0.0 0.5261921048891364 -0.7690825671117293	[Copy This] O 0.0 -0.06907467163062657 1.404255049250647e-07 H 0.0 0.5261905075326716 0.7690840866863439 H 0.0 0.5261921048891364 -0.7690825671117293	-792.713	-393.701	-393.701	-393.91	-393.744	-393.664	-393.695	-5.01733	-0.293864	-0.245679	-0.0481853	-5.3112
oh2-oh2	BLYP-D4_TZ2P	oh2	oh2	[Copy This] O 0.0 0.0031656922875410447 0.0027423545792363783 H 0.0 -0.001530990302166699 0.9618191984231366 H 0.0 0.9364204171106666 -0.24804838006147187 O 0.0 2.7334510765229747 -1.010078008980632 H -0.7655532293343744 2.853868629809917 -1.5783371611764803 H 0.7655532293343744 2.853868629809917 -1.5783371611764803	[Copy This] O 0.0 -0.06087075781930192 1.5441580978786568e-07 H 0.0 0.5220885554070595 0.7627256082208133 H 0.0 0.5220901432034237 -0.7627241026365037	[Copy This] O 0.0 -0.06087075781930192 1.5441580978786568e-07 H 0.0 0.5220885554070595 0.7627256082208133 H 0.0 0.5220901432034237 -0.7627241026365037	-640.613	-317.709	-317.709	-317.907	-317.783	-317.667	-317.704	-4.87625	-0.319881	-0.240232	-0.0796493	-5.19613
oh2-oh2	BLYP-D3BJ_TZ2P	oh2	oh2	[Copy This] O 0.0 -0.07779497686509278 0.040685090894119584 H 0.0 -0.035019474730544925 1.0041893766452354 H 0.0 0.8524316653084263 -0.2300789957928783 O 0.0 2.8422417749552915 -1.0282577481392206 H -0.7621634873118379 2.898692233285386 -1.6183884409999736 H 0.7621634873118379 2.898692233285386 -1.6183884409999736	[Copy This] O 0.0 -0.06855728192063709 1.4684134299906563e-07 H 0.0 0.5259318182847534 0.7605198039461472 H 0.0 0.525933404427065 -0.7605182907873709	[Copy This] O 0.0 -0.06855728192063709 1.4684134299906563e-07 H 0.0 0.5259318182847534 0.7605198039461472 H 0.0 0.525933404427065 -0.7605182907873709	-640.911	-317.861	-317.861	-318.058	-317.936	-317.818	-317.856	-4.86958	-0.319856	-0.240075	-0.0797806	-5.18944
oh2-seh2	OLYP_TZ2P	oh2	seh2	[Copy This] O 0.0 -0.0038172100572006202 0.014573528035456047 H 0.0 -0.006176661440194885 0.9769326061843641 H 0.0 0.929826707541036 -0.23947997576226593 Se 0.0 3.283637811952922 -1.4419069271558536 H -1.0478659263075856 2.7591576859514593 -2.327230243028138 H 1.0478659263075856 2.7591576859514593 -2.327230243028138	[Copy This] O 0.0 -0.06282432289695139 1.682389616618095e-07 H 0.0 0.5230653303219083 0.764213054228466 H 0.0 0.5230669333662243 -0.7642115624673081	[Copy This] Se 0.0 3.315968411539177 -1.456814148427795 H -1.0462556961927747 2.736041655569036 -2.3067288842943148 H 1.0462556961927747 2.736041655569036 -2.3067288842943148	-551.161	-322.618	-227.045	-322.767	-227.206	-322.615	-227.044	-1.18369	-0.313419	-0.151798	-0.161621	-1.49711
oh2-seh2	M06-2X_TZ2P	oh2	seh2	[Copy This] O 0.0 -0.0026662637531489086 0.008050470945815166 H 0.0 -0.005795789040056736 0.970408250472585 H 0.0 0.9324924898935365 -0.24339825101472423 Se 0.0 3.313377595271835 -1.4557990855565817 H -1.0478602464565077 2.742188993763657 -2.311801319800836 H 1.0478602464565077 2.742188993763657 -2.311801319800836	[Copy This] O 0.0 -0.06273907085188972 1.6765727064172228e-07 H 0.0 0.5230227045537499 0.7642284246880938 H 0.0 0.5230243070893211 -0.7642269323452451	[Copy This] Se 0.0 3.315919565231306 -1.4568857353936062 H -1.0463560790822837 2.7360660787229714 -2.3066930908114087 H 1.0463560790822837 2.7360660787229714 -2.3066930908114087	-853.847	-498.201	-352.634	-498.343	-352.836	-498.187	-352.634	-2.65333	-0.359131	-0.156325	-0.202806	-3.01246
oh2-seh2	B3LYP_TZ2P	oh2	seh2	[Copy This] O 0.0 -0.009187988852466418 0.0060075856301666595 H 0.0 0.04074235049832813 0.9767860596362471 H 0.0 0.9249324885483714 -0.28639684189828585 Se 0.0 3.2749850451204594 -1.4154857319321132 H -1.0527251674363751 2.7451570622923933 -2.3126261630952967 H 1.0527251674363751 2.7451570622923933 -2.3126261630952967	[Copy This] O 0.0 -0.0689739545688707 1.406069450020648e-07 H 0.0 0.5261401489969789 0.7690751236971822 H 0.0 0.5261417463630732 -0.7690736043040075	[Copy This] Se 0.0 3.3209541659052193 -1.449507249648791 H -1.0518367652906455 2.733548778386015 -2.3103823336838167 H 1.0518367652906455 2.733548778386015 -2.3103823336838167	-672.218	-393.506	-276.318	-393.664	-276.479	-393.484	-276.318	-2.05347	-0.341418	-0.180445	-0.160973	-2.39489
oh2-seh2	B3LYP-D4_TZ2P	oh2	seh2	[Copy This] O 0.0 -0.00593843304816008 0.006588419361154923 H 0.0 0.016392543361327408 0.9785170354148038 H 0.0 0.9354595332682537 -0.2620592801664934 Se 0.0 3.272174951277597 -1.4207647779672796 H -1.0527261807608999 2.751848712520233 -2.323311325698381 H 1.0527261807608999 2.751848712520233 -2.323311325698381	[Copy This] O 0.0 -0.06907467163062657 1.404255049250647e-07 H 0.0 0.5261905075326716 0.7690840866863439 H 0.0 0.5261921048891364 -0.7690825671117293	[Copy This] Se 0.0 3.321027026494128 -1.4494004684259212 H -1.0517779751599192 2.7335123480915606 -2.3104357242952513 H 1.0517779751599192 2.7335123480915606 -2.3104357242952513	-673.981	-393.701	-277	-393.87	-277.164	-393.683	-276.999	-2.92957	-0.351489	-0.186828	-0.16466	-3.28106
oh2-seh2	BLYP-D4_TZ2P	oh2	seh2	[Copy This] O 0.0 0.005019412282894047 0.0021065536382754665 H 0.0 -0.00226253408768235 0.9615884367627728 H 0.0 0.9372215015502852 -0.2453437446029254 Se 0.0 3.316867754532617 -1.4590376045406728 H -1.0434346857966899 2.7324699428106833 -2.301827448006014 H 1.0434346857966899 2.7324699428106833 -2.301827448006014	[Copy This] O 0.0 -0.06087075781930192 1.5441580978786568e-07 H 0.0 0.5220885554070595 0.7627256082208133 H 0.0 0.5220901432034237 -0.7627241026365037	[Copy This] Se 0.0 3.3146755137203727 -1.4587089616897446 H -1.0427418321515836 2.736688104478438 -2.30578147766334 H 1.0427418321515836 2.736688104478438 -2.30578147766334	-544.09	-317.709	-223.008	-317.876	-223.174	-317.684	-223.006	-3.01445	-0.359178	-0.191745	-0.167433	-3.37362
oh2-seh2	BLYP-D3BJ_TZ2P	oh2	seh2	[Copy This] O 0.0 -0.1703289644758413 0.14716059728128572 H 0.0 -0.010353498048955431 1.0988111972033285 H 0.0 0.7188410986138247 -0.23449751805929003 Se 0.0 3.397689358520696 -1.5149508173088775 H -1.0449500006836216 2.8929690126448775 -2.4204323569355104 H 1.0449500006836216 2.8929690126448775 -2.4204323569355104	[Copy This] O 0.0 -0.06855728192063709 1.4684134299906563e-07 H 0.0 0.5259318182847534 0.7605198039461472 H 0.0 0.525933404427065 -0.7605182907873709	[Copy This] Se 0.0 3.318994538444778 -1.4523791920765068 H -1.0432154979245885 2.7345285921162357 -2.3089463624699587 H 1.0432154979245885 2.7345285921162357 -2.3089463624699587	-544.654	-317.861	-223.262	-318.031	-223.428	-317.838	-223.261	-3.17089	-0.360885	-0.193137	-0.167748	-3.53177
oh2-sh2	OLYP_TZ2P	oh2	sh2	[Copy This] O 0.0 0.0020346711626263196 0.0026980331364168304 H 0.0 -0.0059519378327701 0.965107486919039 H 0.0 0.9383332021024794 -0.24368910734040153 S 0.0 3.170628371179184 -1.4342928552533536 H -0.9703440972962004 2.684383242717754 -2.2267849696073663 H 0.9703440972962004 2.684383242717754 -2.2267849696073663	[Copy This] O 0.0 -0.06282432289695139 1.682389616618095e-07 H 0.0 0.5230653303219083 0.764213054228466 H 0.0 0.5230669333662243 -0.7642115624673081	[Copy This] S 0.0 3.1714859535153805 -1.4343198609207812 H -0.9692110000821585 2.683413715591242 -2.225767511409463 H 0.9692110000821585 2.683413715591242 -2.225767511409463	-574.473	-322.618	-250.244	-322.755	-250.344	-322.613	-250.244	-1.36901	-0.241511	-0.141417	-0.100094	-1.61052
oh2-sh2	M06-2X_TZ2P	oh2	sh2	[Copy This] O 0.0 0.0008408864447708242 0.0029333234332498135 H 0.0 -0.005528052261617645 0.9654936802488231 H 0.0 0.9373931561184994 -0.2434810172660319 S 0.0 3.1715316451140048 -1.4351635730077745 H -0.9704919403535288 2.684786578315685 -2.226764397580648 H 0.9704919403535288 2.684786578315685 -2.226764397580648	[Copy This] O 0.0 -0.06273907085188972 1.6765727064172228e-07 H 0.0 0.5230227045537499 0.7642284246880938 H 0.0 0.5230243070893211 -0.7642269323452451	[Copy This] S 0.0 3.171426884548285 -1.4344156459124124 H -0.9692952166023019 2.6834432500747902 -2.2257196189136486 H 0.9692952166023019 2.6834432500747902 -2.2257196189136486	-882.65	-498.201	-381.36	-498.338	-381.409	-498.187	-381.36	-2.88878	-0.199931	-0.150689	-0.0492423	-3.08872
oh2-sh2	B3LYP_TZ2P	oh2	sh2	[Copy This] O 0.0 -0.0033035614351291237 -0.0020175926642818968 H 0.0 -0.00560561222665557 0.970384730007817 H 0.0 0.9449284018665662 -0.24642529931919438 S 0.0 3.175015939836168 -1.4291629492939721 H -0.9737397604242837 2.6813878120030377 -2.228262635241699 H 0.9737397604242837 2.6813878120030377 -2.228262635241699	[Copy This] O 0.0 -0.0689739545688707 1.406069450020648e-07 H 0.0 0.5261401489969789 0.7690751236971822 H 0.0 0.5261417463630732 -0.7690736043040075	[Copy This] S 0.0 3.1751007600131844 -1.4284581669186283 H -0.9729435051031575 2.681606312342341 -2.22869835841054 H 0.9729435051031575 2.681606312342341 -2.22869835841054	-698.45	-393.506	-302.419	-393.658	-302.463	-393.484	-302.419	-2.30721	-0.217129	-0.173318	-0.0438116	-2.52434
oh2-sh2	B3LYP-D4_TZ2P	oh2	sh2	[Copy This] O 0.0 -0.0027629562818204502 -0.0018612840858526095 H 0.0 -0.006740088409317569 0.9703025823025564 H 0.0 0.9454566415711634 -0.2451563853855377 S 0.0 3.174153525585939 -1.4284509361636775 H -0.9739894885035446 2.6818518347905314 -2.22929017921026 H 0.9739894885035446 2.6818518347905314 -2.22929017921026	[Copy This] O 0.0 -0.06907467163062657 1.404255049250647e-07 H 0.0 0.5261905075326716 0.7690840866863439 H 0.0 0.5261921048891364 -0.7690825671117293	[Copy This] S 0.0 3.1751660968272373 -1.4283522181185235 H -0.972890254194081 2.681573643935314 -2.228751332810593 H 0.972890254194081 2.681573643935314 -2.228751332810593	-700.027	-393.701	-302.983	-393.854	-303.026	-393.68	-302.982	-3.12564	-0.21774	-0.173845	-0.0438957	-3.34338
oh2-sh2	BLYP-D4_TZ2P	oh2	sh2	[Copy This] O 0.0 0.0037336485111267304 0.0028140136448867726 H 0.0 -0.004522914478914846 0.9622793161422922 H 0.0 0.9363974474191012 -0.24263591607698778 S 0.0 3.1707561312079835 -1.436018838941297 H -0.9637544142406345 2.683723239693865 -2.2250924782609625 H 0.9637544142406345 2.683723239693865 -2.2250924782609625	[Copy This] O 0.0 -0.06087075781930192 1.5441580978786568e-07 H 0.0 0.5220885554070595 0.7627256082208133 H 0.0 0.5220901432034237 -0.7627241026365037	[Copy This] S 0.0 3.170749139789116 -1.4355146625242907 H -0.9626459855012671 2.6837821224543745 -2.2251701106077086 H 0.9626459855012671 2.6837821224543745 -2.2251701106077086	-566.64	-317.709	-245.533	-317.854	-245.582	-317.684	-245.533	-3.17891	-0.219057	-0.170053	-0.0490038	-3.39797
oh2-sh2	BLYP-D3BJ_TZ2P	oh2	sh2	[Copy This] O 0.0 -0.13962719349561298 0.11014706153575173 H 0.0 -0.06672175804789063 1.0724827200164186 H 0.0 0.7803700397443729 -0.18890755843334014 S 0.0 3.303699528005055 -1.5263293652022212 H -0.9663240272668502 2.798045087920552 -2.3155696198348195 H 0.9663240272668502 2.798045087920552 -2.3155696198348195	[Copy This] O 0.0 -0.06855728192063709 1.4684134299906563e-07 H 0.0 0.5259318182847534 0.7605198039461472 H 0.0 0.525933404427065 -0.7605182907873709	[Copy This] S 0.0 3.174416665736179 -1.4295674797747557 H -0.9656438083692023 2.6819483594808426 -2.228143701982477 H 0.9656438083692023 2.6819483594808426 -2.228143701982477	-567.187	-317.861	-245.796	-318.004	-245.845	-317.834	-245.796	-3.31086	-0.218883	-0.169922	-0.0489614	-3.52974

## Sheet: cationic_DFT-DFT
System	Level	Donor	Acceptor	Coord_complex	Coord_donor	Coord_acceptor	Ecomplex_eq	EDonor_eq	EAcceptor_eq	EDonor_ghost	EAcceptor_ghost	EDonor	EAcceptor	dEcpc	BSSE	EDonor_bsse	EAcceptor_bsse	dE
fh2-brh	OLYP_TZ2P	fh2	brh	[Copy This] F -0.013633778393088606 -1.3887013796130907 0.039599035411194944 H 0.3898045772358636 -1.9053273421812116 0.7143865467113728 H 0.012216471633599757 0.053236351393421984 0.0069336121022289185 Br -0.06693022630555531 1.5771850756464254 -0.16012474562246126 H 0.6600280264891285 1.5475152763966535 -1.4062064965862766	[Copy This] F 0.07274738690982406 -1.1667599630805665 0.08433748465058895 H 0.32243725504685355 -1.615173407865742 -0.7403655238421024 H -0.026082055383915406 -0.20595678416054156 -0.0188632493958614	[Copy This] Br 0.23952266262073624 2.389932331324898 0.0 H 1.6554006438002704 2.2480567525773445 0.0	-170.957	-9.86546	-120.758	28.7732	-121.24	29.0197	-120.637	-39.4853	-0.848856	-0.246561	-0.602295	-40.3341
fh2-brh	M06-2X_TZ2P	fh2	brh	[Copy This] F -0.013981848529148515 -1.3909200275297025 0.04193278978888142 H 0.3897099149025337 -1.909847613476218 0.7147938806908175 H 0.012922290546334429 0.05534263054175426 0.006562231212882554 Br -0.06736467685402964 1.578817686091347 -0.16135834910888225 H 0.6601993905942576 1.550515306015017 -1.4073426005676406	[Copy This] F 0.07275013376632365 -1.1667506322852923 0.08432058876289296 H 0.3224393341028828 -1.6151920331806198 -0.7403642232034936 H -0.026086881296444236 -0.20594748964093815 -0.018847654146774223	[Copy This] Br 0.23953563358221147 2.389931031592371 0.0 H 1.6553876728387955 2.2480580523098714 0.0	-388.155	-154.906	-196.464	-124.396	-196.886	-123.919	-196.353	-35.7769	-1.00916	-0.476643	-0.532521	-36.786
fh2-brh	B3LYP_TZ2P	fh2	brh	[Copy This] F -0.04289019257587471 -1.3971596689902086 0.037165074841614895 H 0.41620659785035374 -1.8847036232870022 0.7146202513007371 H 0.0027110026305651527 0.03327533921830774 0.003438136519391882 Br -0.06773479894695854 1.5842183416407665 -0.15448227097894693 H 0.6731924617018621 1.5482775930603356 -1.4061532396667389	[Copy This] F 0.07162008048857718 -1.1705855949607593 0.091269498141551 H 0.324364849496471 -1.6187748501935892 -0.7466555665078435 H -0.026882343412285875 -0.19852970995250147 -0.019505220221082517	[Copy This] Br 0.23374341856039993 2.3905114303762875 0.0 H 1.661179887860607 2.247477653525955 0.0	-256.648	-66.1191	-150.05	-25.1445	-150.47	-24.8078	-149.937	-39.6097	-0.869802	-0.336658	-0.533144	-40.4795
fh2-brh	B3LYP-D4_TZ2P	fh2	brh	[Copy This] F -0.04256086811443363 -1.3970007399640247 0.038789701098503854 H 0.41557813836558555 -1.8888013133370694 0.7138719764687927 H 0.004161960667979668 0.035536471513584404 0.00467503699808486 Br -0.06893163825054743 1.5853902753401312 -0.1559163788839223 H 0.6732374779913636 1.5487832880895784 -1.4068323836654009	[Copy This] F 0.07161761461169233 -1.1705939791030517 0.0912846700079921 H 0.324363527279018 -1.6187603281929053 -0.7466578618492119 H -0.02687855531794817 -0.19853584781089326 -0.019518096746155105	[Copy This] Br 0.233720441578837 2.3905137327445702 0.0 H 1.66120286484217 2.2474753511576724 0.0	-257.844	-66.2105	-150.307	-25.7233	-150.729	-25.3845	-150.196	-40.4543	-0.872087	-0.338773	-0.533314	-41.3264
fh2-brh	BLYP-D4_TZ2P	fh2	brh	[Copy This] F -0.014588841289844877 -1.3443797856627944 0.02639424474149708 H 0.3926965377515152 -1.8446876810158197 0.7100379410063388 H 0.00510335622047913 -0.015380444240532705 -0.0006036631289610142 Br -0.06368452626462327 1.5506380271852 -0.15053447250221644 H 0.6619585442424213 1.537717865376147 -1.3907060981006003	[Copy This] F 0.07351901481084168 -1.16413548502139 0.07958937939335052 H 0.3220898477229545 -1.6166401493405416 -0.7380714149610409 H -0.026506275961033922 -0.2071145207449188 -0.01640925301968487	[Copy This] Br 0.24235776284716698 2.389648245061266 0.0 H 1.65256554357384 2.248340838840976 0.0	-167.425	-5.93726	-117.81	29.7961	-118.22	30.0862	-117.703	-42.8715	-0.806349	-0.290074	-0.516276	-43.6778
fh2-brh	BLYP-D3BJ_TZ2P	fh2	brh	[Copy This] F -0.04450887148567368 -1.3950355575272935 0.04226617907782253 H 0.41705788726709 -1.8767702062610019 0.7078723082243421 H 0.004425305684637045 0.037840946771526426 -0.0017750890242047809 Br -0.06654269579968013 1.5753217003053253 -0.15602832515090012 H 0.6710534449935749 1.5425510983536426 -1.3977471211110017	[Copy This] F 0.0718305933746806 -1.1698720900742239 0.08997550541099966 H 0.321813943346931 -1.609243041030698 -0.7409454526074265 H -0.024541950148849245 -0.208775024001928 -0.023921341390948106	[Copy This] Br 0.23918829845372133 2.389965835701927 0.0 H 1.6557350079672855 2.2480232482003157 0.0	-168.093	-6.18674	-117.969	29.2257	-118.378	29.5167	-117.862	-43.1291	-0.807706	-0.291	-0.516706	-43.9368
fh2-clh	OLYP_TZ2P	fh2	clh	[Copy This] F 0.049040380919082194 -1.3413667883101692 -0.023645714798529557 H 0.3253000189485406 -1.8685625143306681 0.7068953850211525 H 0.019083214339148995 0.04345235167770087 0.009971363454632457 Cl -0.0742039664375314 1.4525425746952034 -0.08929190383339053 H 0.4668244088203435 1.5192233622501257 -1.2762341682450475	[Copy This] F 0.07274738690982406 -1.1667599630805665 0.08433748465058895 H 0.32243725504685355 -1.615173407865742 -0.7403655238421024 H -0.026082055383915406 -0.20595678416054156 -0.0188632493958614	[Copy This] Cl 0.16674578551059416 2.256694604341691 0.0 H 1.4506565309308745 2.2223008481141404 0.0	-183.709	-9.86546	-136.201	22.6855	-136.242	22.9317	-136.031	-37.185	-0.456774	-0.24612	-0.210654	-37.6418
fh2-clh	M06-2X_TZ2P	fh2	clh	[Copy This] F 0.04839026851554553 -1.3427127073235876 -0.02207958726616698 H 0.32587394731720326 -1.8714511385032733 0.7068356687298117 H 0.01920425204726554 0.04495673762156229 0.00987941636719587 Cl -0.07465078186540625 1.4536576821078981 -0.09017938884304029 H 0.46722637057497607 1.5208384120795908 -1.2767611473889842	[Copy This] F 0.07275013376632365 -1.1667506322852923 0.08432058876289296 H 0.3224393341028828 -1.6151920331806198 -0.7403642232034936 H -0.026086881296444236 -0.20594748964093815 -0.018847654146774223	[Copy This] Cl 0.16677055758351148 2.256693940740548 0.0 H 1.4506317588579571 2.222301511715283 0.0	-408.458	-154.906	-217.849	-127.704	-217.766	-127.259	-217.68	-35.1715	-0.531265	-0.445521	-0.0857441	-35.7027
fh2-clh	B3LYP_TZ2P	fh2	clh	[Copy This] F 0.001531823931056908 -1.3518491871462328 -0.020417225051913162 H 0.3695816763222785 -1.8511320593365215 0.7042980120259058 H 0.004187288750876714 0.026517747858550156 0.005189413087007321 Cl -0.0800707323723097 1.4587668392459654 -0.08853148602677648 H 0.49081399995768193 1.5229856453604305 -1.2728437524354068	[Copy This] F 0.07162008048857718 -1.1705855949607593 0.091269498141551 H 0.324364849496471 -1.6187748501935892 -0.7466555665078435 H -0.026882343412285875 -0.19852970995250147 -0.019505220221082517	[Copy This] Cl 0.1619361335337353 2.256823446629382 0.0 H 1.4554661829077336 2.222172005826449 0.0	-272.159	-66.1191	-167.868	-31.0368	-167.798	-30.709	-167.705	-37.7523	-0.419974	-0.327825	-0.0921489	-38.1723
fh2-clh	B3LYP-D4_TZ2P	fh2	clh	[Copy This] F 0.002565309948472898 -1.3517747857715516 -0.01949762134098137 H 0.3683664097583513 -1.8542757076125547 0.7042286993304097 H 0.005470337609502011 0.02786131006721714 0.005944759086712 Cl -0.08073296018659715 1.4595875474898587 -0.08934067040553303 H 0.490374959459855 1.5238906218092232 -1.273640205071791	[Copy This] F 0.07161761461169233 -1.1705939791030517 0.0912846700079921 H 0.324363527279018 -1.6187603281929053 -0.7466578618492119 H -0.02687855531794817 -0.19853584781089326 -0.019518096746155105	[Copy This] Cl 0.16189665073937012 2.2568245043053996 0.0 H 1.4555056657020988 2.2221709481504313 0.0	-273.1	-66.2105	-168.08	-31.4611	-168.011	-31.132	-167.919	-38.3887	-0.421239	-0.329095	-0.0921444	-38.8099
fh2-clh	BLYP-D4_TZ2P	fh2	clh	[Copy This] F 0.033209447888353893 -1.310062657630074 -0.02417250471236036 H 0.34159960369156955 -1.822897932142163 0.7019327446625339 H 0.010542768754616808 -0.0113791319090839 -0.0015498670788507318 Cl -0.07861712212857626 1.4321280813232404 -0.08823165328235937 H 0.47930935838361993 1.517500626340271 -1.2602837579901478	[Copy This] F 0.07351901481084168 -1.16413548502139 0.07958937939335052 H 0.3220898477229545 -1.6166401493405416 -0.7380714149610409 H -0.026506275961033922 -0.2071145207449188 -0.01640925301968487	[Copy This] Cl 0.16934942555323357 2.256624857311961 0.0 H 1.448052890888235 2.2223705951438704 0.0	-179.276	-5.93726	-132.737	24.7224	-132.688	25.0023	-132.578	-40.2108	-0.390057	-0.279934	-0.110123	-40.6009
fh2-clh	BLYP-D3BJ_TZ2P	fh2	clh	[Copy This] F -0.0024791232389597896 -1.3472845857690194 -0.017672962892459808 H 0.3715896934120311 -1.8360964718098072 0.6979617372742764 H 0.005538497754218019 0.02504753217956649 0.0005391295883282853 Cl -0.07871749009396324 1.4474132174333536 -0.08927608387708454 H 0.4901124787562581 1.5162092939480987 -1.263856858494243	[Copy This] F 0.0718305933746806 -1.1698720900742239 0.08997550541099966 H 0.321813943346931 -1.609243041030698 -0.7409454526074265 H -0.024541950148849245 -0.208775024001928 -0.023921341390948106	[Copy This] Cl 0.16672720605501218 2.256695102053287 0.0 H 1.4506751103864566 2.2223003504025445 0.0	-180.023	-6.18674	-132.862	24.2477	-132.813	24.5282	-132.703	-40.5834	-0.390622	-0.280482	-0.11014	-40.974
fh2-fh	OLYP_TZ2P	fh2	fh	[Copy This] F -0.014557121999683814 -1.157656939682931 0.0 H -0.8608410496798029 -1.5916143072842885 0.0 H 5.950991569720927e-08 -7.685642429105034e-08 0.0 F 0.014557154566733378 1.1576568810095031 0.0 H 0.8608409576028376 1.5916144528141414 0.0	[Copy This] F 0.07274738690982406 -1.1667599630805665 0.08433748465058895 H 0.32243725504685355 -1.615173407865742 -0.7403655238421024 H -0.026082055383915406 -0.20595678416054156 -0.0188632493958614	[Copy This] F 0.10387048249017612 -0.9538341353152501 0.0 H -0.00873914564139617 -0.03493428586904689 0.0	-222.899	-9.86546	-180.636	1.28737	-180.419	1.65092	-180.256	-31.8705	-0.527081	-0.363554	-0.163526	-32.3976
fh2-fh	M06-2X_TZ2P	fh2	fh	[Copy This] F -0.014761875519396398 -1.157832920781706 0.0 H -0.860929624377677 -1.5920502108077428 0.0 H 4.236440513339179e-08 -7.366016213675396e-08 0.0 F 0.014761915681623265 1.1578328706708056 0.0 H 0.8609295418510449 1.5920503445788061 0.0	[Copy This] F 0.07275013376632365 -1.1667506322852923 0.08432058876289296 H 0.3224393341028828 -1.6151920331806198 -0.7403642232034936 H -0.026086881296444236 -0.20594748964093815 -0.018847654146774223	[Copy This] F 0.10386980587308414 -0.9538286140880311 0.0 H -0.008738469024304179 -0.0349398070962659 0.0	-487.089	-154.906	-296.782	-144.053	-296.477	-143.503	-296.345	-34.7193	-0.681496	-0.549851	-0.131644	-35.4008
fh2-fh	B3LYP_TZ2P	fh2	fh	[Copy This] F -0.009247096500566982 -1.1722546033537582 0.0 H -0.8701940407700377 -1.601546552687089 0.0 H 1.5977803145841457e-10 -2.079480486262058e-08 0.0 F 0.009247101196656605 1.1722546120827 0.0 H 0.8701940359141698 1.6015465747529527 0.0	[Copy This] F 0.07162008048857718 -1.1705855949607593 0.091269498141551 H 0.324364849496471 -1.6187748501935892 -0.7466555665078435 H -0.026882343412285875 -0.19852970995250147 -0.019505220221082517	[Copy This] F 0.10450590751895619 -0.959019233365642 0.0 H -0.009374570670176241 -0.029749187818655123 0.0	-327.705	-66.1191	-226.75	-55.3657	-226.425	-54.9005	-226.343	-34.2889	-0.547074	-0.465286	-0.0817879	-34.836
fh2-fh	B3LYP-D4_TZ2P	fh2	fh	[Copy This] F -0.009505021439873274 -1.1723405295159246 0.0 H -0.8702884679110968 -1.602064512532073 0.0 H 1.1980179558799159e-08 -2.5036438305945542e-08 0.0 F 0.00950502523743163 1.172340530223826 0.0 H 0.8702884521333588 1.6020645468606105 0.0	[Copy This] F 0.07161761461169233 -1.1705939791030517 0.0912846700079921 H 0.324363527279018 -1.6187603281929053 -0.7466578618492119 H -0.02687855531794817 -0.19853584781089326 -0.019518096746155105	[Copy This] F 0.10450699532170286 -0.9590281098870969 0.0 H -0.009375658472922906 -0.02974031129720024 0.0	-328.188	-66.2105	-226.819	-55.4782	-226.494	-55.0128	-226.413	-34.6116	-0.547271	-0.465463	-0.0818086	-35.1589
fh2-fh	BLYP-D4_TZ2P	fh2	fh	[Copy This] F -0.020522892764323557 -1.149771487853971 0.0 H -0.8573909069207333 -1.593358930641086 0.0 H 1.9372882162616287e-07 -2.2926295642459525e-07 0.0 F 0.020523013335685417 1.1497712692824364 0.0 H 0.8573905926205497 1.5933593884755783 0.0	[Copy This] F 0.07351901481084168 -1.16413548502139 0.07958937939335052 H 0.3220898477229545 -1.6166401493405416 -0.7380714149610409 H -0.026506275961033922 -0.2071145207449188 -0.01640925301968487	[Copy This] F 0.1036169076169706 -0.9517649524515996 0.0 H -0.008485570768190632 -0.037003468732697414 0.0	-219.579	-5.93726	-178.064	4.39922	-177.758	4.79483	-177.672	-35.0955	-0.4822	-0.395612	-0.0865876	-35.5777
fh2-fh	BLYP-D3BJ_TZ2P	fh2	fh	[Copy This] F -0.007599354870420176 -1.1637894817477088 0.0 H -0.8616464366279997 -1.5836994683699124 0.0 H -1.8824812286230986e-08 -1.5106118097894222e-08 0.0 F 0.007599361881797748 1.1637895022259621 0.0 H 0.8616464484414342 1.5836994729977774 0.0	[Copy This] F 0.0718305933746806 -1.1698720900742239 0.08997550541099966 H 0.321813943346931 -1.609243041030698 -0.7409454526074265 H -0.024541950148849245 -0.208775024001928 -0.023921341390948106	[Copy This] F 0.10394197991374275 -0.9544175576463708 0.0 H -0.008810643064962776 -0.034350863537926275 0.0	-220.029	-6.18674	-178.1	4.13688	-177.794	4.5326	-177.708	-35.2599	-0.482277	-0.395725	-0.0865519	-35.7422
nh4-ash3	OLYP_TZ2P	nh4	ash3	[Copy This] N 0.0 -1.0887451888200197 0.026210625484699934 H 0.832657037890068 -1.4442743492618502 -0.44613510963809955 H -0.832657037890068 -1.4442743492618502 -0.44613510963809955 H 0.0 -1.4096846588803733 0.9956554556779744 H 0.0 -0.027691876838910043 0.0006663871606408048 As 0.0 2.298804572032883 -0.05552270519385919 H 1.1240353564324201 3.0759981932644953 0.5755959005918823 H -1.124035356432…	[Copy This] N 0.0 -1.2329311304029196 0.028438549104726565 H 0.8356754604709226 -1.5851262562864585 -0.44604037672443103 H -0.8356754604709226 -1.5851262562864585 -0.44604037672443103 H 0.0 -1.5517313500477026 1.001006211592265 H 0.0 -0.20969846078480497 0.004820002988108422	[Copy This] As 0.0 2.2207149975929843 -0.05307292196295851 H 1.0942867093554358 3.0843083436925927 0.5580882516189937 H -1.0942867093554358 3.0843083436925927 0.5580882516189937 H 0.0 3.038989127779685 -1.3365585909618458	-695.054	-361.365	-322.796	-360.931	-321.942	-360.691	-321.79	-10.5002	-0.391918	-0.24019	-0.151728	-10.8921
nh4-ash3	M06-2X_TZ2P	nh4	ash3	[Copy This] N 0.0 -1.0997760357406718 0.02648022757335362 H 0.8328126469041062 -1.455308467168789 -0.44595028537390036 H -0.8328126469041062 -1.455308467168789 -0.44595028537390036 H 0.0 -1.4206864743820835 0.9961059492405184 H 0.0 -0.039781803570796144 0.0009439416896524196 As 0.0 2.3118402413083254 -0.05586500708926729 H 1.123653898401101 3.090349037811772 0.5750320332430171 H -1.12365389840110…	[Copy This] N 0.0 -1.232931130140788 0.028438548792258874 H 0.8356606412258818 -1.5851200099842178 -0.4460319607271667 H -0.8356606412258818 -1.5851200099842178 -0.4460319607271667 H 0.0 -1.5517256926835985 1.000988958477682 H 0.0 -0.20971661101552258 0.004820424420630584	[Copy This] As 0.0 2.2208250902995226 -0.05307555872171581 H 1.0943836865148666 3.084272986009362 0.5581451085749102 H -1.0943836865148666 3.084272986009362 0.5581451085749102 H 0.0 3.0389497504396052 -1.3366696681149215	-1075.33	-584.491	-478.358	-584.192	-477.602	-583.98	-477.422	-12.0858	-0.391336	-0.211919	-0.179417	-12.4771
nh4-ash3	B3LYP_TZ2P	nh4	ash3	[Copy This] N 0.0 -1.0876013853051418 0.025948659620058493 H 0.8387115046977368 -1.4448519742912818 -0.45027661527696167 H -0.8387115046977368 -1.4448519742912818 -0.45027661527696167 H 0.0 -1.4116707769512749 1.0020482917475222 H 0.0 -0.01160269271868579 0.00134001742643823 As 0.0 2.2860346272255176 -0.053260546394707835 H 1.129602255648125 3.077353156888698 0.5783921937824806 H -1.1296022556481…	[Copy This] N 0.0 -1.2329246325613648 0.028447380085408612 H 0.8416052345955878 -1.5876250345603482 -0.44940809327434594 H -0.8416052345955878 -1.5876250345603482 -0.44940809327434594 H 0.0 -1.5539918559687376 1.0079014202467325 H 0.0 -0.20244689615754516 0.004651396452788872	[Copy This] As 0.0 2.206571345213654 -0.05270067734674341 H 1.0966729054553281 3.0890478918285 0.5593184530120678 H -1.0966729054553281 3.0890478918285 0.5593184530120678 H 0.0 3.0436536838871975 -1.3393912383642095	-850.499	-453.104	-385.462	-452.727	-384.602	-452.488	-384.474	-11.5671	-0.366862	-0.238991	-0.127871	-11.9339
nh4-ash3	B3LYP-D4_TZ2P	nh4	ash3	[Copy This] N 0.0 -1.0897656021051882 0.02599963497056234 H 0.8385263984607143 -1.4476103209633788 -0.4501119388409497 H -0.8385263984607143 -1.4476103209633788 -0.4501119388409497 H 0.0 -1.4144645329793186 1.0018930161433293 H 0.0 -0.014141331973688262 0.0014178505389019292 As 0.0 2.288814631051141 -0.05330629155656246 H 1.1294184327959986 3.0807808763258606 0.5781998861427448 H -1.1294184327959…	[Copy This] N 0.0 -1.232924565599578 0.028447367362828917 H 0.8416479753578806 -1.5876430757102356 -0.44943238547177616 H -0.8416479753578806 -1.5876430757102356 -0.44943238547177616 H 0.0 -1.554008155614157 1.0079511993294663 H 0.0 -0.20239458117413758 0.004650214487495049	[Copy This] As 0.0 2.2064815013982 -0.05269873049238203 H 1.0966199526225728 3.0890771598744187 0.5592874517488564 H -1.0966199526225728 3.0890771598744187 0.5592874517488564 H 0.0 3.0436849916108173 -1.3393311826921477	-853.257	-453.494	-386.715	-453.088	-385.823	-452.844	-385.691	-12.6726	-0.375495	-0.243693	-0.131802	-13.0481
nh4-ash3	BLYP-D4_TZ2P	nh4	ash3	[Copy This] N 0.0 -1.095639679511494 0.026683550752154485 H 0.8326814813857183 -1.4493279241837178 -0.4457491717659058 H -0.8326814813857183 -1.4493279241837178 -0.4457491717659058 H 0.0 -1.4148454209423544 0.9960942917059079 H 0.0 -0.03990160881676287 0.001084304574217276 As 0.0 2.3125276847454006 -0.057207497660674345 H 1.1257754316342685 3.0817819863706877 0.5765310902536636 H -1.1257754316342…	[Copy This] N 0.0 -1.2329346517647857 0.028438752478255492 H 0.8351977376926638 -1.5849179390867136 -0.44576882834597903 H -0.8351977376926638 -1.5849179390867136 -0.44576882834597903 H 0.0 -1.5515489469957067 1.000454079814552 H 0.0 -0.21029397687442472 0.004828834635388557	[Copy This] As 0.0 2.2268576418101915 -0.053342005668446775 H 1.0938496180458597 3.0822849320894603 0.5580501577579833 H -1.0938496180458597 3.0822849320894603 0.5580501577579833 H 0.0 3.03689330676874 -1.3362133195343369	-686.447	-353.595	-319.848	-352.965	-318.881	-352.739	-318.762	-12.66	-0.344248	-0.22568	-0.118568	-13.0042
nh4-ash3	BLYP-D3BJ_TZ2P	nh4	ash3	[Copy This] N 0.0 -1.1146254830946996 0.026708433569267418 H 0.8340073386641821 -1.472114581675615 -0.44642254549489685 H -0.8340073386641821 -1.472114581675615 -0.44642254549489685 H 0.0 -1.437604207502945 0.9977383836211481 H 0.0 -0.050714460464606974 0.001305938150637968 As 0.0 2.323546084019284 -0.055429110518174084 H 1.1244145356415642 3.1124595805422284 0.5748181695270245 H -1.1244145356415…	[Copy This] N 0.0 -1.2329278698798953 0.02843740439217041 H 0.8370519450325652 -1.58570897414318 -0.44682577734695544 H -0.8370519450325652 -1.58570897414318 -0.44682577734695544 H 0.0 -1.5522566061641465 1.0026152795797365 H 0.0 -0.2080110294779431 0.004782880958241852	[Copy This] As 0.0 2.2104360484198726 -0.05280240038288528 H 1.0912805100304943 3.0876872007374145 0.5562390442567164 H -1.0912805100304943 3.0876872007374145 0.5562390442567164 H 0.0 3.0425103628631547 -1.3331306978173647	-688.108	-354.49	-320.049	-353.848	-319.071	-353.622	-318.952	-13.2223	-0.346035	-0.226612	-0.119424	-13.5683
nh4-nh3	OLYP_TZ2P	nh4	nh3	[Copy This] N 0.0 -1.276423004498013 0.02944979563386405 H 0.8263101358974455 -1.6450978239971379 -0.4392434769131779 H -0.8263101358974455 -1.6450978239971379 -0.4392434769131779 H 0.0 -1.6121280783176348 0.9915762977128547 H 0.0 -0.13232068499167582 0.003076297918347365 N 0.0 1.4054680609023187 -0.032410666436059554 H 0.815216392616925 1.8014217224766644 0.42923330798464154 H -0.815216392616925…	[Copy This] N 0.0 -1.2329311304029196 0.028438549104726565 H 0.8356754604709226 -1.5851262562864585 -0.44604037672443103 H -0.8356754604709226 -1.5851262562864585 -0.44604037672443103 H 0.0 -1.5517313500477026 1.001006211592265 H 0.0 -0.20969846078480497 0.004820002988108422	[Copy This] N 0.0 1.3343274006851553 0.06079602716345405 H -0.8163258428520636 1.731841751988326 0.511366605297635 H 0.8163258428520636 1.731841751988326 0.511366605297635 H 0.0 1.6558448399699262 -0.9004901445812106	-827.516	-361.365	-440.326	-349.736	-440.703	-349.511	-440.3	-25.1968	-0.627928	-0.224533	-0.403395	-25.8247
nh4-nh3	M06-2X_TZ2P	nh4	nh3	[Copy This] N 0.0 -1.2794383754799894 0.029523367594952308 H 0.8265240113975162 -1.648060855311826 -0.4393014083538266 H -0.8265240113975162 -1.648060855311826 -0.4393014083538266 H 0.0 -1.6150966786680918 0.9918914180960462 H 0.0 -0.13776675537319377 0.0032146484625263107 N 0.0 1.409237645408842 -0.03249984441195292 H 0.8151135709638848 1.8059482411798493 0.42906538593132254 H -0.815113570963884…	[Copy This] N 0.0 -1.232931130140788 0.028438548792258874 H 0.8356606412258818 -1.5851200099842178 -0.4460319607271667 H -0.8356606412258818 -1.5851200099842178 -0.4460319607271667 H 0.0 -1.5517256926835985 1.000988958477682 H 0.0 -0.20971661101552258 0.004820424420630584	[Copy This] N 0.0 1.3345686897033109 0.06078312848425489 H -0.8163180749036977 1.731761076391731 0.5113665636209552 H 0.8163180749036977 1.731761076391731 0.5113665636209552 H 0.0 1.6557649021449592 -0.9004771625486518	-1248.01	-584.491	-636.19	-577.109	-636.278	-576.893	-636.152	-26.9891	-0.3414	-0.215536	-0.125864	-27.3305
nh4-nh3	B3LYP_TZ2P	nh4	nh3	[Copy This] N 0.0 -1.2758187102760095 0.02947850248975909 H 0.830932389196602 -1.6511693435732615 -0.4417688429588056 H -0.830932389196602 -1.6511693435732615 -0.4417688429588056 H 0.0 -1.6180861406800957 0.997066480415523 H 0.0 -0.08746791756953522 0.0020379105592177897 N 0.0 1.3979901106517707 -0.0322897341856832 H 0.8222940434081792 1.7948466885192949 0.433477444246599 H -0.8222940434081792 1.…	[Copy This] N 0.0 -1.2329246325613648 0.028447380085408612 H 0.8416052345955878 -1.5876250345603482 -0.44940809327434594 H -0.8416052345955878 -1.5876250345603482 -0.44940809327434594 H 0.0 -1.5539918559687376 1.0079014202467325 H 0.0 -0.20244689615754516 0.004651396452788872	[Copy This] N 0.0 1.3255494323469905 0.061259569025675545 H -0.819896571472316 1.7348798039436077 0.51327107283819 H 0.819896571472316 1.7348798039436077 0.51327107283819 H 0.0 1.658546704397526 -0.904762621524542	-1001.64	-453.104	-521.48	-447.847	-521.667	-447.608	-521.445	-26.5925	-0.461864	-0.239294	-0.22257	-27.0544
nh4-nh3	B3LYP-D4_TZ2P	nh4	nh3	[Copy This] N 0.0 -1.2769137174787102 0.029501378131594088 H 0.830827811313404 -1.6524544824064489 -0.44167938100516313 H -0.830827811313404 -1.6524544824064489 -0.44167938100516313 H 0.0 -1.6193691138890456 0.9969748828316027 H 0.0 -0.091424377565254 0.002129135862242278 N 0.0 1.3996218839146863 -0.03232494142263899 H 0.8219506824515378 1.7972689461405522 0.4332239067860139 H -0.8219506824515378…	[Copy This] N 0.0 -1.232924565599578 0.028447367362828917 H 0.8416479753578806 -1.5876430757102356 -0.44943238547177616 H -0.8416479753578806 -1.5876430757102356 -0.44943238547177616 H 0.0 -1.554008155614157 1.0079511993294663 H 0.0 -0.20239458117413758 0.004650214487495049	[Copy This] N 0.0 1.3253454040058599 0.06127046534964201 H -0.819941615260232 1.734949217387122 0.5132933004480174 H 0.819941615260232 1.734949217387122 0.5132933004480174 H 0.0 1.65861190585163 -0.9048179730681631	-1003.55	-453.494	-521.897	-448.041	-522.091	-447.801	-521.866	-27.6911	-0.464449	-0.23956	-0.224889	-28.1556
nh4-nh3	BLYP-D4_TZ2P	nh4	nh3	[Copy This] N 0.0 -1.2649056538892636 0.029245739745008062 H 0.8246633200797117 -1.6372620149218828 -0.4384960774831777 H -0.8246633200797117 -1.6372620149218828 -0.4384960774831777 H 0.0 -1.6047112424301544 0.9894812534532085 H 0.0 -0.10143472366280686 0.0025196521481673563 N 0.0 1.389646187452625 -0.032066776564712456 H 0.8150161819099198 1.784886697433369 0.4294620783405008 H -0.81501618190991…	[Copy This] N 0.0 -1.2329346517647857 0.028438752478255492 H 0.8351977376926638 -1.5849179390867136 -0.44576882834597903 H -0.8351977376926638 -1.5849179390867136 -0.44576882834597903 H 0.0 -1.5515489469957067 1.000454079814552 H 0.0 -0.21029397687442472 0.004828834635388557	[Copy This] N 0.0 1.3332890195450646 0.06084155741926161 H -0.8140446171512131 1.7321187985625832 0.5100416735423337 H 0.8140446171512131 1.7321187985625832 0.5100416735423337 H 0.0 1.6563291279615011 -0.8978858113264155	-817.258	-353.595	-434.615	-345.515	-434.93	-345.299	-434.603	-28.5053	-0.542655	-0.216059	-0.326595	-29.0479
nh4-nh3	BLYP-D3BJ_TZ2P	nh4	nh3	[Copy This] N 0.0 -1.2613410226603763 0.02910940620056977 H 0.8241983154807409 -1.6425237207921135 -0.43810364109610284 H -0.8241983154807409 -1.6425237207921135 -0.43810364109610284 H 0.0 -1.609701073107653 0.989073368713172 H 0.0 -0.04993930194026407 0.0012275832322398417 N 0.0 1.3780428364631316 -0.031763095077564675 H 0.8176800882600839 1.775618650573503 0.43124827561128426 H -0.8176800882600…	[Copy This] N 0.0 -1.2329278698798953 0.02843740439217041 H 0.8370519450325652 -1.58570897414318 -0.44682577734695544 H -0.8370519450325652 -1.58570897414318 -0.44682577734695544 H 0.0 -1.5522566061641465 1.0026152795797365 H 0.0 -0.2080110294779431 0.004782880958241852	[Copy This] N 0.0 1.31830819138576 0.061653157594763794 H -0.8129669988842223 1.73707799430931 0.509145148408451 H 0.8129669988842223 1.73707799430931 0.509145148408451 H 0.0 1.661391564627353 -0.8969043612341526	-818.634	-354.49	-434.937	-346.155	-435.251	-345.939	-434.923	-28.6627	-0.544256	-0.21601	-0.328246	-29.2069
nh4-ph3	OLYP_TZ2P	nh4	ph3	[Copy This] N 0.0871692342563363 -1.0919511000741915 1.1952375311255666e-07 H -0.3640913887621987 -1.4750906518248246 0.8319605451875062 H -0.3640891781884282 -1.475089613959191 -0.831962017771828 H 1.0723178316326887 -1.3604042760621258 1.1224354285049894e-06 H 0.0023563797320103976 -0.02667026144835273 4.2456728422069734e-07 P -0.17531536286839797 2.202092600810027 7.05491552983924e-08 H 0.3797…	[Copy This] N 0.0 -1.2329311304029196 0.028438549104726565 H 0.8356754604709226 -1.5851262562864585 -0.44604037672443103 H -0.8356754604709226 -1.5851262562864585 -0.44604037672443103 H 0.0 -1.5517313500477026 1.001006211592265 H 0.0 -0.20969846078480497 0.004820002988108422	[Copy This] P 0.0 2.952533299960257 -0.55969016016406 H -1.0323611749499586 2.7591723751867283 0.3944757002741931 H 1.0323611749499586 2.7591723751867283 0.3944757002741931 H 0.0 4.362263043561215 -0.39751835249764206	-723.611	-361.365	-349.015	-360.672	-348.242	-360.462	-348.115	-12.8949	-0.33573	-0.209176	-0.126555	-13.2306
nh4-ph3	M06-2X_TZ2P	nh4	ph3	[Copy This] N 0.08903418330444565 -1.1118590882026544 1.4836523308444602e-08 H -0.3626421013377816 -1.4931138157737867 0.8325868954808476 H -0.3626421274416336 -1.4931137262396628 -0.8325869018596307 H 1.0748254050519965 -1.3778609361859093 -3.899507853569941e-08 H 0.0039519603673978 -0.050504657161817006 4.568408623574281e-08 P -0.17835040148518091 2.223450173451541 1.7300065172307373e-08 H 0.37…	[Copy This] N 0.0 -1.232931130140788 0.028438548792258874 H 0.8356606412258818 -1.5851200099842178 -0.4460319607271667 H -0.8356606412258818 -1.5851200099842178 -0.4460319607271667 H 0.0 -1.5517256926835985 1.000988958477682 H 0.0 -0.20971661101552258 0.004820424420630584	[Copy This] P 0.0 2.9526088647219595 -0.5595372562377939 H -1.032440826907719 2.7591059013075516 0.3944451342394833 H 1.032440826907719 2.7591059013075516 0.3944451342394833 H 0.0 4.362320426557866 -0.3976101243544888	-1105.3	-584.491	-506.624	-583.965	-505.79	-583.777	-505.723	-13.9269	-0.254783	-0.18849	-0.0662931	-14.1817
nh4-ph3	B3LYP_TZ2P	nh4	ph3	[Copy This] N 0.08686373093912286 -1.0883272855957324 7.640564389313057e-09 H -0.3678518389355813 -1.4736310181541754 0.8379725603917552 H -0.36785260316195995 -1.4736308905671567 -0.8379721891422358 H 1.0789978136794756 -1.3586378438483302 -4.6511394185145336e-07 H 0.0011917049896315467 -0.007180511090201189 1.0883375381152171e-07 P -0.17394142648243086 2.1893745711023853 3.806647613797039e-08 H…	[Copy This] N 0.0 -1.2329246325613648 0.028447380085408612 H 0.8416052345955878 -1.5876250345603482 -0.44940809327434594 H -0.8416052345955878 -1.5876250345603482 -0.44940809327434594 H 0.0 -1.5539918559687376 1.0079014202467325 H 0.0 -0.20244689615754516 0.004651396452788872	[Copy This] P 0.0 2.947953639096823 -0.5689099042014101 H -1.0350248566459725 2.759331996369183 0.39821902162332556 H 1.0350248566459725 2.759331996369183 0.39821902162332556 H 0.0 4.36652346205974 -0.3957852511585573	-881.541	-453.104	-414.156	-452.546	-413.33	-452.338	-413.295	-14.0387	-0.242803	-0.207977	-0.0348265	-14.2815
nh4-ph3	B3LYP-D4_TZ2P	nh4	ph3	[Copy This] N 0.08700422201102506 -1.0901297783508748 4.846069566721032e-09 H -0.36757348950478275 -1.4759598055011678 0.83780442788329 H -0.36757414472980143 -1.4759596925883702 -0.8378041143793803 H 1.0789854600517454 -1.3609975672148944 -4.0071959961621163e-07 H 0.0013809666662873 -0.009490327349239566 9.589492418677197e-08 P -0.17409287677835156 2.191573168163201 4.026565773817983e-08 H 0.382…	[Copy This] N 0.0 -1.232924565599578 0.028447367362828917 H 0.8416479753578806 -1.5876430757102356 -0.44943238547177616 H -0.8416479753578806 -1.5876430757102356 -0.44943238547177616 H 0.0 -1.554008155614157 1.0079511993294663 H 0.0 -0.20239458117413758 0.004650214487495049	[Copy This] P 0.0 2.9478934444579017 -0.5690315972420223 H -1.0350430680177387 2.7593427237236696 0.39826418373732553 H 1.0350430680177387 2.7593427237236696 0.39826418373732553 H 0.0 4.366562201989688 -0.3957538823459445	-884.055	-453.494	-415.258	-452.794	-414.341	-452.578	-414.305	-15.0511	-0.252192	-0.215772	-0.0364199	-15.3033
nh4-ph3	BLYP-D4_TZ2P	nh4	ph3	[Copy This] N 0.08754678095378962 -1.100117899731997 1.020346213415426e-07 H -0.3639878105017527 -1.4804477189709033 0.8324864085520024 H -0.3639867905331155 -1.4804440617958414 -0.8324885199487223 H 1.0732608431177175 -1.364567378810319 4.506224072659803e-07 H 0.002787859293678279 -0.04108844881842243 2.0400660405766793e-06 P -0.17530272355917276 2.2111646425269034 6.623790110616673e-07 H 0.3760…	[Copy This] N 0.0 -1.2329346517647857 0.028438752478255492 H 0.8351977376926638 -1.5849179390867136 -0.44576882834597903 H -0.8351977376926638 -1.5849179390867136 -0.44576882834597903 H 0.0 -1.5515489469957067 1.000454079814552 H 0.0 -0.21029397687442472 0.004828834635388557	[Copy This] P 0.0 2.9528376130292626 -0.5590490160434208 H -1.0263637270539858 2.7621863945896794 0.3927201203060547 H 1.0263637270539858 2.7621863945896794 0.3927201203060547 H 0.0 4.355930691686307 -0.39464833668200444	-714.84	-353.595	-345.713	-352.617	-344.715	-352.417	-344.677	-15.293	-0.237817	-0.199614	-0.0382029	-15.5308
nh4-ph3	BLYP-D3BJ_TZ2P	nh4	ph3	[Copy This] N 0.08914433989680462 -1.114339127116001 1.8885980559988235e-09 H -0.3626945463105762 -1.4990643173134401 0.8332899814598129 H -0.36269471404250686 -1.4990642364366709 -0.8332899234890778 H 1.0760008346977423 -1.3839112666347173 -1.0628658245945335e-07 H 0.0037983857135505616 -0.04728395705041391 5.932463367052068e-08 P -0.17756671153440937 2.2196904889461457 1.6471529659445387e-08 H …	[Copy This] N 0.0 -1.2329278698798953 0.02843740439217041 H 0.8370519450325652 -1.58570897414318 -0.44682577734695544 H -0.8370519450325652 -1.58570897414318 -0.44682577734695544 H 0.0 -1.5522566061641465 1.0026152795797365 H 0.0 -0.2080110294779431 0.004782880958241852	[Copy This] P 0.0 2.9473587355464397 -0.5701123939743742 H -1.0299413594885993 2.7621704679572656 0.39731528419304585 H 1.0299413594885993 2.7621704679572656 0.39731528419304585 H 0.0 4.361441422433958 -0.3927752865250334	-716.564	-354.49	-345.966	-353.492	-344.953	-353.292	-344.914	-15.8697	-0.238754	-0.200341	-0.0384137	-16.1085
oh3-oh2	OLYP_TZ2P	oh3	oh2	[Copy This] O 0.017361450060955286 -1.1989000153280107 0.04724254654070552 H 0.3367563432971821 -1.7112900425601476 -0.7103639249410894 H -0.7309826347221892 -1.6490032823450922 0.46795964262788625 H -4.7976549537017944e-05 1.1582779974592268e-05 -0.008519126148575773 O -0.017393938066795716 1.1989263598189122 0.0472934623922372 H -0.336706115995369 1.7112727790161568 -0.7103801111994579 H 0.7310…	[Copy This] O 0.050931611227293894 -1.1679060422434184 0.07604444634123346 H 0.33582386918864293 -1.6189282976783124 -0.7470116552007086 H -0.7401308237056462 -1.5749750245222345 0.48896754526492286 H -0.01660868334651022 -0.19389397353428786 -0.017408350761406934	[Copy This] O 0.0 -0.06282432289695139 1.682389616618095e-07 H 0.0 0.5230653303219083 0.764213054228466 H 0.0 0.5230669333662243 -0.7642115624673081	-558.053	-202.341	-322.618	-185.066	-322.451	-184.815	-322.174	-32.5647	-0.528252	-0.250975	-0.277277	-33.093
oh3-oh2	M06-2X_TZ2P	oh3	oh2	[Copy This] O 0.01712264390869783 -1.1993378986647538 0.04715865550367537 H 0.3369478820686099 -1.7120424617723977 -0.7101243631914166 H -0.7311552914980406 -1.6496946982841119 0.4678402521027371 H -4.9144363948950407e-05 1.1801449489450676e-05 -0.00859145356978459 O -0.01715559602250505 1.199364606311309 0.0472098495488082 H -0.3368968556059622 1.712025800362818 -0.7101407405036384 H 0.731186351…	[Copy This] O 0.05082336876813355 -1.167884074888403 0.07594942392298495 H 0.335865618819884 -1.618941494569219 -0.7469878028334166 H -0.7401019151528586 -1.5749877081437562 0.48900614103782936 H -0.01657109907137864 -0.19389006037687587 -0.017375776483356982	[Copy This] O 0.0 -0.06273907085188972 1.6765727064172228e-07 H 0.0 0.5230227045537499 0.7642284246880938 H 0.0 0.5230243070893211 -0.7642269323452451	-941.303	-406.621	-498.201	-389.419	-497.963	-389.033	-497.684	-35.8151	-0.665491	-0.385974	-0.279517	-36.4806
oh3-oh2	B3LYP_TZ2P	oh3	oh2	[Copy This] O 0.03784528779319083 -1.2115846599227191 0.0618297971232748 H 0.32269554901182085 -1.7119459778204378 -0.7292791901799015 H -0.73391177029124 -1.6554789027970305 0.4692997260038628 H 1.6194292136803024e-05 8.658581351850453e-07 -0.002544862633824216 O -0.03785450666476667 1.2115855016318742 0.061855702067950366 H -0.3226949692690894 1.711918790823374 -0.7292763886749161 H 0.733904205…	[Copy This] O 0.06198469257387215 -1.1701400534130353 0.08573142897160103 H 0.3343544969923233 -1.6204651938343548 -0.7532864086793815 H -0.7465995260185186 -1.5762941101202543 0.48843311201337164 H -0.01972369018389644 -0.188803980610609 -0.020286146661550857	[Copy This] O 0.0 -0.0689739545688707 1.406069450020648e-07 H 0.0 0.5261401489969789 0.7690751236971822 H 0.0 0.5261417463630732 -0.7690736043040075	-712.928	-283.881	-393.506	-266.562	-393.225	-266.247	-393.017	-35.0186	-0.522542	-0.315058	-0.207484	-35.5411
oh3-oh2	B3LYP-D4_TZ2P	oh3	oh2	[Copy This] O 0.03705329790937952 -1.2118220096021892 0.0612182696410103 H 0.3234432449821867 -1.713797598794432 -0.728333499370826 H -0.7340527756341269 -1.656146858663506 0.469481183783385 H 2.8061573463179918e-05 4.7235489451537453e-07 -0.0035859381666492177 O -0.03706363887376708 1.2118212620938613 0.06125034257476094 H -0.3234469319026799 1.7137604339063468 -0.728329233569263 H 0.73403873194…	[Copy This] O 0.062101052762329155 -1.1701635391786767 0.08583351381115863 H 0.3343122953272325 -1.62045387630045 -0.7533157387644536 H -0.7466339872441544 -1.5762830420671772 0.48839488849229706 H -0.019763387481626905 -0.1888028804319501 -0.020320677894961656	[Copy This] O 0.0 -0.06907467163062657 1.404255049250647e-07 H 0.0 0.5261905075326716 0.7690840866863439 H 0.0 0.5261921048891364 -0.7690825671117293	-713.989	-284.079	-393.701	-266.829	-393.419	-266.513	-393.211	-35.6864	-0.523068	-0.315435	-0.207633	-36.2094
oh3-oh2	BLYP-D4_TZ2P	oh3	oh2	[Copy This] O 0.01284874859449439 -1.1932218444761604 0.0416035294999806 H 0.33671183594775445 -1.7107609029878947 -0.7084556619438417 H -0.7262467475671456 -1.6451928266475857 0.472692973331841 H -3.3630058552647616e-05 8.022454623233004e-06 -0.010584547829454163 O -0.012879334147273483 1.1932466783866886 0.04170208125104643 H -0.3366608315659505 1.710679244837556 -0.7084695432716027 H 0.7262599…	[Copy This] O 0.049255230330972705 -1.1675692404794737 0.07456402644809501 H 0.3359151068203762 -1.6185347532258576 -0.7458671205460963 H -0.7389762239353769 -1.5746248928353597 0.4888873367370496 H -0.016178139852191752 -0.19497445143756195 -0.016992256995007542	[Copy This] O 0.0 -0.06087075781930192 1.5441580978786568e-07 H 0.0 0.5220885554070595 0.7627256082208133 H 0.0 0.5220901432034237 -0.7627241026365037	-549.794	-195.546	-317.709	-178.991	-317.476	-178.718	-317.26	-36.051	-0.488389	-0.272471	-0.215917	-36.5394
oh3-oh2	BLYP-D3BJ_TZ2P	oh3	oh2	[Copy This] O 0.04539313096923485 -1.2034702585695023 0.06667871882997362 H 0.31234498055846116 -1.6926197827186882 -0.7286053462147726 H -0.7265474654832027 -1.6418120307526771 0.4619640567912603 H -3.128785828072603e-05 -1.1441387311839349e-06 0.0011504390256024848 O -0.04538147035845736 1.2034713929210812 0.06664339540637342 H -0.3123398543895793 1.6926602888067261 -0.7286116602548054 H 0.7265…	[Copy This] O 0.06794493253461657 -1.1713455662562235 0.09097003325796243 H 0.3268448824971719 -1.6143796638964907 -0.7474333300225676 H -0.7416329542042093 -1.5707288989705877 0.47995506655610193 H -0.02314088746379884 -0.19924920885495148 -0.022899784147456085	[Copy This] O 0.0 -0.06855728192063709 1.4684134299906563e-07 H 0.0 0.5259318182847534 0.7605198039461472 H 0.0 0.525933404427065 -0.7605182907873709	-550.669	-196.078	-317.861	-179.583	-317.629	-179.31	-317.414	-36.2411	-0.488701	-0.272922	-0.215779	-36.7298
oh3-seh2	OLYP_TZ2P	oh3	seh2	[Copy This] O 0.022805796938594084 -1.2195307717721913 0.059484067800943057 H 0.20098052852263293 -1.6702538530748423 -0.7839494719895981 H -0.7452574741303748 -1.6234793931602498 0.4997713996140416 H 0.0005063903139902173 -0.06118706147426212 0.004153368211266382 Se 0.04387153816616735 1.8018723809083568 0.05692257659393905 H 0.002038357420697479 1.9646633553717516 -1.406044436400853 H 1.5156979…	[Copy This] O 0.050931611227293894 -1.1679060422434184 0.07604444634123346 H 0.33582386918864293 -1.6189282976783124 -0.7470116552007086 H -0.7401308237056462 -1.5749750245222345 0.48896754526492286 H -0.01660868334651022 -0.19389397353428786 -0.017408350761406934	[Copy This] Se 0.0 3.315968411539177 -1.456814148427795 H -1.0462556961927747 2.736041655569036 -2.3067288842943148 H 1.0462556961927747 2.736041655569036 -2.3067288842943148	-456.33	-202.341	-227.045	-184.72	-227.435	-184.44	-227.019	-26.2473	-0.696353	-0.280253	-0.4161	-26.9436
oh3-seh2	M06-2X_TZ2P	oh3	seh2	[Copy This] O 0.021391499354630597 -1.2227880768536912 0.06030075614936191 H 0.20197039105990688 -1.6751457240703451 -0.7819756149108473 H -0.7486875539074364 -1.6247340303763977 0.4993292935804652 H 0.0015914574920076125 -0.0686860750230976 0.003590483112190742 Se 0.045558462790909277 1.804689680761325 0.05651734655885524 H 0.0015233285846733742 1.9720481530873566 -1.405917768001661 H 1.51729547…	[Copy This] O 0.05082336876813355 -1.167884074888403 0.07594942392298495 H 0.335865618819884 -1.618941494569219 -0.7469878028334166 H -0.7401019151528586 -1.5749877081437562 0.48900614103782936 H -0.01657109907137864 -0.19389006037687587 -0.017375776483356982	[Copy This] Se 0.0 3.315919565231306 -1.4568857353936062 H -1.0463560790822837 2.7360660787229714 -2.3066930908114087 H 1.0463560790822837 2.7360660787229714 -2.3066930908114087	-784.685	-406.621	-352.634	-399.742	-353.016	-399.358	-352.604	-24.6345	-0.796223	-0.384613	-0.41161	-25.4308
oh3-seh2	B3LYP_TZ2P	oh3	seh2	[Copy This] O 0.04839460277759999 -1.2339932157950058 0.05678703303377904 H 0.1515231942591844 -1.6755107481738942 -0.8135794411496247 H -0.7109896932972007 -1.6439490961938923 0.5248298210597416 H -0.0054566928201073145 0.021693975176363584 -0.00048542713951393 Se 0.022626352734528992 1.8027621640814058 0.056475917071887226 H 0.026404035684204158 1.9379136975397373 -1.4235926849481413 H 1.508141…	[Copy This] O 0.06198469257387215 -1.1701400534130353 0.08573142897160103 H 0.3343544969923233 -1.6204651938343548 -0.7532864086793815 H -0.7465995260185186 -1.5762941101202543 0.48843311201337164 H -0.01972369018389644 -0.188803980610609 -0.020286146661550857	[Copy This] Se 0.0 3.3209541659052193 -1.449507249648791 H -1.0518367652906455 2.733548778386015 -2.3103823336838167 H 1.0518367652906455 2.733548778386015 -2.3103823336838167	-586.819	-283.881	-276.318	-272.764	-276.631	-272.422	-276.296	-25.9429	-0.677723	-0.342506	-0.335218	-26.6206
oh3-seh2	B3LYP-D4_TZ2P	oh3	seh2	[Copy This] O 0.044295024317305885 -1.234188269732109 0.05947798772346426 H 0.16679983255503075 -1.6812556480527676 -0.8054404892051403 H -0.7210759398042613 -1.6463503021367722 0.5154873194721383 H -0.00681978188627541 0.0279088436297074 -0.0005793365622894552 Se 0.02669422239345571 1.8028839740758484 0.06020593518518777 H 0.01800395052226801 1.9428961219230945 -1.4195745993091777 H 1.5127457568…	[Copy This] O 0.062101052762329155 -1.1701635391786767 0.08583351381115863 H 0.3343122953272325 -1.62045387630045 -0.7533157387644536 H -0.7466339872441544 -1.5762830420671772 0.48839488849229706 H -0.019763387481626905 -0.1888028804319501 -0.020320677894961656	[Copy This] Se 0.0 3.321027026494128 -1.4494004684259212 H -1.0517779751599192 2.7335123480915606 -2.3104357242952513 H 1.0517779751599192 2.7335123480915606 -2.3104357242952513	-588.912	-284.079	-277	-272.52	-277.317	-272.177	-276.979	-27.1521	-0.680887	-0.342661	-0.338226	-27.833
oh3-seh2	BLYP-D4_TZ2P	oh3	seh2	[Copy This] O 0.02348269939446139 -1.2208902718492258 0.05246575700401585 H 0.17140261291882902 -1.667739177136451 -0.7979629291619417 H -0.7279531679320609 -1.6173726383713083 0.525353874772563 H 0.005940068044052744 -0.11192011463823519 0.0018210346455607446 Se 0.03966654592825433 1.8093929854419835 0.04502488228821133 H 0.02267733536717691 1.9761058638301228 -1.4130284518965652 H 1.50542697119…	[Copy This] O 0.049255230330972705 -1.1675692404794737 0.07456402644809501 H 0.3359151068203762 -1.6185347532258576 -0.7458671205460963 H -0.7389762239353769 -1.5746248928353597 0.4888873367370496 H -0.016178139852191752 -0.19497445143756195 -0.016992256995007542	[Copy This] Se 0.0 3.3146755137203727 -1.4587089616897446 H -1.0427418321515836 2.736688104478438 -2.30578147766334 H 1.0427418321515836 2.736688104478438 -2.30578147766334	-448.992	-195.546	-223.008	-174.383	-223.342	-174.1	-222.983	-29.7958	-0.642854	-0.283076	-0.359778	-30.4387
oh3-seh2	BLYP-D3BJ_TZ2P	oh3	seh2	[Copy This] O 0.05118826771646176 -1.2273961681914718 0.06259977900224047 H 0.15656695999793308 -1.6618948266564348 -0.8029983807545126 H -0.7193552150932059 -1.6230466990864953 0.5092727641489588 H 0.0013910195716652707 -0.01117692605728402 -4.3586810277716335e-05 Se 0.026376471694455422 1.7934994529507144 0.05565076626037119 H 0.022140998232949755 1.937274514319355 -1.4141046445631529 H 1.50233…	[Copy This] O 0.06794493253461657 -1.1713455662562235 0.09097003325796243 H 0.3268448824971719 -1.6143796638964907 -0.7474333300225676 H -0.7416329542042093 -1.5707288989705877 0.47995506655610193 H -0.02314088746379884 -0.19924920885495148 -0.022899784147456085	[Copy This] Se 0.0 3.318994538444778 -1.4523791920765068 H -1.0432154979245885 2.7345285921162357 -2.3089463624699587 H 1.0432154979245885 2.7345285921162357 -2.3089463624699587	-450.217	-196.078	-223.262	-175.74	-223.596	-175.455	-223.237	-30.2333	-0.643953	-0.2853	-0.358653	-30.8773
oh3-sh2	OLYP_TZ2P	oh3	sh2	[Copy This] O 0.00656250991843356 -1.2422833868675764 0.0678259822905337 H 0.26373577948300275 -1.7211085747120658 -0.736926867763622 H -0.785228567416767 -1.6521218627332033 0.45392870499148275 H 0.0013172299167421248 -0.030597072710372375 0.004598584620153979 S 0.03012873009348488 1.634633829909212 0.06769427275107974 H 0.15591723580196318 1.8493217016832166 -1.2584645901026155 H 1.355350166196…	[Copy This] O 0.050931611227293894 -1.1679060422434184 0.07604444634123346 H 0.33582386918864293 -1.6189282976783124 -0.7470116552007086 H -0.7401308237056462 -1.5749750245222345 0.48896754526492286 H -0.01660868334651022 -0.19389397353428786 -0.017408350761406934	[Copy This] S 0.0 3.1714859535153805 -1.4343198609207812 H -0.9692110000821585 2.683413715591242 -2.225767511409463 H 0.9692110000821585 2.683413715591242 -2.225767511409463	-479.1	-202.341	-250.244	-181.886	-250.469	-181.634	-250.188	-25.982	-0.532721	-0.252188	-0.280533	-26.5147
oh3-sh2	M06-2X_TZ2P	oh3	sh2	[Copy This] O 0.005934896331785044 -1.2446966978402587 0.06856909356589681 H 0.2633233016076286 -1.7238647304021588 -0.7362115152020278 H -0.7880218422179706 -1.6518019543113065 0.4537370981402903 H 0.002945832271684439 -0.040697266130337834 0.004334046313410427 S 0.03155670240047877 1.6365488335275695 0.06717148847071094 H 0.1557599454339446 1.8556364568081072 -1.258325509620365 H 1.356284248165…	[Copy This] O 0.05082336876813355 -1.167884074888403 0.07594942392298495 H 0.335865618819884 -1.618941494569219 -0.7469878028334166 H -0.7401019151528586 -1.5749877081437562 0.48900614103782936 H -0.01657109907137864 -0.19389006037687587 -0.017375776483356982	[Copy This] S 0.0 3.171426884548285 -1.4344156459124124 H -0.9692952166023019 2.6834432500747902 -2.2257196189136486 H 0.9692952166023019 2.6834432500747902 -2.2257196189136486	-813.658	-406.621	-381.36	-398.211	-381.405	-397.857	-381.304	-25.2217	-0.455351	-0.353657	-0.101695	-25.677
oh3-sh2	B3LYP_TZ2P	oh3	sh2	[Copy This] O 0.023923633681652966 -1.261228595890555 0.068934608916534 H 0.2308462769461369 -1.7391258606559659 -0.7607390649988941 H -0.7621285057168571 -1.6821553743840512 0.4756099733572381 H -0.006589128033263293 0.05177190445949317 -0.0009485897843260678 S 0.014756512400572536 1.6455290116910684 0.0650871422027759 H 0.17931257643745346 1.8354636459419142 -1.2709290505756654 H 1.347661718277…	[Copy This] O 0.06198469257387215 -1.1701400534130353 0.08573142897160103 H 0.3343544969923233 -1.6204651938343548 -0.7532864086793815 H -0.7465995260185186 -1.5762941101202543 0.48843311201337164 H -0.01972369018389644 -0.188803980610609 -0.020286146661550857	[Copy This] S 0.0 3.1751007600131844 -1.4284581669186283 H -0.9729435051031575 2.681606312342341 -2.22869835841054 H 0.9729435051031575 2.681606312342341 -2.22869835841054	-612.922	-283.881	-302.419	-266.83	-302.483	-266.525	-302.365	-26.2	-0.422243	-0.304782	-0.117461	-26.6222
oh3-sh2	B3LYP-D4_TZ2P	oh3	sh2	[Copy This] O 0.02145175075658144 -1.2618275142922912 0.06788450679809441 H 0.23430212868232025 -1.7449050745335613 -0.7573078088387817 H -0.7629033520816745 -1.685549008894127 0.47498210698584525 H -0.007838699753214244 0.05803957808161223 -0.003084072827134908 S 0.015817200791141392 1.6459324389150871 0.06600320514058351 H 0.17761803885213817 1.839600144531605 -1.2698524623988725 H 1.3493360167…	[Copy This] O 0.062101052762329155 -1.1701635391786767 0.08583351381115863 H 0.3343122953272325 -1.62045387630045 -0.7533157387644536 H -0.7466339872441544 -1.5762830420671772 0.48839488849229706 H -0.019763387481626905 -0.1888028804319501 -0.020320677894961656	[Copy This] S 0.0 3.1751660968272373 -1.4283522181185235 H -0.972890254194081 2.681573643935314 -2.228751332810593 H 0.972890254194081 2.681573643935314 -2.228751332810593	-614.774	-284.079	-302.983	-266.123	-303.047	-265.819	-302.928	-27.2891	-0.422843	-0.304067	-0.118776	-27.7119
oh3-sh2	BLYP-D4_TZ2P	oh3	sh2	[Copy This] O 0.01324651181254677 -1.2455062498106289 0.059904916415815544 H 0.21563746904591088 -1.7145994234015478 -0.7660786650967788 H -0.75978628535502 -1.6387392468026076 0.4981267213308906 H 0.00939821315870153 -0.12268730735127979 -0.0009354248911909593 S 0.02358175774148687 1.6484078591146456 0.047205799304580236 H 0.19536998023728458 1.870542586809997 -1.2655735164677473 H 1.33033543735…	[Copy This] O 0.049255230330972705 -1.1675692404794737 0.07456402644809501 H 0.3359151068203762 -1.6185347532258576 -0.7458671205460963 H -0.7389762239353769 -1.5746248928353597 0.4888873367370496 H -0.016178139852191752 -0.19497445143756195 -0.016992256995007542	[Copy This] S 0.0 3.170749139789116 -1.4355146625242907 H -0.9626459855012671 2.6837821224543745 -2.2251701106077086 H 0.9626459855012671 2.6837821224543745 -2.2251701106077086	-471.141	-195.546	-245.533	-167.07	-245.618	-166.819	-245.478	-29.6706	-0.391269	-0.2513	-0.139969	-30.0619
oh3-sh2	BLYP-D3BJ_TZ2P	oh3	sh2	[Copy This] O 0.04180181750278376 -1.251413271649224 0.06970049050087229 H 0.19288718247681097 -1.707932176464248 -0.7765501440773543 H -0.7412261064682204 -1.6485770697974433 0.490888650237809 H 0.0018568895436142114 -0.013321362133551415 -0.002648623362544162 S 0.005711314107329713 1.6340239302757815 0.052794440101808095 H 0.20162199385132182 1.8270106462314974 -1.2722277034368958 H 1.325129992…	[Copy This] O 0.06794493253461657 -1.1713455662562235 0.09097003325796243 H 0.3268448824971719 -1.6143796638964907 -0.7474333300225676 H -0.7416329542042093 -1.5707288989705877 0.47995506655610193 H -0.02314088746379884 -0.19924920885495148 -0.022899784147456085	[Copy This] S 0.0 3.174416665736179 -1.4295674797747557 H -0.9656438083692023 2.6819483594808426 -2.228143701982477 H 0.9656438083692023 2.6819483594808426 -2.228143701982477	-472.371	-196.078	-245.796	-168.576	-245.88	-168.322	-245.741	-30.1038	-0.392605	-0.253273	-0.139332	-30.4965

## Sheet: anionic_DFT-DFT
System	Level	Donor	Acceptor	Coord_complex	Coord_donor	Coord_acceptor	Ecomplex_eq	EDonor_eq	EAcceptor_eq	EDonor_ghost	EAcceptor_ghost	EDonor	EAcceptor	dEcpc	BSSE	EDonor_bsse	EAcceptor_bsse	dE
fh-br	OLYP_TZ2P	fh	br	[Copy This] F 3.861716229284107e-24 -9.919550632486859e-24 -0.9955451196134455 H -5.6471796695303035e-24 1.450447140870352e-23 -0.02044719632926749 Br 1.7854634402461966e-24 -4.584920776216663e-24 2.0695434017909013	[Copy This] F 0.10387048249017612 -0.9538341353152501 0.0 H -0.00873914564139617 -0.03493428586904689 0.0	[Copy This] Br 0.0 0.0 0.0	-280.525	-180.636	-79.9202	-179.293	-80.969	-179.084	-79.9202	-18.7111	-1.25825	-0.209481	-1.04877	-19.9694
fh-br	M06-2X_TZ2P	fh	br	[Copy This] F 9.8127317871149e-24 -2.698501241460139e-23 -0.9998181364403237 H -1.431644392398329e-23 3.9370220791005595e-23 -0.026673108304579505 Br 4.5037121368683935e-24 -1.238520837640432e-23 2.0800423305930917	[Copy This] F 0.10386980587308414 -0.9538286140880311 0.0 H -0.008738469024304179 -0.0349398070962659 0.0	[Copy This] Br 0.0 0.0 0.0	-452.144	-296.782	-133.046	-295.802	-133.845	-295.566	-133.046	-21.2816	-1.03409	-0.235178	-0.798907	-22.3157
fh-br	B3LYP_TZ2P	fh	br	[Copy This] F 5.728507040256816e-24 -6.370483191343527e-24 -1.0043131921975232 H -8.456719001978265e-24 9.402102167077601e-24 -0.011406752563209803 Br 2.7282119617214297e-24 -3.0316189757340775e-24 2.0692710306089555	[Copy This] F 0.10450590751895619 -0.959019233365642 0.0 H -0.009374570670176241 -0.029749187818655123 0.0	[Copy This] Br 0.0 0.0 0.0	-350.808	-226.75	-102.252	-225.607	-103.105	-225.398	-102.252	-20.7443	-1.06191	-0.208893	-0.853015	-21.8062
fh-br	B3LYP-D4_TZ2P	fh	br	[Copy This] F 4.717281055461104e-25 -7.663076392336898e-25 -1.0033451196150367 H -6.939755434503124e-25 1.1263609758399504e-24 -0.010166856768797037 Br 2.222474379042021e-25 -3.600533366062583e-25 2.0670630622320227	[Copy This] F 0.10450699532170286 -0.9590281098870969 0.0 H -0.009375658472922906 -0.02974031129720024 0.0	[Copy This] Br 0.0 0.0 0.0	-351.645	-226.819	-102.252	-225.573	-103.112	-225.361	-102.252	-21.5024	-1.07159	-0.211193	-0.860392	-22.574
fh-br	BLYP-D4_TZ2P	fh	br	[Copy This] F 7.717646609227654e-25 -3.178551736813431e-26 -0.9891270036027555 H -1.124182129634143e-24 4.1504744933889487e-26 -0.02389274416316001 Br 3.524174687113772e-25 -9.719227565754355e-27 2.0665708336140876	[Copy This] F 0.1036169076169706 -0.9517649524515996 0.0 H -0.008485570768190632 -0.037003468732697414 0.0	[Copy This] Br 0.0 0.0 0.0	-281.521	-178.064	-80.408	-176.47	-81.3151	-176.297	-80.408	-21.9685	-1.07991	-0.172839	-0.907069	-23.0484
fh-br	BLYP-D3BJ_TZ2P	fh	br	[Copy This] F 1.0303382506518487e-26 -2.833430189153389e-26 -1.002839301839436 H -1.508892387762891e-26 4.149454066144104e-26 -0.02432803814350779 Br 4.785541371110422e-27 -1.316023876990715e-26 2.080718425831132	[Copy This] F 0.10394197991374275 -0.9544175576463708 0.0 H -0.008810643064962776 -0.034350863537926275 0.0	[Copy This] Br 0.0 0.0 0.0	-281.511	-178.1	-80.408	-176.519	-81.3135	-176.347	-80.408	-21.9248	-1.07783	-0.172333	-0.905502	-23.0026
fh-cl	OLYP_TZ2P	fh	cl	[Copy This] F -1.5853140423020852e-17 6.563709501963248e-17 -1.0105458249292802 H 2.3997134693953372e-17 -9.815057730161445e-17 -0.0208897254319677 Cl -8.1439942709308e-18 3.2513482281966425e-17 1.8622716101755359	[Copy This] F 0.10387048249017612 -0.9538341353152501 0.0 H -0.00873914564139617 -0.03493428586904689 0.0	[Copy This] Cl 0.0 0.0 0.0	-288.29	-180.636	-83.7122	-178.047	-84.6426	-177.867	-83.7122	-22.8315	-1.11063	-0.180237	-0.930388	-23.9421
fh-cl	M06-2X_TZ2P	fh	cl	[Copy This] F 1.4737922597759235e-25 -2.4442505792363697e-25 -1.0112732611545834 H -2.2447232680348304e-25 3.7206492024249987e-25 -0.022327005919640115 Cl 7.709310082589073e-26 -1.2763986231886284e-25 1.8644363268885134	[Copy This] F 0.10386980587308414 -0.9538286140880311 0.0 H -0.008738469024304179 -0.0349398070962659 0.0	[Copy This] Cl 0.0 0.0 0.0	-464.77	-296.782	-141.899	-294.827	-142.258	-294.621	-141.899	-25.5232	-0.565671	-0.206029	-0.359642	-26.0888
fh-cl	B3LYP_TZ2P	fh	cl	[Copy This] F 9.218349577910349e-24 -2.5350461339301497e-23 -1.020290499552879 H -1.4191009980016896e-23 3.902527744512043e-23 -0.010945072925650555 Cl 4.972660402106586e-24 -1.3674816105819003e-23 1.8620716322928192	[Copy This] F 0.10450590751895619 -0.959019233365642 0.0 H -0.009374570670176241 -0.029749187818655123 0.0	[Copy This] Cl 0.0 0.0 0.0	-360.979	-226.75	-108.391	-224.619	-108.938	-224.435	-108.391	-25.1072	-0.731062	-0.183811	-0.547251	-25.8383
fh-cl	B3LYP-D4_TZ2P	fh	cl	[Copy This] F 3.5160716826352475e-23 -9.653578749820162e-23 -1.019361729656622 H -5.415533679020564e-23 1.4868650906461588e-22 -0.009498684512958433 Cl 1.899461996385314e-23 -5.2150721566413825e-23 1.8596964739838708	[Copy This] F 0.10450699532170286 -0.9590281098870969 0.0 H -0.009375658472922906 -0.02974031129720024 0.0	[Copy This] Cl 0.0 0.0 0.0	-361.821	-226.819	-108.391	-224.64	-108.938	-224.456	-108.391	-25.8801	-0.731864	-0.183975	-0.54789	-26.612
fh-cl	BLYP-D4_TZ2P	fh	cl	[Copy This] F -4.874587870734647e-17 3.2058212771739087e-16 -1.0015950389103923 H 7.388851516252819e-17 -4.859512516996403e-16 -0.020717532003078323 Cl -2.514263645517845e-17 1.6536912398228704e-16 1.853148630727761	[Copy This] F 0.1036169076169706 -0.9517649524515996 0.0 H -0.008485570768190632 -0.037003468732697414 0.0	[Copy This] Cl 0.0 0.0 0.0	-289.299	-178.064	-83.8239	-175.37	-84.5869	-175.222	-83.8239	-26.4993	-0.911604	-0.148606	-0.762998	-27.4109
fh-cl	BLYP-D3BJ_TZ2P	fh	cl	[Copy This] F 1.3626924774065561e-24 -2.4785424073962852e-24 -1.0126535237841983 H -2.077568139214736e-24 3.778913308393816e-24 -0.015311085604821164 Cl 7.148756618081895e-25 -1.3003709009975286e-24 1.8588006692033094	[Copy This] F 0.10394197991374275 -0.9544175576463708 0.0 H -0.008810643064962776 -0.034350863537926275 0.0	[Copy This] Cl 0.0 0.0 0.0	-289.121	-178.1	-83.8239	-175.441	-84.5859	-175.292	-83.8239	-26.2867	-0.91039	-0.148331	-0.762059	-27.1971
fh-f	OLYP_TZ2P	fh	f	[Copy This] F -4.7526367301783485e-24 3.037713222061904e-23 -1.1505913492517421 H 9.505258792600596e-24 -6.075417046506206e-23 9.675899325797152e-07 F -4.752622062422244e-24 3.037703824444298e-23 1.150596381662241	[Copy This] F 0.10387048249017612 -0.9538341353152501 0.0 H -0.00873914564139617 -0.03493428586904689 0.0	[Copy This] F 0.0 0.0 0.0	-316.806	-180.636	-86.9474	-160.02	-91.7177	-159.86	-86.9474	-44.2927	-4.9299	-0.159574	-4.77033	-49.2226
fh-f	M06-2X_TZ2P	fh	f	[Copy This] F 1.8990161760968797e-23 -5.204902150554284e-23 -1.1506687249646306 H -3.798025854492183e-23 1.0409786486310324e-22 9.694930499744986e-07 F 1.8990096783952993e-23 -5.2048843357560386e-23 1.1506737554720123	[Copy This] F 0.10386980587308414 -0.9538286140880311 0.0 H -0.008738469024304179 -0.0349398070962659 0.0	[Copy This] F 0.0 0.0 0.0	-526.173	-296.782	-177.124	-275.927	-179.031	-275.692	-177.124	-50.1257	-2.14111	-0.234765	-1.90635	-52.2669
fh-f	B3LYP_TZ2P	fh	f	[Copy This] F -5.1481779243037176e-24 3.2844220330866173e-23 -1.1657697602522163 H 1.0296340459242168e-23 -6.568834219275482e-23 1.1159185964503266e-06 F -5.1481625349384645e-24 3.284412186188874e-23 1.1657746443340515	[Copy This] F 0.10450590751895619 -0.959019233365642 0.0 H -0.009374570670176241 -0.029749187818655123 0.0	[Copy This] F 0.0 0.0 0.0	-404.079	-226.75	-125.733	-206.238	-128.888	-206.042	-125.733	-48.2461	-3.35023	-0.195652	-3.15458	-51.5964
fh-f	B3LYP-D4_TZ2P	fh	f	[Copy This] F -5.118273247649829e-24 3.265736229367936e-23 -1.1655637600346473 H 1.0236531208991096e-23 -6.531462676232755e-23 1.1197441129215585e-06 F -5.118257961341243e-24 3.2657264468648114e-23 1.165568640290966	[Copy This] F 0.10450699532170286 -0.9590281098870969 0.0 H -0.009375658472922906 -0.02974031129720024 0.0	[Copy This] F 0.0 0.0 0.0	-404.558	-226.819	-125.733	-206.323	-128.888	-206.127	-125.733	-48.6558	-3.35035	-0.195679	-3.15467	-52.0061
fh-f	BLYP-D4_TZ2P	fh	f	[Copy This] F 0.0 0.0 -1.14142740801451 H 0.0 0.0 8.115057918084847e-07 F 0.0 0.0 1.14143259650915	[Copy This] F 0.1036169076169706 -0.9517649524515996 0.0 H -0.008485570768190632 -0.037003468732697414 0.0	[Copy This] F 0.0 0.0 0.0	-320.045	-178.064	-89.0263	-158.479	-93.4755	-158.325	-89.0263	-48.3509	-4.60299	-0.153765	-4.44922	-52.9539
fh-f	BLYP-D3BJ_TZ2P	fh	f	[Copy This] F -3.134096941737153e-23 8.585817627510612e-23 -1.1558676990198464 H 6.26818434492135e-23 -1.7171609108572952e-22 1.1054272033422603e-06 F -3.134087403184194e-23 8.585791481062359e-23 1.155872593593075	[Copy This] F 0.10394197991374275 -0.9544175576463708 0.0 H -0.008810643064962776 -0.034350863537926275 0.0	[Copy This] F 0.0 0.0 0.0	-319.814	-178.1	-89.0263	-158.483	-93.4752	-158.329	-89.0263	-48.0849	-4.60258	-0.153698	-4.44888	-52.6875
nh3-ash2	OLYP_TZ2P	nh3	ash2	[Copy This] N 2.636326896527787 -0.008258781829006672 1.4313060404386084 H 2.122756450370331 0.19065303685171867 2.2863637698725006 H 3.1719464849548866 0.8344333141990355 1.2377964141601416 H 1.9156828081943704 -0.035653352428310664 0.6934535632306552 As -0.14438725401051533 0.34136332177701284 -1.134754900528491 H -1.0306143558447696 0.8752899148675036 0.0032466043559753513 H 0.3903070222087846…	[Copy This] N 0.0 1.3343274006851553 0.06079602716345405 H -0.8163258428520636 1.731841751988326 0.511366605297635 H 0.8163258428520636 1.731841751988326 0.511366605297635 H 0.0 1.6558448399699262 -0.9004901445812106	[Copy This] As -3.736208499053543 -0.6476670729423695 -0.5150662147827935 H -3.888111021406914 -0.4821602227286946 1.0098334828582576 H -3.8764753575150146 0.8733228772045692 -0.7216877544121262	-692.551	-440.326	-245.295	-440.269	-246.251	-440.084	-245.295	-5.78922	-1.14049	-0.184131	-0.956363	-6.92971
nh3-ash2	M06-2X_TZ2P	nh3	ash2	[Copy This] N 2.661511190420926 -0.01981031394667138 1.449318346088392 H 2.159635508316081 0.172250351560757 2.3126526721240874 H 3.2094372376969007 0.8164325342461949 1.2632822303296318 H 1.9331253300737514 -0.02350298318459902 0.7184055132658315 As -0.14808320876689895 0.3470695224510473 -1.1348822512734165 H -1.0881832575198171 0.8898290454934618 -0.04334764210443866 H 0.3345752521799342 1.771…	[Copy This] N 0.0 1.3345686897033109 0.06078312848425489 H -0.8163180749036977 1.731761076391731 0.5113665636209552 H 0.8163180749036977 1.731761076391731 0.5113665636209552 H 0.0 1.6557649021449592 -0.9004771625486518	[Copy This] As -3.736205762758313 -0.6476828675510953 -0.5150785612501512 H -3.8881113181163998 -0.4820275055586993 1.0096802090797588 H -3.876477797100759 0.8732059546433 -0.7215221341662693	-1021.63	-636.19	-377.503	-635.94	-378.069	-635.858	-377.5	-7.28424	-0.650968	-0.0819307	-0.569037	-7.9352
nh3-ash2	B3LYP_TZ2P	nh3	ash2	[Copy This] N 2.643006998821691 -0.018375139492877824 1.4302641703227248 H 2.132207642670662 0.18083989772117595 2.297841862876751 H 3.1850740750442332 0.8330801000393772 1.2445470320096017 H 1.9041218643448794 -0.014501778578680997 0.6940009982035998 As -0.13806393528572108 0.3299917708901567 -1.1336551965057873 H -1.0473143081178695 0.880050212167428 -0.0012108086850474023 H 0.38298571492300165…	[Copy This] N 0.0 1.3255494323469905 0.061259569025675545 H -0.819896571472316 1.7348798039436077 0.51327107283819 H 0.819896571472316 1.7348798039436077 0.51327107283819 H 0.0 1.658546704397526 -0.904762621524542	[Copy This] As -3.735026470182848 -0.654490052429443 -0.520399658889436 H -3.8887306591228517 -0.4820822274290304 1.0167585689243068 H -3.877037748669771 0.8800678613919789 -0.7232793963715328	-828.282	-521.48	-299.518	-521.329	-300.201	-521.184	-299.518	-6.45559	-0.828442	-0.145396	-0.683046	-7.28403
nh3-ash2	B3LYP-D4_TZ2P	nh3	ash2	[Copy This] N 2.6412717246287603 -0.018801178729754193 1.4282964087495662 H 2.136090016282784 0.17746380192469283 2.3001277421052673 H 3.1894479935835407 0.829863978488798 1.2463759172499467 H 1.8993804912620125 -0.006404329884295517 0.6942998799044925 As -0.13287478366638764 0.3287217407058764 -1.1292936833730984 H -1.0507996127791215 0.8800958155740037 -0.00461638176003828 H 0.3795022230892906 …	[Copy This] N 0.0 1.3253454040058599 0.06127046534964201 H -0.819941615260232 1.734949217387122 0.5132933004480174 H 0.819941615260232 1.734949217387122 0.5132933004480174 H 0.0 1.65861190585163 -0.9048179730681631	[Copy This] As -3.7350123108309163 -0.6545718590011067 -0.520463458815696 H -3.8887412805349073 -0.48245485058045623 1.017318624841444 H -3.8770412866096486 0.8805222911150681 -0.72377565236241	-831.121	-521.897	-300.924	-521.752	-301.612	-521.602	-300.922	-7.46047	-0.840175	-0.149884	-0.690292	-8.30064
nh3-ash2	BLYP-D4_TZ2P	nh3	ash2	[Copy This] N 2.6457781313839965 -0.0054780971862686476 1.4424059324856455 H 2.0954507347156306 0.2099631468282615 2.266889634634075 H 3.140998546049741 0.8520764954078108 1.2224226376807321 H 1.9482300490515754 -0.08955528563432504 0.6925065901784566 As -0.15368282728817165 0.3492249009680513 -1.139045293344363 H -1.016575465005387 0.8792003024779061 0.017188673935868874 H 0.4018188834934913 1.7…	[Copy This] N 0.0 1.3332890195450646 0.06084155741926161 H -0.8140446171512131 1.7321187985625832 0.5100416735423337 H 0.8140446171512131 1.7321187985625832 0.5100416735423337 H 0.0 1.6563291279615011 -0.8978858113264155	[Copy This] As -3.7364703341828815 -0.6461546735435351 -0.5138859880998502 H -3.8879586171424236 -0.4804007469460913 1.0060310209053442 H -3.8763659266501667 0.8700510020231316 -0.7190655191421558	-689.541	-434.615	-245.919	-434.476	-246.783	-434.308	-245.917	-7.97309	-1.03398	-0.16815	-0.86583	-9.00707
nh3-ash2	BLYP-D3BJ_TZ2P	nh3	ash2	[Copy This] N 2.730475186717925 -0.05678948944035156 1.4943606091360937 H 2.235540657682843 0.14229691597667896 2.3653462874661164 H 3.279271420386045 0.7871401483658418 1.3216749563280492 H 1.9857279072323357 -0.012644765699295542 0.7770661064905364 As -0.17184418105898985 0.36774069665330533 -1.1446696124149822 H -1.2086924995257342 0.9240050538585286 -0.14611932535811564 H 0.2115395609664506 1…	[Copy This] N 0.0 1.31830819138576 0.061653157594763794 H -0.8129669988842223 1.73707799430931 0.509145148408451 H 0.8129669988842223 1.73707799430931 0.509145148408451 H 0.0 1.661391564627353 -0.8969043612341526	[Copy This] As -3.7355262274868872 -0.651607189692407 -0.5181424955875827 H -3.888434352755462 -0.4781389289731144 1.0087491107571633 H -3.8768342977331223 0.8732417001990269 -0.7175271015062425	-689.295	-434.937	-245.175	-434.79	-246.035	-434.624	-245.174	-8.15574	-1.02761	-0.1662	-0.861409	-9.18335
nh3-nh2	OLYP_TZ2P	nh3	nh2	[Copy This] N -0.07069670746976146 -1.1273918051303509 0.10002078655940894 H -0.40276354005698806 -1.41904839420618 -0.8186396903781908 H -0.8572632681474371 -1.2989953367692717 0.724901521094644 H -0.0035287264887767953 -0.04588705588409299 0.034145909194628454 N 0.029871691815875907 1.7140942409484046 -0.1298514303609055 H -0.898128207369689 2.0201375905306564 0.1882952662824388 H 0.63563064491…	[Copy This] N 0.0 1.3343274006851553 0.06079602716345405 H -0.8163258428520636 1.731841751988326 0.511366605297635 H 0.8163258428520636 1.731841751988326 0.511366605297635 H 0.0 1.6558448399699262 -0.9004901445812106	[Copy This] N 0.05366433363585723 1.7094004721198806 -0.14290807843498665 H -0.8940106949677915 1.9953817125832227 0.14805682097274592 H 0.5985393440235479 1.9555422228000148 0.6979673080815979	-768.041	-440.326	-309.539	-438.604	-316.497	-438.333	-309.51	-10.9187	-7.25799	-0.270563	-6.98743	-18.1767
nh3-nh2	M06-2X_TZ2P	nh3	nh2	[Copy This] N -0.07146905414844301 -1.132524135637605 0.10015097973833645 H -0.40232825813176015 -1.423407812527278 -0.819217040409176 H -0.8574350170986338 -1.3083475554619841 0.7244815132449127 H -0.005764597335859061 -0.05226353578944248 0.03526088891387631 N 0.030366438539148097 1.7236866558283335 -0.13079844145341385 H -0.897051983603675 2.029823978199198 0.18902043905550492 H 0.636804358975…	[Copy This] N 0.0 1.3345686897033109 0.06078312848425489 H -0.8163180749036977 1.731761076391731 0.5113665636209552 H 0.8163180749036977 1.731761076391731 0.5113665636209552 H 0.0 1.6557649021449592 -0.9004771625486518	[Copy This] N 0.053578113116330026 1.7095142816167874 -0.14266603304012962 H -0.8938799800391602 1.9953224570731922 0.1479680446239706 H 0.598494849614444 1.9554876688131377 0.6978140390355162	-1133.2	-636.19	-478.687	-633.849	-481.935	-633.701	-478.661	-14.9032	-3.42134	-0.147699	-3.27364	-18.3246
nh3-nh2	B3LYP_TZ2P	nh3	nh2	[Copy This] N -0.05350592810759598 -1.1227756868230572 0.07438241466963409 H -0.4869790864812215 -1.434142229306798 -0.805789098806679 H -0.791702727200583 -1.2603972576497966 0.7773281251108954 H 0.016809021683243868 -0.03255421047661451 -0.021722885021168193 N 0.07263139109548626 1.7517412853331973 -0.14023306259473076 H -0.9005420703218965 2.00619150431403 0.11290151654186226 H 0.5764112865284…	[Copy This] N 0.0 1.3255494323469905 0.061259569025675545 H -0.819896571472316 1.7348798039436077 0.51327107283819 H 0.819896571472316 1.7348798039436077 0.51327107283819 H 0.0 1.658546704397526 -0.904762621524542	[Copy This] N 0.05602086381324063 1.7062963675022043 -0.14950763371449016 H -0.898917197501918 1.9970344981486474 0.14998596996061164 H 0.6010893163802912 1.956993541852266 0.7026377143732356	-921.194	-521.48	-381	-519.504	-385.989	-519.298	-380.969	-13.4885	-5.22536	-0.205753	-5.0196	-18.7138
nh3-nh2	B3LYP-D4_TZ2P	nh3	nh2	[Copy This] N -0.05714977890694064 -1.1235310298329468 0.08669862089980451 H -0.4628916310810939 -1.4166878928916724 -0.8126945290419035 H -0.8190378034109911 -1.2681508160000388 0.7625563998108295 H 0.01693405583336391 -0.03199347455073564 0.00012017813930026188 N 0.0621312795164811 1.7416452155877162 -0.14578289277103912 H -0.9039048252672791 1.991275417996155 0.13670913841269983 H 0.5970405905…	[Copy This] N 0.0 1.3253454040058599 0.06127046534964201 H -0.819941615260232 1.734949217387122 0.5132933004480174 H 0.819941615260232 1.734949217387122 0.5132933004480174 H 0.0 1.65861190585163 -0.9048179730681631	[Copy This] N 0.05614281660181178 1.7061357620506235 -0.1498490811947118 H -0.8991701339735846 1.9971199931096952 0.15008613646835184 H 0.6012203000633869 1.9570686523427985 0.7028789953457171	-923.368	-521.897	-381.512	-519.854	-386.518	-519.647	-381.479	-14.7122	-5.24665	-0.207554	-5.0391	-19.9588
nh3-nh2	BLYP-D4_TZ2P	nh3	nh2	[Copy This] N -0.07599773060853142 -1.129866919655367 0.10890168891940612 H -0.3698937383054997 -1.4207243382363273 -0.8197736701071692 H -0.8816834795053194 -1.307837131969424 0.7026504311630176 H -0.01093086137471054 -0.04630813737868653 0.05080571091276021 N 0.012236393743975971 1.6920036148928015 -0.11788655625033008 H -0.8945374119867996 2.03398237999474 0.21562882030727165 H 0.6539287152328…	[Copy This] N 0.0 1.3332890195450646 0.06084155741926161 H -0.8140446171512131 1.7321187985625832 0.5100416735423337 H 0.8140446171512131 1.7321187985625832 0.5100416735423337 H 0.0 1.6563291279615011 -0.8978858113264155	[Copy This] N 0.05301385124585831 1.7102638578715303 -0.1410702995366814 H -0.8915958865945809 1.9948947846976943 0.14790913162494895 H 0.5967750180403365 1.9551657649338934 0.6962772185310898	-764.605	-434.615	-307.954	-432.568	-314.993	-432.35	-307.908	-14.7342	-7.30199	-0.217784	-7.08421	-22.0362
nh3-nh2	BLYP-D3BJ_TZ2P	nh3	nh2	[Copy This] N -0.050176962979700604 -1.132553041407057 0.0696050669653327 H -0.5015729413319622 -1.4329914618177604 -0.7991273694586224 H -0.7756732468809228 -1.2762098301464082 0.7768414139184163 H 0.009607265856183513 -0.051135990021236234 -0.01992908558819317 N 0.07842099548206762 1.7636877232788999 -0.13930289313966085 H -0.8892961460712162 2.0321540831933493 0.10048582395567503 H 0.561812923…	[Copy This] N 0.0 1.31830819138576 0.061653157594763794 H -0.8129669988842223 1.73707799430931 0.509145148408451 H 0.8129669988842223 1.73707799430931 0.509145148408451 H 0.0 1.661391564627353 -0.8969043612341526	[Copy This] N 0.056158707396011406 1.706108494030447 -0.1499091425302781 H -0.8920926822252222 1.9969436376959009 0.1527245662980971 H 0.5941269575208243 1.95727227577677 0.7003006268515383	-764.336	-434.937	-307.752	-432.913	-314.847	-432.696	-307.718	-14.3022	-7.34485	-0.216182	-7.12866	-21.6471
oh2-oh	OLYP_TZ2P	oh2	oh	[Copy This] O 1.2241592222134619 0.05129711917387669 0.018617737935770845 H 1.469945591404186 -0.6583395776991684 0.6203289211158629 H 0.006660911708624315 0.0013015523703425599 0.012117365887485384 O -1.227473940899155 -0.05087414317718086 0.02000640464233094 H -1.4732917844271178 0.6566150393321293 0.624383673682036	[Copy This] O 0.0 -0.06282432289695139 1.682389616618095e-07 H 0.0 0.5230653303219083 0.764213054228466 H 0.0 0.5230669333662243 -0.7642115624673081	[Copy This] O -1.2496251233032558 -0.06555911709900838 0.04088164172965118 H -1.5085622852666296 0.6629965601102571 0.6199931158486331	-561.108	-322.618	-206.662	-299.875	-212.259	-299.67	-206.655	-26.0185	-5.80867	-0.204409	-5.60426	-31.8272
oh2-oh	M06-2X_TZ2P	oh2	oh	[Copy This] O 1.2239148598603253 0.05086163865316518 0.018377920020793043 H 1.4710114962069278 -0.6590685703579033 0.619066484866521 H 0.010298745856610078 0.001728805409208249 0.013411390860749788 O -1.2285291092806196 -0.05105912778449732 0.02127378734551525 H -1.476695992643242 0.657537244080026 0.6233245201699065	[Copy This] O 0.0 -0.06273907085188972 1.6765727064172228e-07 H 0.0 0.5230227045537499 0.7642284246880938 H 0.0 0.5230243070893211 -0.7642269323452451	[Copy This] O -1.249650100425592 -0.06548884049544722 0.04093750292016483 H -1.5085373081442934 0.6629262835066959 0.6199372546581194	-888.514	-498.201	-356.026	-478.451	-358.31	-478.286	-356.023	-31.8343	-2.45267	-0.16569	-2.28698	-34.2869
[truncated: 16 more rows]

## Sheet: large_DFT-DFT
System	Level	Donor	Acceptor	Coord_complex	Coord_donor	Coord_acceptor	Ecomplex_eq	EDonor_eq	EAcceptor_eq	EDonor_ghost	EAcceptor_ghost	EDonor	EAcceptor	dEcpc	BSSE	EDonor_bsse	EAcceptor_bsse	dE
[truncated: 60 more rows]
