# Supplementary material for: Hydrogen Bond Benchmark: Focal‐Point Analysis and Assessment of DFT Functionals
Source: J Comput Chem. 2025 Nov 7;46(30):e70265. doi: 10.1002/jcc.70265 (PMC12595407; doi:10.1002/jcc.70265)
Supplement: Supplementary file 3 — Data S3: jcc70265‐sup‐0003‐SupinfoC.zip. [file JCC-46-0-s003.zip]

Archive with 76 entries (73 files):
- SuppInfo C_Geometries/__MACOSX/
- SuppInfo C_Geometries/__MACOSX/._SupportingInfo_Geometries
- SuppInfo C_Geometries/__MACOSX/SupportingInfo_Geometries/
- SuppInfo C_Geometries/__MACOSX/SupportingInfo_Geometries/._FH2+BrH.xyz
- SuppInfo C_Geometries/__MACOSX/SupportingInfo_Geometries/._FH2+ClH.xyz
- SuppInfo C_Geometries/__MACOSX/SupportingInfo_Geometries/._FH2+FH.xyz
- SuppInfo C_Geometries/__MACOSX/SupportingInfo_Geometries/._FHBr-.xyz
- SuppInfo C_Geometries/__MACOSX/SupportingInfo_Geometries/._FHBrH.xyz
- SuppInfo C_Geometries/__MACOSX/SupportingInfo_Geometries/._FHCl-.xyz
- SuppInfo C_Geometries/__MACOSX/SupportingInfo_Geometries/._FHClH.xyz
- SuppInfo C_Geometries/__MACOSX/SupportingInfo_Geometries/._FHF-.xyz
- SuppInfo C_Geometries/__MACOSX/SupportingInfo_Geometries/._FHFH.xyz
- SuppInfo C_Geometries/__MACOSX/SupportingInfo_Geometries/._FormAmO.xyz
- SuppInfo C_Geometries/__MACOSX/SupportingInfo_Geometries/._FormAmS.xyz
- SuppInfo C_Geometries/__MACOSX/SupportingInfo_Geometries/._FormDeltO-C2v.xyz
- SuppInfo C_Geometries/__MACOSX/SupportingInfo_Geometries/._FormDeltS-C2v.xyz
- SuppInfo C_Geometries/__MACOSX/SupportingInfo_Geometries/._FormSquarO-C2v.xyz
- SuppInfo C_Geometries/__MACOSX/SupportingInfo_Geometries/._FormSquarS-C2v.xyz
- SuppInfo C_Geometries/__MACOSX/SupportingInfo_Geometries/._FormUrO.xyz
- SuppInfo C_Geometries/__MACOSX/SupportingInfo_Geometries/._FormUrO-C2v.xyz
- SuppInfo C_Geometries/__MACOSX/SupportingInfo_Geometries/._FormUrS.xyz
- SuppInfo C_Geometries/__MACOSX/SupportingInfo_Geometries/._FormUrS-C2v.xyz
- SuppInfo C_Geometries/__MACOSX/SupportingInfo_Geometries/._NH3AsH2-.xyz
- SuppInfo C_Geometries/__MACOSX/SupportingInfo_Geometries/._NH3NH2-.xyz
- SuppInfo C_Geometries/__MACOSX/SupportingInfo_Geometries/._NH3NH3.xyz
- SuppInfo C_Geometries/__MACOSX/SupportingInfo_Geometries/._NH3PH2-.xyz
- SuppInfo C_Geometries/__MACOSX/SupportingInfo_Geometries/._NH3PH3.xyz
- SuppInfo C_Geometries/__MACOSX/SupportingInfo_Geometries/._NH4+AsH3.xyz
- SuppInfo C_Geometries/__MACOSX/SupportingInfo_Geometries/._NH4+NH3.xyz
- SuppInfo C_Geometries/__MACOSX/SupportingInfo_Geometries/._NH4+PH3.xyz
- SuppInfo C_Geometries/__MACOSX/SupportingInfo_Geometries/._OH2OH-.xyz
- SuppInfo C_Geometries/__MACOSX/SupportingInfo_Geometries/._OH2OH2.xyz
- SuppInfo C_Geometries/__MACOSX/SupportingInfo_Geometries/._OH2SeH-.xyz
- SuppInfo C_Geometries/__MACOSX/SupportingInfo_Geometries/._OH2SeH2.xyz
- SuppInfo C_Geometries/__MACOSX/SupportingInfo_Geometries/._OH2SH-.xyz
- SuppInfo C_Geometries/__MACOSX/SupportingInfo_Geometries/._OH2SH2.xyz
- SuppInfo C_Geometries/__MACOSX/SupportingInfo_Geometries/._OH3+OH2.xyz
- SuppInfo C_Geometries/__MACOSX/SupportingInfo_Geometries/._OH3+SeH2.xyz
- SuppInfo C_Geometries/__MACOSX/SupportingInfo_Geometries/._OH3+SH2.xyz
- SuppInfo C_Geometries/SupportingInfo_Geometries/
- SuppInfo C_Geometries/SupportingInfo_Geometries/FH2+BrH.xyz
- SuppInfo C_Geometries/SupportingInfo_Geometries/FH2+ClH.xyz
- SuppInfo C_Geometries/SupportingInfo_Geometries/FH2+FH.xyz
- SuppInfo C_Geometries/SupportingInfo_Geometries/FHBr-.xyz
- SuppInfo C_Geometries/SupportingInfo_Geometries/FHBrH.xyz
- SuppInfo C_Geometries/SupportingInfo_Geometries/FHCl-.xyz
- SuppInfo C_Geometries/SupportingInfo_Geometries/FHClH.xyz
- SuppInfo C_Geometries/SupportingInfo_Geometries/FHF-.xyz
- SuppInfo C_Geometries/SupportingInfo_Geometries/FHFH.xyz
- SuppInfo C_Geometries/SupportingInfo_Geometries/FormAmO.xyz
- SuppInfo C_Geometries/SupportingInfo_Geometries/FormAmS.xyz
- SuppInfo C_Geometries/SupportingInfo_Geometries/FormDeltO-C2v.xyz
- SuppInfo C_Geometries/SupportingInfo_Geometries/FormDeltS-C2v.xyz
- SuppInfo C_Geometries/SupportingInfo_Geometries/FormSquarO-C2v.xyz
- SuppInfo C_Geometries/SupportingInfo_Geometries/FormSquarS-C2v.xyz
- SuppInfo C_Geometries/SupportingInfo_Geometries/FormUrO.xyz
- SuppInfo C_Geometries/SupportingInfo_Geometries/FormUrO-C2v.xyz
- SuppInfo C_Geometries/SupportingInfo_Geometries/FormUrS.xyz
- SuppInfo C_Geometries/SupportingInfo_Geometries/FormUrS-C2v.xyz
- SuppInfo C_Geometries/SupportingInfo_Geometries/NH3AsH2-.xyz
- SuppInfo C_Geometries/SupportingInfo_Geometries/NH3NH2-.xyz
- SuppInfo C_Geometries/SupportingInfo_Geometries/NH3NH3.xyz
- SuppInfo C_Geometries/SupportingInfo_Geometries/NH3PH2-.xyz
- SuppInfo C_Geometries/SupportingInfo_Geometries/NH3PH3.xyz
- SuppInfo C_Geometries/SupportingInfo_Geometries/NH4+AsH3.xyz
- SuppInfo C_Geometries/SupportingInfo_Geometries/NH4+NH3.xyz
- SuppInfo C_Geometries/SupportingInfo_Geometries/NH4+PH3.xyz
- SuppInfo C_Geometries/SupportingInfo_Geometries/OH2OH-.xyz
- SuppInfo C_Geometries/SupportingInfo_Geometries/OH2OH2.xyz
- SuppInfo C_Geometries/SupportingInfo_Geometries/OH2SeH-.xyz
- SuppInfo C_Geometries/SupportingInfo_Geometries/OH2SeH2.xyz
- SuppInfo C_Geometries/SupportingInfo_Geometries/OH2SH-.xyz
- SuppInfo C_Geometries/SupportingInfo_Geometries/OH2SH2.xyz
- SuppInfo C_Geometries/SupportingInfo_Geometries/OH3+OH2.xyz
- SuppInfo C_Geometries/SupportingInfo_Geometries/OH3+SeH2.xyz
- SuppInfo C_Geometries/SupportingInfo_Geometries/OH3+SH2.xyz
