# Supplementary material for: Hydrogen Bond Benchmark: Focal‐Point Analysis and Assessment of DFT Functionals
Source: J Comput Chem. 2025 Nov 7;46(30):e70265. doi: 10.1002/jcc.70265 (PMC12595407; doi:10.1002/jcc.70265)
Supplement: Supplementary file 3 — Data S3: jcc70265‐sup‐0003‐SupinfoC.zip. [file JCC-46-0-s003.zip › SuppInfo C_Geometries/SupportingInfo_Geometries/FH2+BrH.xyz]

5

F          0.0422307991       -1.3939028568        0.0467239485
H          0.3460178286       -1.9743587703        0.7109939709
H          0.0248021105        0.1175340339        0.0269589590
Br        -0.0764686276        1.5973157935       -0.1733815347
H          0.6449028894        1.5373197998       -1.4167073437
