# Supplementary material for: Hydrogen Bond Benchmark: Focal‐Point Analysis and Assessment of DFT Functionals
Source: J Comput Chem. 2025 Nov 7;46(30):e70265. doi: 10.1002/jcc.70265 (PMC12595407; doi:10.1002/jcc.70265)
Supplement: Supplementary file 3 — Data S3: jcc70265‐sup‐0003‐SupinfoC.zip. [file JCC-46-0-s003.zip › SuppInfo C_Geometries/SupportingInfo_Geometries/FH2+ClH.xyz]

5

F          0.0343714783       -1.3392392718        0.0002240656
H          0.3471354145       -1.8968527741        0.6825206451
H          0.0088832096        0.0856443629        0.0179347268
Cl        -0.0859952512        1.4548556522       -0.1029788297
H          0.4816491487        1.5008810308       -1.2700056077
