# Supplementary material for: Hydrogen Bond Benchmark: Focal‐Point Analysis and Assessment of DFT Functionals
Source: J Comput Chem. 2025 Nov 7;46(30):e70265. doi: 10.1002/jcc.70265 (PMC12595407; doi:10.1002/jcc.70265)
Supplement: Supplementary file 3 — Data S3: jcc70265‐sup‐0003‐SupinfoC.zip. [file JCC-46-0-s003.zip › SuppInfo C_Geometries/SupportingInfo_Geometries/FH2+FH.xyz]

5

F         -0.0078822802       -1.1449061212        0.0000000000
H         -0.8527129792       -1.5678356206        0.0000000000
H         -0.0000000019       -0.0000000323        0.0000000000
F          0.0078822842        1.1449061353        0.0000000000
H          0.8527129771        1.5678356388        0.0000000000
