# Supplementary material for: Hydrogen Bond Benchmark: Focal‐Point Analysis and Assessment of DFT Functionals
Source: J Comput Chem. 2025 Nov 7;46(30):e70265. doi: 10.1002/jcc.70265 (PMC12595407; doi:10.1002/jcc.70265)
Supplement: Supplementary file 3 — Data S3: jcc70265‐sup‐0003‐SupinfoC.zip. [file JCC-46-0-s003.zip › SuppInfo C_Geometries/SupportingInfo_Geometries/FHBrH.xyz]

4

F         -0.0394448252       -0.9786219167        0.0000000000
H         -0.0276306124       -0.0524115620        0.0000000000
Br         0.2422657602        2.3932708047        0.0000000000
H          1.6568786775        2.2545506740        0.0000000000
