# Supplementary material for: Hydrogen Bond Benchmark: Focal‐Point Analysis and Assessment of DFT Functionals
Source: J Comput Chem. 2025 Nov 7;46(30):e70265. doi: 10.1002/jcc.70265 (PMC12595407; doi:10.1002/jcc.70265)
Supplement: Supplementary file 3 — Data S3: jcc70265‐sup‐0003‐SupinfoC.zip. [file JCC-46-0-s003.zip › SuppInfo C_Geometries/SupportingInfo_Geometries/FHClH.xyz]

4

F          0.0257411200       -0.9719038184        0.0000000000
H         -0.0210727567       -0.0469968077        0.0000000000
Cl         0.1696524420        2.2565800279        0.0000000000
H          1.4478061946        2.2224855980        0.0000000000
