# Supplementary material for: Hydrogen Bond Benchmark: Focal‐Point Analysis and Assessment of DFT Functionals
Source: J Comput Chem. 2025 Nov 7;46(30):e70265. doi: 10.1002/jcc.70265 (PMC12595407; doi:10.1002/jcc.70265)
Supplement: Supplementary file 3 — Data S3: jcc70265‐sup‐0003‐SupinfoC.zip. [file JCC-46-0-s003.zip › SuppInfo C_Geometries/SupportingInfo_Geometries/FHF-.xyz]

3

F          0.0000000000        0.0000000000       -1.1400895923
H          0.0000000000        0.0000000000        0.0000007034
F          0.0000000000        0.0000000000        1.1400948889
