# Supplementary material for: Hydrogen Bond Benchmark: Focal‐Point Analysis and Assessment of DFT Functionals
Source: J Comput Chem. 2025 Nov 7;46(30):e70265. doi: 10.1002/jcc.70265 (PMC12595407; doi:10.1002/jcc.70265)
Supplement: Supplementary file 3 — Data S3: jcc70265‐sup‐0003‐SupinfoC.zip. [file JCC-46-0-s003.zip › SuppInfo C_Geometries/SupportingInfo_Geometries/FHFH.xyz]

4

F          0.1039068944       -0.9542208704        0.0000000000
H         -0.0087767302       -0.0345556124        0.0000000000
F          0.0883161651        1.7874272213        0.0000000000
H          0.9502236707        2.1201332616        0.0000000000
