# Supplementary material for: Hydrogen Bond Benchmark: Focal‐Point Analysis and Assessment of DFT Functionals
Source: J Comput Chem. 2025 Nov 7;46(30):e70265. doi: 10.1002/jcc.70265 (PMC12595407; doi:10.1002/jcc.70265)
Supplement: Supplementary file 3 — Data S3: jcc70265‐sup‐0003‐SupinfoC.zip. [file JCC-46-0-s003.zip › SuppInfo C_Geometries/SupportingInfo_Geometries/FormAmO.xyz]

10

H            0.507320099503    -0.620915857885    -0.362873374603
N            0.501789971956    -0.611240593897     0.647410862502
C            0.501204672413     0.568097333521     1.322775960897
H            0.714448660184    -1.452365132512     1.158988487765
O            0.616743030640     0.686352847032     2.530201284188
H            0.362811871688     1.435174557754     0.654933895541
O           -0.215133066651    -0.352677161314    -2.264274137953
C           -1.420920231203    -0.219636575249    -2.192086643606
H           -2.033197252251    -0.056702873905    -3.092048976957
H           -1.946374983503    -0.257137610245    -1.224076739602
