# Supplementary material for: Hydrogen Bond Benchmark: Focal‐Point Analysis and Assessment of DFT Functionals
Source: J Comput Chem. 2025 Nov 7;46(30):e70265. doi: 10.1002/jcc.70265 (PMC12595407; doi:10.1002/jcc.70265)
Supplement: Supplementary file 3 — Data S3: jcc70265‐sup‐0003‐SupinfoC.zip. [file JCC-46-0-s003.zip › SuppInfo C_Geometries/SupportingInfo_Geometries/FormAmS.xyz]

10

H            0.396177542890    -0.881268603329    -0.971671359340
N            0.391634232045    -0.878867237388     0.040335919623
C            0.395381052342     0.275392532280     0.724581845666
H            0.382472857789    -1.746608072986     0.553429196659
S            0.361951649363     0.439388635408     2.362313597680
H            0.424020734136     1.148819939127     0.071711494387
O           -0.203137372956    -0.341291091612    -2.824261492130
C           -1.333438191292     0.105484148780    -2.802896882766
H           -1.826693710840     0.455685506553    -3.721993691000
H           -1.906750468590     0.177073476598    -1.864334304107
