# Supplementary material for: Hydrogen Bond Benchmark: Focal‐Point Analysis and Assessment of DFT Functionals
Source: J Comput Chem. 2025 Nov 7;46(30):e70265. doi: 10.1002/jcc.70265 (PMC12595407; doi:10.1002/jcc.70265)
Supplement: Supplementary file 3 — Data S3: jcc70265‐sup‐0003‐SupinfoC.zip. [file JCC-46-0-s003.zip › SuppInfo C_Geometries/SupportingInfo_Geometries/FormDeltO-C2v.xyz]

14

H     -0.0000000000    0.9493526661    4.3408432735
H      0.0000000000   -0.9493526661    4.3408432735
O     -0.0000000000    0.0000000000    2.5315190466
C      0.0000000000   -0.0000000000   -2.0425749350
C      0.0000000000   -0.0000000000    3.7574134266
N     -0.0000000000    1.8174332989    0.0002651137
H     -0.0000000000    1.7318486689    1.0092032387
H     -0.0000000000    2.7314772896   -0.4298456519
H      0.0000000000   -1.7318486689    1.0092032387
H      0.0000000000   -2.7314772896   -0.4298456519
C     -0.0000000000    0.6920928720   -0.7744017206
C      0.0000000000   -0.6920928720   -0.7744017206
O      0.0000000000   -0.0000000000   -3.2765838926
N      0.0000000000   -1.8174332989    0.0002651137
