# Supplementary material for: Hydrogen Bond Benchmark: Focal‐Point Analysis and Assessment of DFT Functionals
Source: J Comput Chem. 2025 Nov 7;46(30):e70265. doi: 10.1002/jcc.70265 (PMC12595407; doi:10.1002/jcc.70265)
Supplement: Supplementary file 3 — Data S3: jcc70265‐sup‐0003‐SupinfoC.zip. [file JCC-46-0-s003.zip › SuppInfo C_Geometries/SupportingInfo_Geometries/FormDeltS-C2v.xyz]

14

H    -0.000000000000    0.949230574647    4.776437743698
H     0.000000000000   -0.949230574647    4.776437743698
O     0.000000000000    0.000000000000    2.966720735216
C     0.000000000000    0.000000000000   -1.474479958320
C     0.000000000000    0.000000000000    4.193176772516
N    -0.000000000000    1.846210924678    0.477318062129
H    -0.000000000000    1.815466514430    1.489321856947
H    -0.000000000000    2.733447088738   -0.008289254409
H     0.000000000000   -1.815466514430    1.489321856947
H     0.000000000000   -2.733447088738   -0.008289254409
C    -0.000000000000    0.689524669313   -0.226361788957
C     0.000000000000   -0.689524669313   -0.226361788957
S     0.000000000000    0.000000000000   -3.147272941701
N     0.000000000000   -1.846210924678    0.477318062129
