# Supplementary material for: Hydrogen Bond Benchmark: Focal‐Point Analysis and Assessment of DFT Functionals
Source: J Comput Chem. 2025 Nov 7;46(30):e70265. doi: 10.1002/jcc.70265 (PMC12595407; doi:10.1002/jcc.70265)
Supplement: Supplementary file 3 — Data S3: jcc70265‐sup‐0003‐SupinfoC.zip. [file JCC-46-0-s003.zip › SuppInfo C_Geometries/SupportingInfo_Geometries/FormSquarO-C2v.xyz]

16

C       0.0000000000   -0.7030687127   -0.3248538014
C      -0.0000000000    0.7030687127   -0.3248538014
O       0.0000000000   -1.7018733648   -2.6213371555
O      -0.0000000000    1.7018733648   -2.6213371555
N      -0.0000000000    1.6799290285    0.6187437712
C       0.0000000000   -0.7785356377   -1.8180223152
C      -0.0000000000    0.7785356377   -1.8180223152
N       0.0000000000   -1.6799290285    0.6187437712
H       0.0000000000   -1.4605563937    1.6086087535
H       0.0000000000   -2.6472947265    0.3171830010
H      -0.0000000000    1.4605563937    1.6086087535
H      -0.0000000000    2.6472947265    0.3171830010
O      -0.0000000000    0.0000000000    3.1891577773
C       0.0000000000    0.0000000000    4.4160912920
H      -0.0000000000    0.9499464792    4.9966019329
H       0.0000000000   -0.9499464792    4.9966019329
