# Supplementary material for: Hydrogen Bond Benchmark: Focal‐Point Analysis and Assessment of DFT Functionals
Source: J Comput Chem. 2025 Nov 7;46(30):e70265. doi: 10.1002/jcc.70265 (PMC12595407; doi:10.1002/jcc.70265)
Supplement: Supplementary file 3 — Data S3: jcc70265‐sup‐0003‐SupinfoC.zip. [file JCC-46-0-s003.zip › SuppInfo C_Geometries/SupportingInfo_Geometries/FormSquarS-C2v.xyz]

16

C     -0.0000000000    0.7113591682    0.2658150847
C      0.0000000000   -0.7113591682    0.2658150847
S     -0.0000000000    1.9927372280   -2.2942533625
S      0.0000000000   -1.9927372280   -2.2942533625
N      0.0000000000   -1.6986773699    1.1848946903
C     -0.0000000000    0.7587805628   -1.2032455431
C      0.0000000000   -0.7587805628   -1.2032455431
N     -0.0000000000    1.6986773699    1.1848946903
H     -0.0000000000    1.4959316940    2.1789284250
H     -0.0000000000    2.6583596039    0.8522454251
H      0.0000000000   -1.4959316940    2.1789284250
H      0.0000000000   -2.6583596039    0.8522454251
O      0.0000000000    0.0000000000    3.7165295915
C      0.0000000000    0.0000000000    4.9440064030
H      0.0000000000   -0.9499287156    5.5240850694
H     -0.0000000000    0.9499287156    5.5240850694
