# Supplementary material for: Hydrogen Bond Benchmark: Focal‐Point Analysis and Assessment of DFT Functionals
Source: J Comput Chem. 2025 Nov 7;46(30):e70265. doi: 10.1002/jcc.70265 (PMC12595407; doi:10.1002/jcc.70265)
Supplement: Supplementary file 3 — Data S3: jcc70265‐sup‐0003‐SupinfoC.zip. [file JCC-46-0-s003.zip › SuppInfo C_Geometries/SupportingInfo_Geometries/FormUrO.xyz]

12

C            0.127762309966    -0.014223174204     1.469273975935
O            0.235040917906    -0.026581212493     2.686119891539
N            0.076121951708     1.153872540468     0.731295980613
N            0.047419200039    -1.167151189644     0.710276523202
H            0.420874333298     1.958508837335     1.228462686358
H            0.298751761575     1.103483729415    -0.250923714269
H           -0.206617845678    -1.982197587209     1.243791656660
H           -0.343551133914    -1.097329763509    -0.216612067581
O           -0.188899352383     0.022306385740    -2.155608787046
C           -0.290732078342     0.030992915715    -3.365512944279
H           -0.783863506199    -0.791334975470    -3.906400179673
H            0.106035339829     0.861538125680    -3.969435356572
