# Supplementary material for: Hydrogen Bond Benchmark: Focal‐Point Analysis and Assessment of DFT Functionals
Source: J Comput Chem. 2025 Nov 7;46(30):e70265. doi: 10.1002/jcc.70265 (PMC12595407; doi:10.1002/jcc.70265)
Supplement: Supplementary file 3 — Data S3: jcc70265‐sup‐0003‐SupinfoC.zip. [file JCC-46-0-s003.zip › SuppInfo C_Geometries/SupportingInfo_Geometries/FormUrO-C2v.xyz]

12

C           -0.000000000000     0.000000000000     1.470165406744
O           -0.000000000000     0.000000000000     2.694932896385
N           -0.000000000000     1.153390184282     0.727452858203
N            0.000000000000    -1.153390184282     0.727452858203
H           -0.000000000000     1.146734191532    -0.276967297003
H           -0.000000000000     2.019188740113     1.233019532414
H            0.000000000000    -1.146734191532    -0.276967297003
H            0.000000000000    -2.019188740113     1.233019532414
O           -0.000000000000     0.000000000000    -2.161534862501
C           -0.000000000000     0.000000000000    -3.376027925169
H           -0.000000000000     0.939267054956    -3.949854737060
H            0.000000000000    -0.939267054956    -3.949854737060
