# Supplementary material for: Hydrogen Bond Benchmark: Focal‐Point Analysis and Assessment of DFT Functionals
Source: J Comput Chem. 2025 Nov 7;46(30):e70265. doi: 10.1002/jcc.70265 (PMC12595407; doi:10.1002/jcc.70265)
Supplement: Supplementary file 3 — Data S3: jcc70265‐sup‐0003‐SupinfoC.zip. [file JCC-46-0-s003.zip › SuppInfo C_Geometries/SupportingInfo_Geometries/FormUrS.xyz]

12

H  -0.6705667865   1.2191250080   0.0627714733
H  -0.9397228521  -1.0273482633  -0.0491178440
N   0.0483860552  -1.1535250445   0.1066559607
C   0.9078917436  -0.1085647751  -0.0094095192
H   0.4482049537  -2.0721278893   0.0359960542
N   0.3164301644   1.1095603048  -0.1115102114
H   0.9224549300   1.9081342117  -0.0508411514
S   2.5694345747  -0.3068850152  -0.0253261669
O  -2.6610022038   0.3178517214   0.0257689298
C  -3.8672836690   0.4623854873   0.0403299760
H  -4.3241608168   1.4515725607   0.1938978134
H  -4.5484002853  -0.3904515845  -0.0995098818
