# Supplementary material for: Hydrogen Bond Benchmark: Focal‐Point Analysis and Assessment of DFT Functionals
Source: J Comput Chem. 2025 Nov 7;46(30):e70265. doi: 10.1002/jcc.70265 (PMC12595407; doi:10.1002/jcc.70265)
Supplement: Supplementary file 3 — Data S3: jcc70265‐sup‐0003‐SupinfoC.zip. [file JCC-46-0-s003.zip › SuppInfo C_Geometries/SupportingInfo_Geometries/FormUrS-C2v.xyz]

12

C           -0.000000000000     0.000000000000     0.911655662459
S           -0.000000000000     0.000000000000     2.587491246971
N           -0.000000000000     1.143071221447     0.184697994091
N            0.000000000000    -1.143071221447     0.184697994091
H           -0.000000000000     1.133485305172    -0.822510076678
H           -0.000000000000     2.010234987439     0.689363450964
H            0.000000000000    -1.133485305172    -0.822510076678
H            0.000000000000    -2.010234987439     0.689363450964
O           -0.000000000000     0.000000000000    -2.678603525010
C           -0.000000000000     0.000000000000    -3.893706355722
H           -0.000000000000     0.939379127597    -4.466605500338
H            0.000000000000    -0.939379127597    -4.466605500338
