# Supplementary material for: Hydrogen Bond Benchmark: Focal‐Point Analysis and Assessment of DFT Functionals
Source: J Comput Chem. 2025 Nov 7;46(30):e70265. doi: 10.1002/jcc.70265 (PMC12595407; doi:10.1002/jcc.70265)
Supplement: Supplementary file 3 — Data S3: jcc70265‐sup‐0003‐SupinfoC.zip. [file JCC-46-0-s003.zip › SuppInfo C_Geometries/SupportingInfo_Geometries/NH3AsH2-.xyz]

7

N            3.071699922628     0.506431971421     0.402430394564
H            3.067585467594     0.504090437652     1.420243410181
H            3.072398127697     1.491633647982     0.146812191390
H            2.125787793638     0.187616962482     0.151649699631
As          -0.663616989624    -0.142943936860    -0.113027176014
H           -0.807482383479     0.028190005342     1.412470770598
H           -0.804354546648     1.378361233352    -0.320257936830
