# Supplementary material for: Hydrogen Bond Benchmark: Focal‐Point Analysis and Assessment of DFT Functionals
Source: J Comput Chem. 2025 Nov 7;46(30):e70265. doi: 10.1002/jcc.70265 (PMC12595407; doi:10.1002/jcc.70265)
Supplement: Supplementary file 3 — Data S3: jcc70265‐sup‐0003‐SupinfoC.zip. [file JCC-46-0-s003.zip › SuppInfo C_Geometries/SupportingInfo_Geometries/NH3NH2-.xyz]

7

N         -0.0822928638       -1.2265724085        0.0905278029
H         -0.3902496525       -1.4311948912       -0.8584816445
H         -0.8825639110       -1.4547209559        0.6777335099
H         -0.0151739421       -0.1723929565        0.1278807249
N         -0.0102935953        1.6768169019        0.0317543695
H         -0.8753102551        2.2187527253        0.1541001248
H          0.6890062198        2.2531215848        0.5163601125
