# Supplementary material for: Hydrogen Bond Benchmark: Focal‐Point Analysis and Assessment of DFT Functionals
Source: J Comput Chem. 2025 Nov 7;46(30):e70265. doi: 10.1002/jcc.70265 (PMC12595407; doi:10.1002/jcc.70265)
Supplement: Supplementary file 3 — Data S3: jcc70265‐sup‐0003‐SupinfoC.zip. [file JCC-46-0-s003.zip › SuppInfo C_Geometries/SupportingInfo_Geometries/NH3NH3.xyz]

8

N          0.0000000000       -1.7723467772        0.2472588722
H         -0.8111466584       -2.2139983559       -0.1737444256
H          0.8111466584       -2.2139983559       -0.1737444256
H          0.0000000000       -0.8015068038       -0.0609098098
N          0.0000000000        1.4804617972       -0.0645903458
H         -0.8119494225        1.6720496525        0.5141116874
H          0.8119494225        1.6720496525        0.5141116874
H          0.0000000000        2.1772891705       -0.8024932202
