# Supplementary material for: Hydrogen Bond Benchmark: Focal‐Point Analysis and Assessment of DFT Functionals
Source: J Comput Chem. 2025 Nov 7;46(30):e70265. doi: 10.1002/jcc.70265 (PMC12595407; doi:10.1002/jcc.70265)
Supplement: Supplementary file 3 — Data S3: jcc70265‐sup‐0003‐SupinfoC.zip. [file JCC-46-0-s003.zip › SuppInfo C_Geometries/SupportingInfo_Geometries/NH3PH2-.xyz]

7

N          0.0000000000        0.0000000000        0.0000000000
H          0.0000000000        0.0000000000        1.0178180970
H          0.0000000000        0.9836820144       -0.2611178831
H         -0.9454878768       -0.3255721776       -0.2520439842
P         -3.5692308827       -0.8059924478       -0.5420758651
H         -3.9709283702        0.5678899530       -0.4859341487
H         -3.6124755058       -0.8157994055       -1.9729628060
