# Supplementary material for: Hydrogen Bond Benchmark: Focal‐Point Analysis and Assessment of DFT Functionals
Source: J Comput Chem. 2025 Nov 7;46(30):e70265. doi: 10.1002/jcc.70265 (PMC12595407; doi:10.1002/jcc.70265)
Supplement: Supplementary file 3 — Data S3: jcc70265‐sup‐0003‐SupinfoC.zip. [file JCC-46-0-s003.zip › SuppInfo C_Geometries/SupportingInfo_Geometries/NH3PH3.xyz]

8

N          0.0000000000       -0.3227313043        0.0856435630
H         -0.8127151741       -0.8882955400        0.3098844118
H          0.8127151741       -0.8882955400        0.3098844118
H          0.0000000000       -0.2066480183       -0.9231114089
P          0.0000000000        2.9536831999       -0.5507686302
H         -1.0335672150        2.7552675882        0.3934370168
H          1.0335672150        2.7552675882        0.3934370168
H          0.0000000000        4.3648090262       -0.4035823811
