# Supplementary material for: Hydrogen Bond Benchmark: Focal‐Point Analysis and Assessment of DFT Functionals
Source: J Comput Chem. 2025 Nov 7;46(30):e70265. doi: 10.1002/jcc.70265 (PMC12595407; doi:10.1002/jcc.70265)
Supplement: Supplementary file 3 — Data S3: jcc70265‐sup‐0003‐SupinfoC.zip. [file JCC-46-0-s003.zip › SuppInfo C_Geometries/SupportingInfo_Geometries/NH4+AsH3.xyz]

9

N          0.0000000000       -1.1098577904        0.0265955111
H          0.8332378569       -1.4653761569       -0.4460801759
H         -0.8332378569       -1.4653761569       -0.4460801759
H          0.0000000000       -1.4307919957        0.9967423820
H          0.0000000000       -0.0594999552        0.0014214619
As         0.0000000000        2.3264465970       -0.0556621321
H          1.1254182797        3.1059612059        0.5756274214
H         -1.1254182797        3.1059612059        0.5756274214
H          0.0000000000        3.0593370461       -1.3731157140
