# Supplementary material for: Hydrogen Bond Benchmark: Focal‐Point Analysis and Assessment of DFT Functionals
Source: J Comput Chem. 2025 Nov 7;46(30):e70265. doi: 10.1002/jcc.70265 (PMC12595407; doi:10.1002/jcc.70265)
Supplement: Supplementary file 3 — Data S3: jcc70265‐sup‐0003‐SupinfoC.zip. [file JCC-46-0-s003.zip › SuppInfo C_Geometries/SupportingInfo_Geometries/NH4+NH3.xyz]

9

N          0.0000000000       -1.2908369012        0.0297718959
H          0.8277314989       -1.6582581088       -0.4397670981
H         -0.8277314989       -1.6582581088       -0.4397670981
H          0.0000000000       -1.6252173415        0.9935561300
H          0.0000000000       -0.1821498165        0.0042064169
N          0.0000000000        1.4231803013       -0.0328135634
H          0.8122388578        1.8300199687        0.4268695077
H         -0.8122388578        1.8300199687        0.4268695077
H          0.0000000000        1.7976000382       -0.9796196986
