# Supplementary material for: Hydrogen Bond Benchmark: Focal‐Point Analysis and Assessment of DFT Functionals
Source: J Comput Chem. 2025 Nov 7;46(30):e70265. doi: 10.1002/jcc.70265 (PMC12595407; doi:10.1002/jcc.70265)
Supplement: Supplementary file 3 — Data S3: jcc70265‐sup‐0003‐SupinfoC.zip. [file JCC-46-0-s003.zip › SuppInfo C_Geometries/SupportingInfo_Geometries/NH4+PH3.xyz]

9

N          0.0888126956       -1.1089387387        0.0000000014
H         -0.3628412123       -1.4912922311        0.8327551797
H         -0.3628412113       -1.4912921995       -0.8327551902
H          1.0749329661       -1.3759485940       -0.0000000083
H          0.0044596952       -0.0574819063        0.0000000175
P         -0.1785465787        2.2233515458        0.0000000098
H          0.3763658822        2.9637655870        1.0606448833
H          0.3763658872        2.9637655457       -1.0606448909
H         -1.4548681242        2.8168049912       -0.0000000024
