# Supplementary material for: Hydrogen Bond Benchmark: Focal‐Point Analysis and Assessment of DFT Functionals
Source: J Comput Chem. 2025 Nov 7;46(30):e70265. doi: 10.1002/jcc.70265 (PMC12595407; doi:10.1002/jcc.70265)
Supplement: Supplementary file 3 — Data S3: jcc70265‐sup‐0003‐SupinfoC.zip. [file JCC-46-0-s003.zip › SuppInfo C_Geometries/SupportingInfo_Geometries/OH2OH-.xyz]

5

O          1.2257437087        0.0406913539       -0.0000812045
H          1.4401549141       -0.6663637261        0.6153319860
H          0.1359185320        0.0223283545        0.0096595076
O         -1.2606760217       -0.0601972549        0.0492533860
H         -1.5411411331        0.6635412726        0.6212903248
