# Supplementary material for: Hydrogen Bond Benchmark: Focal‐Point Analysis and Assessment of DFT Functionals
Source: J Comput Chem. 2025 Nov 7;46(30):e70265. doi: 10.1002/jcc.70265 (PMC12595407; doi:10.1002/jcc.70265)
Supplement: Supplementary file 3 — Data S3: jcc70265‐sup‐0003‐SupinfoC.zip. [file JCC-46-0-s003.zip › SuppInfo C_Geometries/SupportingInfo_Geometries/OH2OH2.xyz]

6

O          0.0000000000        0.0000000000        0.0000000000
H          0.0000000000        0.0000000000        0.9607832209
H          0.0000000000        0.9367682236       -0.2428172238
O          0.0000000000        2.7348473203       -1.0050631883
H         -0.7613944139        2.8538136183       -1.5815708598
H          0.7613944139        2.8538136183       -1.5815708598
