# Supplementary material for: Hydrogen Bond Benchmark: Focal‐Point Analysis and Assessment of DFT Functionals
Source: J Comput Chem. 2025 Nov 7;46(30):e70265. doi: 10.1002/jcc.70265 (PMC12595407; doi:10.1002/jcc.70265)
Supplement: Supplementary file 3 — Data S3: jcc70265‐sup‐0003‐SupinfoC.zip. [file JCC-46-0-s003.zip › SuppInfo C_Geometries/SupportingInfo_Geometries/OH2SeH-.xyz]

5

O          0.0000000000        0.0000000000        0.0000000000
H          0.0000000000        0.0000000000        0.9618877477
H          0.0000000000        0.9692999278       -0.1780177347
Se        -0.0374306876        3.3709541993        0.0162046006
H          1.4342772488        3.4498776645        0.0809332672
