# Supplementary material for: Hydrogen Bond Benchmark: Focal‐Point Analysis and Assessment of DFT Functionals
Source: J Comput Chem. 2025 Nov 7;46(30):e70265. doi: 10.1002/jcc.70265 (PMC12595407; doi:10.1002/jcc.70265)
Supplement: Supplementary file 3 — Data S3: jcc70265‐sup‐0003‐SupinfoC.zip. [file JCC-46-0-s003.zip › SuppInfo C_Geometries/SupportingInfo_Geometries/OH2SeH2.xyz]

6

O          0.0000000000        0.0000000000        0.0000000000
H          0.0000000000        0.0000000000        0.9634769938
H          0.0000000000        0.9337342368       -0.2375464012
Se         0.0000000000        3.3161723834       -1.4565147613
H         -1.0453758539        2.7359393531       -2.3068783532
H          1.0453758539        2.7359393531       -2.3068783532
