# Supplementary material for: Hydrogen Bond Benchmark: Focal‐Point Analysis and Assessment of DFT Functionals
Source: J Comput Chem. 2025 Nov 7;46(30):e70265. doi: 10.1002/jcc.70265 (PMC12595407; doi:10.1002/jcc.70265)
Supplement: Supplementary file 3 — Data S3: jcc70265‐sup‐0003‐SupinfoC.zip. [file JCC-46-0-s003.zip › SuppInfo C_Geometries/SupportingInfo_Geometries/OH2SH-.xyz]

5

O          0.0000000000        0.0000000000        0.0000000000
H          0.0000000000        0.0000000000        0.9616736117
H          0.0000000000        0.9744655135       -0.1799314606
S         -0.0194760089        3.2080537864       -0.1037431500
H          1.3219008455        3.3087453553       -0.1054624063
