# Supplementary material for: Hydrogen Bond Benchmark: Focal‐Point Analysis and Assessment of DFT Functionals
Source: J Comput Chem. 2025 Nov 7;46(30):e70265. doi: 10.1002/jcc.70265 (PMC12595407; doi:10.1002/jcc.70265)
Supplement: Supplementary file 3 — Data S3: jcc70265‐sup‐0003‐SupinfoC.zip. [file JCC-46-0-s003.zip › SuppInfo C_Geometries/SupportingInfo_Geometries/OH2SH2.xyz]

6

O          0.0000000000        0.0000000000        0.0000000000
H          0.0000000000        0.0000000000        0.9614007010
H          0.0000000000        0.9354973431       -0.2392922459
S          0.0000000000        3.1708171661       -1.4354038761
H         -0.9663994911        2.6837478004       -2.2252252903
H          0.9663994911        2.6837478004       -2.2252252903
