# Supplementary material for: Hydrogen Bond Benchmark: Focal‐Point Analysis and Assessment of DFT Functionals
Source: J Comput Chem. 2025 Nov 7;46(30):e70265. doi: 10.1002/jcc.70265 (PMC12595407; doi:10.1002/jcc.70265)
Supplement: Supplementary file 3 — Data S3: jcc70265‐sup‐0003‐SupinfoC.zip. [file JCC-46-0-s003.zip › SuppInfo C_Geometries/SupportingInfo_Geometries/OH3+OH2.xyz]

7

O          0.0499440526       -1.1937374912        0.0656153847
H          0.3027462330       -1.6807630988       -0.7318242975
H         -0.7168258547       -1.6289206070        0.4668238213
H         -0.0000000085       -0.0000001840       -0.0000458210
O         -0.0499441160        1.1937375545        0.0656154409
H         -0.3027461913        1.6807631876       -0.7318242590
H          0.7168258850        1.6289206389        0.4668237307
