# Supplementary material for: Hydrogen Bond Benchmark: Focal‐Point Analysis and Assessment of DFT Functionals
Source: J Comput Chem. 2025 Nov 7;46(30):e70265. doi: 10.1002/jcc.70265 (PMC12595407; doi:10.1002/jcc.70265)
Supplement: Supplementary file 3 — Data S3: jcc70265‐sup‐0003‐SupinfoC.zip. [file JCC-46-0-s003.zip › SuppInfo C_Geometries/SupportingInfo_Geometries/OH3+SeH2.xyz]

7

O          0.0452653544       -1.2346762675        0.0742018815
H          0.1678008335       -1.6514442053       -0.7968987948
H         -0.7506251840       -1.6016930199        0.4982792434
H          0.0170860114       -0.1421083103        0.0146203341
Se         0.0394481205        1.8162742102        0.0476850684
H          0.0133409631        1.9747373956       -1.4140897853
H          1.5083269011        1.8827731973        0.0729020530
