# Supplementary material for: Hydrogen Bond Benchmark: Focal‐Point Analysis and Assessment of DFT Functionals
Source: J Comput Chem. 2025 Nov 7;46(30):e70265. doi: 10.1002/jcc.70265 (PMC12595407; doi:10.1002/jcc.70265)
Supplement: Supplementary file 3 — Data S3: jcc70265‐sup‐0003‐SupinfoC.zip. [file JCC-46-0-s003.zip › SuppInfo C_Geometries/SupportingInfo_Geometries/OH3+SH2.xyz]

7

O          0.0349346353       -1.2588606654        0.0858897995
H          0.2153729429       -1.6967364937       -0.7637458135
H         -0.7849912031       -1.6195329168        0.4661341137
H          0.0202250481       -0.1583914905        0.0123830532
S          0.0250453585        1.6517777422        0.0505121981
H          0.1809096378        1.8718536395       -1.2663127957
H          1.3362865804        1.7911601847        0.3124904447
